# Supplementary material for: Surprising Prokaryotic and Eukaryotic Diversity, Community Structure and Biogeography of Ethiopian Soda Lakes
Source: PLoS One. 2013 Aug 30;8(8):e72577. doi: 10.1371/journal.pone.0072577 (PMC3758324; doi:10.1371/journal.pone.0072577)
Supplement: Table S3 — Taxonomic composition of all sequence datasets. (XLS) [file pone.0072577.s010.xls]

## Sheet: Individual_samples
Relative abundance at base level
Parent taxa	Taxa	LAB_2012_0M_DNA	LAB_2011_A_0M_DNA	LAB_2011_B_0M_DNA	LAR_0M_Shotgun_RNA	LAR_0M_DNA	LAR_0M_RNA	LAR_2M_DNA	LAR_2M_RNA	LAR_3M_DNA	LAR_3M_RNA	LAR_10M_DNA	LAR_10M_RNA	LAR_30M_DNA	LAR_30M_RNA	LB_0M_Shotgun_RNA	LB_0M_Prefilter_DNA	LB_0M_DNA	LB_0M_RNA	LB_2M_DNA	LB_2M_RNA	LB_13M_DNA	LB_13M_RNA	LC_A_0M_Prefilter_DNA	LC_A_0M_DNA	LC_A_15M_DNA	LC_A_2M_DNA	LC_B_0M_DNA	LC_B_15M_DNA	LC_C_0M_DNA	LS_0M_DNA	LS_3M_DNA	LS_30M_DNA
root	No hits	0	0.0115992	0.000878992	0.0197148	0.00163532	0.000381563	0.00277358	0.00071933	0.00329716	0.00149149	0.00011012	0	0	0	0.0132277	9.04419e-05	0.00119734	0.000115048	0.000371195	0.000544267	0.00138169	0.000304352	0	0.000683936	0.000745553	0.00216741	0.00157699	0.000586412	0.000905114	0.00163103	0	0
root	Cellular organisms	1	0.988401	0.999121	0.980285	0.998365	0.999618	0.997226	0.999281	0.996703	0.998509	0.99989	1	1	1	0.986772	0.99991	0.998803	0.999885	0.999629	0.999456	0.998618	0.999696	1	0.999316	0.999254	0.997833	0.998423	0.999414	0.999095	0.998369	1	1
	Total	1	1	1	1	1	1	1	1	1	1	1	1	1	1	1	1	1	1	1	1	1	1	1	1	1	1	1	1	1	1	1	1
	Unclassified at base level	0	0	0	0	0	0	0	0	0	0	0	0	0	0	0	0	0	0	0	0	0	0	0	0	0	0	0	0	0	0	0	0
Relative abundance at domain level
Parent taxa	Taxa	LAB_2012_0M_DNA	LAB_2011_A_0M_DNA	LAB_2011_B_0M_DNA	LAR_0M_Shotgun_RNA	LAR_0M_DNA	LAR_0M_RNA	LAR_2M_DNA	LAR_2M_RNA	LAR_3M_DNA	LAR_3M_RNA	LAR_10M_DNA	LAR_10M_RNA	LAR_30M_DNA	LAR_30M_RNA	LB_0M_Shotgun_RNA	LB_0M_Prefilter_DNA	LB_0M_DNA	LB_0M_RNA	LB_2M_DNA	LB_2M_RNA	LB_13M_DNA	LB_13M_RNA	LC_A_0M_Prefilter_DNA	LC_A_0M_DNA	LC_A_15M_DNA	LC_A_2M_DNA	LC_B_0M_DNA	LC_B_15M_DNA	LC_C_0M_DNA	LS_0M_DNA	LS_3M_DNA	LS_30M_DNA
Cellular organisms	Archaea	0.0038015	0.0034368	0.00175798	0.00183765	0.0122649	0.0135836	0.0253404	0.00660476	0.0152493	0.00772065	0.22971	0.26587	0.474453	0.327719	0.0416096	0.0086742	0.0227495	0.252876	0.0118782	0.169993	0.0506045	0.493355	0.0460751	0.219031	0.198104	0.327728	0.388126	0.272011	0.260522	0.0358826	0.0106584	0.107853
Cellular organisms	Bacteria	0.996198	0.969606	0.992968	0.740732	0.905288	0.896673	0.776223	0.943369	0.952466	0.957624	0.770069	0.733881	0.524118	0.671519	0.738699	0.943729	0.96212	0.746894	0.976244	0.829282	0.94715	0.505631	0.947099	0.779003	0.800511	0.668685	0.609369	0.727235	0.738196	0.940558	0.983153	0.891136
Cellular organisms	Eukaryota	0	0.0153582	0.00439496	0.237696	0.0808122	0.089362	0.195663	0.0493068	0.0289875	0.0331637	0.00011012	0.000248942	0.00142841	0.000761744	0.206036	0.0474985	0.013715	0.000115048	0.0115071	0.000181422	0.000863558	0.000507254	0.00682594	0.0011114	0.000639046	0.00142003	0.000927644	0.000167546	0.000377131	0.0219282	0.00601685	0.00101112
	Total	1	0.988401	0.999121	0.980265	0.998365	0.999618	0.997226	0.999281	0.996703	0.998509	0.99989	1	1	1	0.986344	0.999901	0.998585	0.999885	0.999629	0.999456	0.998618	0.999493	1	0.999145	0.999254	0.997833	0.998423	0.999414	0.999095	0.998369	0.999828	1
	Unclassified at domain level	0	0.0115992	0.000878992	0.0197347	0.00163532	0.000381563	0.00277358	0.00071933	0.00329716	0.00149149	0.00011012	0	0	0	0.0136558	9.86639e-05	0.00141504	0.000115048	0.000371195	0.000544267	0.00138169	0.000507254	0	0.00085492	0.000745553	0.00216741	0.00157699	0.000586412	0.000905114	0.00163103	0.00017191	0
Relative abundance at phylum level
Parent taxa	Taxa	LAB_2012_0M_DNA	LAB_2011_A_0M_DNA	LAB_2011_B_0M_DNA	LAR_0M_Shotgun_RNA	LAR_0M_DNA	LAR_0M_RNA	LAR_2M_DNA	LAR_2M_RNA	LAR_3M_DNA	LAR_3M_RNA	LAR_10M_DNA	LAR_10M_RNA	LAR_30M_DNA	LAR_30M_RNA	LB_0M_Shotgun_RNA	LB_0M_Prefilter_DNA	LB_0M_DNA	LB_0M_RNA	LB_2M_DNA	LB_2M_RNA	LB_13M_DNA	LB_13M_RNA	LC_A_0M_Prefilter_DNA	LC_A_0M_DNA	LC_A_15M_DNA	LC_A_2M_DNA	LC_B_0M_DNA	LC_B_15M_DNA	LC_C_0M_DNA	LS_0M_DNA	LS_3M_DNA	LS_30M_DNA
Archaea	Crenarchaeota	0	0	0	0	0	0	0	0	0	0	0	0	0	0	0	0	0	0	0	0	0	0	0	0.000256476	0.000213015	0.000747384	0.000742115	0.000167546	0.000377131	0	0	0
Archaea	Marine Benthic Group B - Deep Sea Archaeal Group (DSAG)	0	0.0001074	0	0	0	0	0	0	0	0	0.00066072	0.00224048	0.0121965	0.00710961	0	0	0	0	0	0	0	0	0	8.5492e-05	0.000319523	0.000747384	9.27644e-05	0.000251319	0.000603409	0	0	0
Archaea	Miscellaneous Crenarchaeotic Group	0	0	0	0	0	0	0	0	0	8.77347e-05	0.00396432	0.00141067	0.00966927	0.00296234	0	0	0	0	0	0	0.000518135	0	0.000853242	0.00042746	0.00042603	0.000971599	0.000371058	0.000586412	0.00105597	0	0	0
Archaea	Thaumarchaeota	0.000205486	0.001074	0.000292997	0	0.000136277	7.63126e-05	0.000252143	6.53937e-05	0	0	0.0120031	0.00157663	0.00395561	0.00423191	0.0413955	0.00861665	0.0226407	0.252876	0.0116308	0.169811	0.0495682	0.492848	0	0.000170984	0.000106508	7.47384e-05	9.27644e-05	8.37731e-05	7.54262e-05	0.0358826	0.0106584	0.107853
Archaea	Euryarchaeota	0.00359601	0.0022554	0.00146499	0.00183765	0.0121286	0.0135073	0.0250883	0.00653937	0.0152493	0.00763292	0.213082	0.260642	0.448632	0.313415	0.000214041	5.7554e-05	0.000108849	0	0.000247463	0.000181422	0.000518135	0.000507254	0.0452218	0.21809	0.196826	0.325112	0.386827	0.270922	0.25841	0	0	0
Bacteria	Chrysiogenetes	0	0	0	0	0	0	0	0	0	0	0	0	0	0	0	0	0	0	0	0	0.000172712	0	0	8.5492e-05	0.000106508	0	0	0	0	0	0	0
Bacteria	EM19	0	0	0	0	0.000136277	0.000228938	0.000378215	0.000196181	0.000412145	0.000350939	0.0216936	0.0408265	0.0273596	0.047482	0	0	0	0	0	0	0.000690846	0	0.00511945	0.00846371	0.00990521	0.0113602	0.0227273	0.016252	0.0239101	0.00108735	0	0.00337041
Bacteria	PAUC34f	0	0.0001074	0	0.000299616	0.000136277	0.000152625	0	0.000130787	0.000137382	0.000175469	0.00187204	0.00132769	0.00175805	0.00194668	0	0	0	0	0	0	0	0	0.000853242	0.000512952	0.00106508	0.000224215	0.000185529	0.000921505	0.000829688	0	0	0
Bacteria	Candidate division SPAM	0	0	0	0	0	0	0	0	0	0	0	0	0	0	0	8.22199e-06	0	0	0	0	0.000518135	0.000202901	0	0	0	0	0	0	0	0	0	0
Bacteria	WCHB1-60	0.000719203	0	0	0	0.000136277	0	0	0	0	0	0	0	0	8.46382e-05	0	6.5776e-05	0.000108849	0	0.000371195	0	0	0	0	0	0	0	0	0	0	0	0	0
Bacteria	Thermodesulfobacteria	0	0	0	0	0	0	0	0	0	0	0	0	0	0	0	0	0	0	0	0	0	0	0	0.000341968	0.000106508	0.000373692	0.000649351	0.000502639	0.000829688	0	0	0
Bacteria	Caldiserica	0	0	0	0	0	0	0	0	0	0	0.00022024	0.000331923	0.000109878	8.46382e-05	0	0	0	0	0	0	0	0	0	0	0.000213015	0	0	0	7.54262e-05	0	0	0
Bacteria	LD1-PA38	0	0	0	0	0	0	0	0	0	0	0	0	0	8.46382e-05	0	0	0	0	0	0	0	0	0	0.000170984	0	0	0	8.37731e-05	0	0	0	0
Bacteria	Candidate division TM6	0.000205486	0.0002148	0	0.000139821	0.000136277	0.000534188	0	0	0.000824289	0.000175469	0.00649708	0.00481288	0.00120866	0.00338553	0.00124144	0.000304214	0.000544247	0.000460193	0.000618659	0.000453556	0.00328152	0.000710155	0.00170648	0.000170984	0.000639046	0.000896861	0.000185529	0.00134037	0.000678835	0.0065241	0.00068764	0.000337041
Bacteria	Candidate division WS3	0	0	0.000292997	9.98722e-05	0.000272554	0.000152625	0.000126072	0.000130787	0.000412145	0.000350939	0.00693756	0.0158493	0.00362598	0.0272535	0	4.111e-05	0	0	0	0	0.000172712	0.000202901	0	0	0.000106508	0.000149477	0.000185529	0.000167546	0.000150852	0	0	0
Bacteria	Candidate division AC1 (TA06)	0	0	0	0	0	0	0	6.53937e-05	0	0	0.00077084	0.00414903	0.0019778	0.00414727	0	0	0	0	0	0	0	0	0	0	0.000213015	7.47384e-05	0	0.000167546	0.000150852	0	0	0
Bacteria	Candidate division OP11	0	0	0	0	0	0	0	0	0	0	0	0	0	0	0	1.6444e-05	0	0	0	0	0.000172712	0.000101451	0	0	0	0	0	0	0	0	0	0
Bacteria	Candidate division WS6	0.00113018	0	0	1.99744e-05	0.000136277	0	0.000252143	0	0.000274763	8.77347e-05	0.00066072	0	0.00131854	8.46382e-05	0	0	0	0	0	0	0	0	0	0	0	7.47384e-05	0.000185529	0	7.54262e-05	0	0	0
Bacteria	BHI80-139	0	0.0001074	0	0	0	0	0	0	0	0	0.00011012	0	0	0.000169276	0	0	0	0	0	0	0	0	0.0059727	0.0021373	0.00127809	0.00186846	0.00166976	0.00209433	0.00203651	0	0	0
Bacteria	Fibrobacteres	0	0.000859199	0	0.00129834	0.00190788	0.000534188	0.000882501	0.000130787	0.00137382	0.00254431	0.0011012	0.000746826	0.00186793	0.00270842	0.000856164	0.000674203	0.000544247	0.000115048	0.00111359	0	0.00120898	0.000202901	0	8.5492e-05	0	0.000149477	0	0	0	0	0	0.000337041
Bacteria	Candidate division OP3	0	0	0.000585995	0.00107862	0.000272554	0.000228938	0.00151286	0	0.000412145	0.000789612	0.00682744	0.00564269	0.00571366	0.0064325	0	0.000263104	0.000435398	0	0.000494927	0	0.00120898	0.000101451	0.0238908	0.00991707	0.0027692	0.00896861	0.00556586	0.00988523	0.0110876	0	0	0
Bacteria	Candidate division NC10	0	0	0	0	0	0	0	0	0	0	0	0	0	0	0	8.22199e-06	0	0	0	0	0	0	0	0	0	0.000149477	0	0	0	0	0	0
Bacteria	Candidate Division Caldithrix	0	0	0	3.99489e-05	0	7.63126e-05	0	0	0.000137382	0	0.00143156	0.00116173	0.000219756	0.00211595	4.28082e-05	0	0	0	0	0	0	0	0	0.000256476	0.000319523	0.000298954	0	8.37731e-05	0.000377131	0	0	0.00134816
Bacteria	Thermotogae	0	0	0	0	0	0	0.000126072	0	0.000137382	8.77347e-05	0.00198216	0.00190856	0.0137348	0.00330089	0	0	0	0	0	0	0.000172712	0	0.00170648	0.0119689	0.00884013	0.019133	0.020872	0.011812	0.014859	0	0	0
Bacteria	Candidate division OP9	0	0	0	0	0	0	0.000252143	6.53937e-05	0	0	0.00176192	0.00157663	0.00494451	0.0035548	0	0	0	0	0	0	0	0	0	0.000940412	0.000319523	0.000971599	0.000742115	0.000335093	0.00105597	0.000181225	0	0
Bacteria	Candidate division SR1	0.00256858	0.0001074	0.00234398	7.98977e-05	0.00340692	0.00236569	0.00378215	0.000523149	0.00838027	0.00412353	0.0033036	0.00182557	0.00417537	0.00372408	0	0.00440699	0.00228584	0	0.00247463	0	0.00241796	0	0	0.000598444	0.00042603	0.000373692	0.000371058	0.000502639	0.000603409	0.00108735	0.00189101	0.00505561
Bacteria	Candidate division BRC1	0.000102743	0	0.000292997	1.99744e-05	0.000408831	0	0.000126072	6.53937e-05	0.000137382	0	0.0044048	0.00365115	0.00219756	0.00558612	0.000984589	0.00213772	0.000653097	0.000460193	0.000371195	0.000997823	0.000863558	0.00192756	0.00426621	0.00153886	0.000639046	0.00119581	0.000742115	0.000837731	0.00165938	0.00036245	0.00068764	0.00370745
Bacteria	Elusimicrobia	0	0	0	1.99744e-05	0	0	0	0	0	0	0.0022024	0.0021575	0.00318646	0.00126957	4.28082e-05	8.22199e-06	0.000108849	0	0	0	0.000345423	0	0	0	0	0	0	0	0	0	0	0
Bacteria	Synergistetes	0	0	0	5.99233e-05	0	0	0.000252143	0	0.000137382	0.000263204	0.0005506	0.00124471	0.00175805	0.00118493	0.000171233	8.22199e-06	0	0	0	0	0	0	0.000853242	0.000341968	0.000213015	0.000149477	0.000556586	8.37731e-05	0	0	0	0
Bacteria	Gemmatimonadetes	0.0172609	0.0035442	0.000585995	0.0144615	0.00913055	0.0382326	0.0114725	0.0102014	0.00824289	0.0175469	0.0005506	0.000414903	0.000109878	0.000677105	0.00719178	0.00301747	0.00903451	0.00471698	0.0115071	0.00181422	0.00932642	0.00466673	0	0.000170984	0.000106508	0.000298954	0	0.000167546	0.000452557	0.00308083	0.00618876	0.00202224
Bacteria	Armatimonadetes	0.000102743	0	0	0	0	0	0	6.53937e-05	0	0	0.00044048	0.000248942	0.000219756	0.000677105	0	0.000230216	0	0	0	0	0.000172712	0	0.00170648	0.000170984	0.000319523	0.000149477	0.000278293	0.000167546	0.000452557	0	0	0
Bacteria	Candidate division TM7	0.0306175	0.0002148	0.00175798	0	0.00204415	0.000610501	0.000252143	0.000261575	0.000686908	8.77347e-05	0.00033036	0.000248942	0.00120866	0.000507829	0	0.00758068	0.00435398	0.000920387	0.00284583	0.000272134	0.00328152	0.000202901	0.000853242	8.5492e-05	0.000106508	7.47384e-05	0	8.37731e-05	0	0.000543675	0.00034382	0.000337041
Bacteria	Chlorobi	0.000616459	0.0003222	0	0.00353547	0.00381575	0.00915751	0.00151286	0.0110515	0.00604479	0.00965082	0.00011012	0.000331923	0.000219756	0.000423191	0.00244007	0.000838643	0.000217699	0.00195582	0.00123732	0.000272134	0.0015544	0.000507254	0.000853242	0	0.000213015	0	0	0	7.54262e-05	0.00308083	0.0017191	0.00235929
Bacteria	Spirochaetes	0.000410973	0.00708839	0.0216818	0.00349553	0.000681385	0.00213675	0.00252143	0.00372744	0.00192334	0.00491314	0.0281907	0.0179238	0.0161521	0.0170123	0.000770548	0.000131552	0.000217699	0.000345145	0.00123732	0.000362845	0.00120898	0.000405803	0.0213311	0.00683936	0.00639046	0.00672646	0.0054731	0.010723	0.0106351	0.00543675	0.00378202	0.00269633
Bacteria	Halanaerobiales phylum incertae sedis	0.00154115	0	0	0	0.000136277	7.63126e-05	0.000126072	0	0.000274763	0	0.0066072	0.00522778	0.0202176	0.00905628	0	8.22199e-06	0	0	0	0	0	0	0.00170648	0.0172694	0.0169347	0.0218236	0.0348794	0.0270587	0.0176497	0	0	0
Bacteria	Lentisphaerae	0.000616459	0.000966599	0.00732493	0.00589246	0.00913055	0.00541819	0.0289965	0.00418519	0.017997	0.0123706	0.0200418	0.0183387	0.0112076	0.0207364	0.00603596	0.000665982	0.00380973	0	0.00395942	0.000272134	0.00811744	0.00142031	0.0349829	0.0459947	0.0119289	0.0394619	0.0163265	0.0209433	0.0256449	0	0.00017191	0
Bacteria	Candidate Division OP8	0	0	0	0	0	0	0	0	0	0	0.00022024	0.000331923	0.000659268	0.00093102	0	0	0	0	0.000123732	0	0	0	0.000853242	0	0	0.000149477	0.000185529	0	0	0	0	0
Bacteria	RF3	0.00400699	0.328429	0.292411	0.00964765	0.0880349	0.0338065	0.0431165	0.0108553	0.05509	0.035708	0.0335866	0.0302879	0.0272498	0.0249683	0.00231164	0.00329702	0.0211168	0.00218592	0.0100223	0.00126996	0.0115717	0.000101451	0.0341297	0.114388	0.115987	0.111584	0.0504638	0.0643378	0.112159	0.0164915	0.00257865	0.00471857
Bacteria	Chlamydiae	0.000410973	0.00451079	0.00498096	0.00683126	0.00204415	0.003663	0.00542108	0.00287732	0.00357192	0.00596596	0.0005506	0.000580865	0.000439512	0.000423191	0.00184075	0.0010853	0.00272124	0.000115048	0.00074239	0.000816401	0.00138169	0.00202901	0.00255973	0.000170984	0.000213015	7.47384e-05	0.000278293	0.000753958	0.000452557	0.00453063	0.00120337	0.00303337
Bacteria	BD1-5	0.00174664	0	0	0	0.000136277	7.63126e-05	0.000630358	0	0.000274763	0.000175469	0.00022024	0.00116173	0.000659268	0.00118493	0.000171233	0.00148818	0.000653097	0.000345145	0.000123732	0	0.0015544	0.000101451	0	0.000256476	0.00170412	0.00164425	0.000742115	0.00117282	0.000829688	0	0	0
Bacteria	Nitrospirae	0	0	0	0	0	0	0	0	0	0	0	0	0	0	0.00385274	0.00139774	0.00152389	0.000115048	0.000618659	0.000362845	0.00414508	0.00121741	0.000853242	0	0	7.47384e-05	9.27644e-05	0	0.000226278	0	0.00017191	0.000337041
Bacteria	Deinococcus-Thermus	0.0562006	0.0033294	0.0187518	0.00123841	0.0313437	0.0113706	0.0235754	0.00326968	0.0394285	0.0180733	0.0164079	0.00738528	0.00670256	0.00617859	0.00744863	0.0214841	0.00478938	0.0444087	0.00668151	0.0032656	0.0157168	0.00446383	0	0.00444558	0.00926616	0.0158445	0.01141	0.00854486	0.0164429	0.00126858	0.00275056	0.00471857
Bacteria	Tenericutes	0	0.0394157	0.0158219	0.00165788	0.00776778	0.00648657	0.00882501	0.00137327	0.0100289	0.0114932	0.0482326	0.05568	0.0791122	0.0576386	0.000214041	2.4666e-05	0.000326548	0.000575242	0.000123732	0	0.000345423	0	0	0.00188082	0.000532538	0.00156951	0.000649351	0.00117282	0.00105597	0.000543675	0	0.000674082
Bacteria	Verrucomicrobia	0.019213	0.00977339	0.0184588	0.0432247	0.081221	0.0587607	0.116112	0.0193565	0.112103	0.0679067	0.0552803	0.0156833	0.0099989	0.010749	0.0554795	0.0488469	0.0308044	0.0289922	0.0267261	0.0314768	0.0594128	0.0171452	0.00170648	0.00042746	0.000213015	0.000224215	0.000278293	0.000251319	7.54262e-05	0.0121421	0.00154719	0.0111223
Bacteria	Candidate division OD1	0.000616459	0.0002148	0.000878992	0.00575264	0.00313437	0.00190781	0.00693394	0.000850118	0.0109905	0.00219337	0.00044048	0.000663845	0.000329634	0.000592467	0.000513699	0.000180884	0.000979645	0.000115048	0.000618659	0.000181422	0.000172712	0.000101451	0.000853242	0	0.000532538	0.000896861	9.27644e-05	0.000502639	0.000678835	0.000181225	0.00068764	0.00269633
Bacteria	Fusobacteria	0.000924689	0.0031146	0.00146499	1.99744e-05	0	7.63126e-05	0	0	0	0	0.00044048	0.000580865	0.00109878	0.00118493	0	0.00781912	0.00141504	0	0.000494927	0	0.000690846	0	0.0119454	0.0141917	0.00127809	0.00164425	0.00324675	0.0034347	0.0116911	0.00036245	0	0
Bacteria	Firmicutes	0.0283571	0.0228762	0.0266628	0.00489374	0.0260289	0.0151862	0.0283661	0.0118363	0.0430004	0.0436919	0.0714679	0.106049	0.0727393	0.10876	0.00355308	0.00883042	0.00631327	0.000920387	0.00346449	0.000272134	0.0105354	0.00253627	0.15273	0.0355647	0.0457983	0.0279522	0.0282931	0.04063	0.0366571	0.00235593	0.00051573	0.00337041
Bacteria	Actinobacteria	0.231172	0.0982709	0.0670964	0.00501358	0.036931	0.0171703	0.0349218	0.00333508	0.0575629	0.0480786	0.00528576	0.00564269	0.00340622	0.00490901	0.0103168	0.0310791	0.12964	0.00954901	0.0459045	0.00798258	0.038342	0.00233337	0.00682594	0.000940412	0.00127809	0.000672646	0.000649351	0.000837731	0.000754262	0.061979	0.0354134	0.110212
Bacteria	Bacteroidetes	0.022809	0.125013	0.189569	0.0311801	0.0575089	0.0577686	0.079173	0.0540152	0.0927325	0.103439	0.159344	0.175089	0.110647	0.16022	0.13613	0.151531	0.328181	0.132996	0.575971	0.0804608	0.353022	0.0305367	0.15529	0.270497	0.218767	0.159865	0.188497	0.225434	0.203424	0.366618	0.660478	0.349174
Bacteria	Cyanobacteria	0.000513716	0	0.000292997	0.0267258	0.000272554	0.000381563	0.00075643	0.000326968	0.000824289	0.000263204	0.00121132	0.000165961	0.000659268	0.000253915	0.00291096	0.000649538	0.000761946	0.000575242	0.00222717	0.00126996	0.00224525	0.000811606	0.28157	0.000683936	0.0013846	0.000971599	0.000556586	0.0021781	0.0014331	0.00126858	0.00085955	0.00202224
Bacteria	Chloroflexi	0.00996609	0.000859199	0	0.00105864	0.00122649	0.000763126	0.00214322	6.53937e-05	0.00192334	0.00131602	0.00187204	0.00224048	0.00868036	0.00380872	0.00445205	0.00626516	0.00663982	0.00805338	0.00581539	0.0107039	0.0212435	0.0211018	0.000853242	0.00042746	0.00042603	0.000523169	0.000371058	0.00117282	0.00188565	0.0028996	0.00240674	0.0198854
Bacteria	Planctomycetes	0.0542484	0.0135324	0.00996191	0.0994926	0.0872172	0.22413	0.115608	0.567029	0.153043	0.172837	0.0527475	0.0353498	0.0382376	0.0325011	0.116182	0.107733	0.0487646	0.175564	0.0423163	0.226687	0.0875648	0.215278	0.0332765	0.0226554	0.0171477	0.0196562	0.0180891	0.0237916	0.044954	0.0376948	0.0367887	0.100775
Bacteria	Acidobacteria	0.00030823	0	0.000292997	0.00117849	0.000953938	0.000686813	0.00151286	0.000850118	0.00164858	0.00140376	0.00033036	0.000663845	0.000439512	0.000677105	0.00171233	0.0308489	0.00772831	0.00379659	0.00754764	0.0024492	0.0221071	0.00415948	0	8.5492e-05	0	7.47384e-05	0	0.000251319	0	0	0	0.000674082
Bacteria	Proteobacteria	0.509812	0.305553	0.309991	0.472056	0.449441	0.40438	0.256556	0.236464	0.322297	0.39156	0.203282	0.165629	0.0371388	0.0918324	0.369692	0.500695	0.347447	0.329383	0.219871	0.456912	0.281002	0.192959	0.146758	0.175259	0.281287	0.157623	0.125974	0.196197	0.148891	0.410837	0.222108	0.255814
Eukaryota : Plastid	Cyanobacteria (Plastid)	0	0	0	0	0	0	0	0	0	0	0	0	0	0	0.000171233	0	0	0	0	0	0	0	0	0	0	0	0	0	0	0	0	0
Eukaryota : Plastid	Cryptophyta (Plastid)	0	0.00397379	0.00146499	0.0018776	0.000272554	7.63126e-05	0.00138679	6.53937e-05	0.000824289	0.000175469	0	0	0	0	0.0552654	0.000468654	0.0129531	0.000115048	0.0102697	9.07112e-05	0.000345423	0	0.00511945	0.000256476	0.000106508	0	9.27644e-05	0	0.000150852	0.0159478	0.00550112	0
Eukaryota : Plastid	Alveolata (Plastid)	0	0	0	0	0	0	0	0	0	0	0	0	0	0	4.28082e-05	0	0	0	0	0	0	0	0	0	0	0	0	0	0	0	0	0
Eukaryota : Plastid	Euglenozoa (Plastid)	0	0	0	3.99489e-05	0	0	0	0	0	0	0	0	0	0	0	0.000139774	0	0	0	0	0	0	0	0	0	0	0	0	0	0	0	0
Eukaryota : Plastid	stramenopiles (Plastid)	0	0.000429599	0	0.000199744	0	0	0	0	0	0	0	0	0	0	0.000770548	0.0468407	0.000653097	0	0.000494927	9.07112e-05	0.000518135	0.000101451	0.000853242	0	0	0	0	0	0	0.000906125	0.00017191	0.000674082
Eukaryota : Plastid	Rhodophyta (Plastid)	0	0	0	0	0	0	0	0	0	0	0	0	0	0	4.28082e-05	2.4666e-05	0	0	0	0	0	0	0	0	0.000106508	0	0	0	0	0.00108735	0	0
Eukaryota : Plastid	Haptophyceae (Plastid)	0	0	0.00117199	0.0199345	0.0805397	0.0892094	0.193646	0.0491106	0.0278884	0.0323741	0.00011012	0.000248942	0.00142841	0.000761744	0	0	0	0	0.000123732	0	0	0	0.000853242	8.5492e-05	0.000106508	0	0	8.37731e-05	7.54262e-05	0.00163103	0	0.000337041
Eukaryota : Plastid : Viridiplantae (Plastid)	Chlorophyta (Plastid)	0	0	0	0.00231703	0	0	0	0	0	0	0	0	0	0	0.0174658	1.6444e-05	0	0	0.000247463	0	0	0	0	0	0	0	0	0	0	0	0	0
Eukaryota : Plastid : Viridiplantae (Plastid)	Streptophyta (Plastid)	0	0	0	0	0	0	0	0	0	0	0	0	0	0	0.0010274	0	0	0	0	0	0	0	0	0	0	0	0	0	0	0	0	0
Eukaryota : Mitochondrion	Jakobida (Mitochondrion)	0	0.01074	0.00175798	3.99489e-05	0	7.63126e-05	0.000504286	0.000130787	0.000274763	0.000614143	0	0	0	0	0	8.22199e-06	0.000108849	0	0.000371195	0	0	0.000405803	0	0.000769428	0.000319523	0.00134529	0.000834879	8.37731e-05	0.000150852	0.0021747	0.00034382	0
Eukaryota : Mitochondrion : Viridiplantae (Mitochondrion)	Chlorophyta (Mitochondrion)	0	0	0	1.99744e-05	0	0	0.000126072	0	0	0	0	0	0	0	0	0	0	0	0	0	0	0	0	0	0	0	0	0	0	0	0	0
Eukaryota : Mitochondrion : Viridiplantae (Mitochondrion)	Streptophyta (Mitochondrion)	0	0.0002148	0	0	0	0	0	0	0	0	0	0	0	0	4.28082e-05	0	0	0	0	0	0	0	0	0	0	7.47384e-05	0	0	0	0	0	0
Eukaryota : Mitochondrion	stramenopiles (Mitochondrion)	0	0	0	1.99744e-05	0	0	0	0	0	0	0	0	0	0	0	0	0	0	0	0	0	0	0	0	0	0	0	0	0	0.000181225	0	0
Eukaryota : Nucleus	Jakobida	0	0	0	0.00035954	0	0	0	0	0	0	0	0	0	0	0.000428082	0	0	0	0	0	0	0	0	0	0	0	0	0	0	0	0	0
Eukaryota : Nucleus	Centroheliozoa	0	0	0	0.00816954	0	0	0	0	0	0	0	0	0	0	0	0	0	0	0	0	0	0	0	0	0	0	0	0	0	0	0	0
Eukaryota : Nucleus	Glaucocystophyceae	0	0	0	0.00725072	0	0	0	0	0	0	0	0	0	0	0.000128425	0	0	0	0	0	0	0	0	0	0	0	0	0	0	0	0	0
Eukaryota : Nucleus	Apusozoa	0	0	0	0.000838926	0	0	0	0	0	0	0	0	0	0	0	0	0	0	0	0	0	0	0	0	0	0	0	0	0	0	0	0
Eukaryota : Nucleus	Choanoflagellida	0	0	0	0.0025767	0	0	0	0	0	0	0	0	0	0	0.00175514	0	0	0	0	0	0	0	0	0	0	0	0	0	0	0	0	0
Eukaryota : Nucleus	Amoebozoa	0	0	0	0.00203739	0	0	0	0	0	0	0	0	0	0	0	0	0	0	0	0	0	0	0	0	0	0	0	0	0	0	0	0
Eukaryota : Nucleus	Ichthyosporea	0	0	0	0	0	0	0	0	0	0	0	0	0	0	8.56164e-05	0	0	0	0	0	0	0	0	0	0	0	0	0	0	0	0	0
Eukaryota : Nucleus	Heterolobosea	0	0	0	0.00137824	0	0	0	0	0	0	0	0	0	0	0	0	0	0	0	0	0	0	0	0	0	0	0	0	0	0	0	0
Eukaryota : Nucleus	Cryptophyta	0	0	0	0.00349553	0	0	0	0	0	0	0	0	0	0	0.0582192	0	0	0	0	0	0	0	0	0	0	0	0	0	0	0	0	0
Eukaryota : Nucleus	Katablepharidophyta	0	0	0	3.99489e-05	0	0	0	0	0	0	0	0	0	0	0	0	0	0	0	0	0	0	0	0	0	0	0	0	0	0	0	0
Eukaryota : Nucleus : Euglenozoa	Euglenida	0	0	0	5.99233e-05	0	0	0	0	0	0	0	0	0	0	0	0	0	0	0	0	0	0	0	0	0	0	0	0	0	0	0	0
Eukaryota : Nucleus : Euglenozoa	Kinetoplastida	0	0	0	0.000239693	0	0	0	0	0	0	0	0	0	0	8.56164e-05	0	0	0	0	0	0	0	0	0	0	0	0	0	0	0	0	0
Eukaryota : Nucleus	Haptophyceae	0	0	0	0.0509348	0	0	0	0	0	0	0	0	0	0	4.28082e-05	0	0	0	0	0	0	0	0	0	0	0	0	0	0	0	0	0
Eukaryota : Nucleus : Rhizaria	unclassified Rhizaria	0	0	0	1.99744e-05	0	0	0	0	0	0	0	0	0	0	0	0	0	0	0	0	0	0	0	0	0	0	0	0	0	0	0	0
Eukaryota : Nucleus : Rhizaria	Cercozoa	0	0	0	0.00213726	0	0	0	0	0	0	0	0	0	0	0.0020976	0	0	0	0	0	0	0	0	0	0	0	0	0	0	0	0	0
Eukaryota : Nucleus : Rhizaria	Acantharea	0	0	0	3.99489e-05	0	0	0	0	0	0	0	0	0	0	4.28082e-05	0	0	0	0	0	0	0	0	0	0	0	0	0	0	0	0	0
Eukaryota : Nucleus	Rhodophyta	0	0	0	0.000319591	0	0	0	0	0	0	0	0	0	0	4.28082e-05	0	0	0	0	0	0	0	0	0	0	0	0	0	0	0	0	0
Eukaryota : Nucleus : Viridiplantae	Chlorophyta	0	0	0	0.00313599	0	0	0	0	0	0	0	0	0	0	0.0267551	0	0	0	0	0	0	0	0	0	0	0	0	0	0	0	0	0
Eukaryota : Nucleus : Viridiplantae	Streptophyta	0	0	0	0.00569271	0	0	0	0	0	0	0	0	0	0	0.000214041	0	0	0	0	0	0	0	0	0	0	0	0	0	0	0	0	0
Eukaryota : Nucleus : stramenopiles	Bicosoecida	0	0	0	0.0128236	0	0	0	0	0	0	0	0	0	0	0.00171233	0	0	0	0	0	0	0	0	0	0	0	0	0	0	0	0	0
Eukaryota : Nucleus : stramenopiles	Hyphochytriomycetes	0	0	0	0	0	0	0	0	0	0	0	0	0	0	4.28082e-05	0	0	0	0	0	0	0	0	0	0	0	0	0	0	0	0	0
Eukaryota : Nucleus : stramenopiles	Synurophyceae	0	0	0	0.000139821	0	0	0	0	0	0	0	0	0	0	0.000214041	0	0	0	0	0	0	0	0	0	0	0	0	0	0	0	0	0
Eukaryota : Nucleus : stramenopiles	Chrysophyceae	0	0	0	0.00113854	0	0	0	0	0	0	0	0	0	0	0.00338185	0	0	0	0	0	0	0	0	0	0	0	0	0	0	0	0	0
Eukaryota : Nucleus : stramenopiles	Bacillariophyta	0	0	0	0.000759028	0	0	0	0	0	0	0	0	0	0	0.0015411	0	0	0	0	0	0	0	0	0	0	0	0	0	0	0	0	0
Eukaryota : Nucleus : stramenopiles	Placididea	0	0	0	0.00145813	0	0	0	0	0	0	0	0	0	0	0.00505137	0	0	0	0	0	0	0	0	0	0	0	0	0	0	0	0	0
Eukaryota : Nucleus : stramenopiles	Labyrinthulida	0	0	0	0.00139821	0	0	0	0	0	0	0	0	0	0	0.000171233	0	0	0	0	0	0	0	0	0	0	0	0	0	0	0	0	0
Eukaryota : Nucleus : stramenopiles : PX clade	Xanthophyceae	0	0	0	0	0	0	0	0	0	0	0	0	0	0	8.56164e-05	0	0	0	0	0	0	0	0	0	0	0	0	0	0	0	0	0
Eukaryota : Nucleus : stramenopiles	Oomycetes	0	0	0	0	0	0	0	0	0	0	0	0	0	0	0.000256849	0	0	0	0	0	0	0	0	0	0	0	0	0	0	0	0	0
Eukaryota : Nucleus : stramenopiles	Unknown stramenopiles order	0	0	0	0.000319591	0	0	0	0	0	0	0	0	0	0	0.000299658	0	0	0	0	0	0	0	0	0	0	0	0	0	0	0	0	0
Eukaryota : Nucleus : stramenopiles	Unknown stramenopiles genus	0	0	0	1.99744e-05	0	0	0	0	0	0	0	0	0	0	4.28082e-05	0	0	0	0	0	0	0	0	0	0	0	0	0	0	0	0	0
Eukaryota : Nucleus : stramenopiles	Unknown stramenopiles family	0	0	0	0	0	0	0	0	0	0	0	0	0	0	8.56164e-05	0	0	0	0	0	0	0	0	0	0	0	0	0	0	0	0	0
Eukaryota : Nucleus : Fungi	Neocallimastigomycota	0	0	0	9.98722e-05	0	0	0	0	0	0	0	0	0	0	0	0	0	0	0	0	0	0	0	0	0	0	0	0	0	0	0	0
Eukaryota : Nucleus : Fungi	Blastocladiomycota	0	0	0	0.00159795	0	0	0	0	0	0	0	0	0	0	4.28082e-05	0	0	0	0	0	0	0	0	0	0	0	0	0	0	0	0	0
Eukaryota : Nucleus : Fungi	Chytridiomycota	0	0	0	0.00129834	0	0	0	0	0	0	0	0	0	0	0.00196918	0	0	0	0	0	0	0	0	0	0	0	0	0	0	0	0	0
Eukaryota : Nucleus : Fungi	Glomeromycota	0	0	0	0.000798977	0	0	0	0	0	0	0	0	0	0	0	0	0	0	0	0	0	0	0	0	0	0	0	0	0	0	0	0
Eukaryota : Nucleus : Fungi	Fungi incertae sedis	0	0	0	0.00459412	0	0	0	0	0	0	0	0	0	0	4.28082e-05	0	0	0	0	0	0	0	0	0	0	0	0	0	0	0	0	0
Eukaryota : Nucleus : Fungi : Dikarya	Basidiomycota	0	0	0	0.000559284	0	0	0	0	0	0	0	0	0	0	4.28082e-05	0	0	0	0	0	0	0	0	0	0	0	0	0	0	0	0	0
Eukaryota : Nucleus : Fungi : Dikarya	Ascomycota	0	0	0	0.00507351	0	0	0	0	0	0	0	0	0	0	0.000214041	0	0	0	0	0	0	0	0	0	0	0	0	0	0	0	0	0
Eukaryota : Nucleus : Alveolata	Perkinsea	0	0	0	1.99744e-05	0	0	0	0	0	0	0	0	0	0	0	0	0	0	0	0	0	0	0	0	0	0	0	0	0	0	0	0
Eukaryota : Nucleus : Alveolata	Ciliophora	0	0	0	0.0574864	0	0	0	0	0	0	0	0	0	0	0.00740582	0	0	0	0	0	0	0	0	0	0	0	0	0	0	0	0	0
Eukaryota : Nucleus : Alveolata	Dinophyceae	0	0	0	0.000159795	0	0	0	0	0	0	0	0	0	0	0.00171233	0	0	0	0	0	0	0	0	0	0	0	0	0	0	0	0	0
Eukaryota : Nucleus : Alveolata	Apicomplexa	0	0	0	0.00479386	0	0	0	0	0	0	0	0	0	0	0.000214041	0	0	0	0	0	0	0	0	0	0	0	0	0	0	0	0	0
Eukaryota : Nucleus : Metazoa	Ctenophora	0	0	0	1.99744e-05	0	0	0	0	0	0	0	0	0	0	0	0	0	0	0	0	0	0	0	0	0	0	0	0	0	0	0	0
Eukaryota : Nucleus : Metazoa	Rotifera	0	0	0	0	0	0	0	0	0	0	0	0	0	0	0.00393836	0	0	0	0	0	0	0	0	0	0	0	0	0	0	0	0	0
Eukaryota : Nucleus : Metazoa	Porifera	0	0	0	0.00071908	0	0	0	0	0	0	0	0	0	0	0.000513699	0	0	0	0	0	0	0	0	0	0	0	0	0	0	0	0	0
Eukaryota : Nucleus : Metazoa	Placozoa	0	0	0	1.99744e-05	0	0	0	0	0	0	0	0	0	0	4.28082e-05	0	0	0	0	0	0	0	0	0	0	0	0	0	0	0	0	0
Eukaryota : Nucleus : Metazoa	Cnidaria	0	0	0	0.000159795	0	0	0	0	0	0	0	0	0	0	4.28082e-05	0	0	0	0	0	0	0	0	0	0	0	0	0	0	0	0	0
Eukaryota : Nucleus : Metazoa	Arthropoda	0	0	0	9.98722e-05	0	0	0	0	0	0	0	0	0	0	0.00286815	0	0	0	0	0	0	0	0	0	0	0	0	0	0	0	0	0
Eukaryota : Nucleus : Metazoa	Chordata	0	0	0	0	0	0	0	0	0	0	0	0	0	0	4.28082e-05	0	0	0	0	0	0	0	0	0	0	0	0	0	0	0	0	0
Eukaryota : Nucleus	Unknown Nucleus class	0	0	0	0.0010187	0	0	0	0	0	0	0	0	0	0	0.000128425	0	0	0	0	0	0	0	0	0	0	0	0	0	0	0	0	0
Eukaryota : Nucleus	Unknown Nucleus order	0	0	0	0.000898849	0	0	0	0	0	0	0	0	0	0	0.000385274	0	0	0	0	0	0	0	0	0	0	0	0	0	0	0	0	0
Eukaryota : Nucleus	Unknown Nucleus family	0	0	0	0.000219719	0	0	0	0	0	0	0	0	0	0	0.000513699	0	0	0	0	0	0	0	0	0	0	0	0	0	0	0	0	0
	Total	1	0.987219	0.997656	0.950743	0.998228	0.999466	0.997226	0.999215	0.996703	0.998509	0.999339	0.999253	0.998572	0.998984	0.974443	0.999844	0.998585	0.999655	0.99901	0.99873	0.997409	0.999391	0.988908	0.970078	0.957503	0.945067	0.930519	0.947055	0.9558	0.998369	0.999656	0.999663
	Unclassified at phylum level	0	0.0127806	0.00234398	0.049257	0.0017716	0.000534188	0.00277358	0.000784724	0.00329716	0.00149149	0.00066072	0.000746826	0.00142841	0.00101566	0.0255565	0.000156218	0.00141504	0.000345145	0.000989854	0.00126996	0.00259067	0.000608704	0.0110922	0.0299222	0.0424965	0.0549327	0.0694805	0.0529446	0.0441997	0.00163103	0.00034382	0.000337041
Relative abundance at class level
Parent taxa	Taxa	LAB_2012_0M_DNA	LAB_2011_A_0M_DNA	LAB_2011_B_0M_DNA	LAR_0M_Shotgun_RNA	LAR_0M_DNA	LAR_0M_RNA	LAR_2M_DNA	LAR_2M_RNA	LAR_3M_DNA	LAR_3M_RNA	LAR_10M_DNA	LAR_10M_RNA	LAR_30M_DNA	LAR_30M_RNA	LB_0M_Shotgun_RNA	LB_0M_Prefilter_DNA	LB_0M_DNA	LB_0M_RNA	LB_2M_DNA	LB_2M_RNA	LB_13M_DNA	LB_13M_RNA	LC_A_0M_Prefilter_DNA	LC_A_0M_DNA	LC_A_15M_DNA	LC_A_2M_DNA	LC_B_0M_DNA	LC_B_15M_DNA	LC_C_0M_DNA	LS_0M_DNA	LS_3M_DNA	LS_30M_DNA
Crenarchaeota	Thermoprotei	0	0	0	0	0	0	0	0	0	0	0	0	0	0	0	0	0	0	0	0	0	0	0	0.000256476	0.000213015	0.000747384	0.000742115	0.000167546	0.000377131	0	0	0
Miscellaneous Crenarchaeotic Group	Group 1.3	0	0	0	0	0	0	0	0	0	8.77347e-05	0	0	0	0	0	0	0	0	0	0	0	0	0	0	0	0	0	0	0	0	0	0
Thaumarchaeota	Group C3 - Group 1.2	0	0	0	0	0.000136277	0	0.000252143	0	0	0	0.011893	0.00157663	0.00395561	0.00423191	0	1.6444e-05	0	0	0	0	0	0.000304352	0	8.5492e-05	0	0	9.27644e-05	0	0	0	0	0
Thaumarchaeota	Soil Crenarchaeotic Group (SCG) Group I.1b	0.000102743	0	0	0	0	0	0	0	0	0	0	0	0	0	0	0	0	0	0	0	0	0	0	0	0.000106508	7.47384e-05	0	0	0	0	0	0
Thaumarchaeota	South African Gold Mine Gp 1(SAGMCG-1)	0	0	0	0	0	0	0	0	0	0	0.00011012	0	0	0	0	0	0	0	0	0	0	0	0	0	0	0	0	0	0	0	0	0
Thaumarchaeota	Marine Group I (Group I.1a)	0.000102743	0.001074	0.000292997	0	0	7.63126e-05	0	6.53937e-05	0	0	0	0	0	0	0.0413099	0.00860021	0.0226407	0.252876	0.0116308	0.169811	0.0495682	0.492543	0	8.5492e-05	0	0	0	8.37731e-05	7.54262e-05	0.0358826	0.0106584	0.107853
Euryarchaeota	Methanococci	0	0	0	0	0	0	0	0	0	0	0	0	0	0	0	0	0	0	0	0	0	0	0	0	0	0	9.27644e-05	0	0	0	0	0
Euryarchaeota	Methanomicrobia	0.000616459	0.0001074	0.000878992	0.000938798	0.0110384	0.0125916	0.0235754	0.00582004	0.0136008	0.0065801	0.190618	0.236163	0.417097	0.283623	0	2.4666e-05	0	0	0.000123732	9.07112e-05	0.000172712	0.000405803	0.0204778	0.107207	0.114496	0.129447	0.203803	0.175421	0.105898	0	0	0
Euryarchaeota	Methanobacteria	0.000821946	0.0003222	0	0	0.000136277	0	0	0	0	0	0	0	0.000219756	8.46382e-05	0	0	0	0	0	0	0	0	0.000853242	0.000170984	0.000319523	0.000224215	9.27644e-05	8.37731e-05	0	0	0	0
Euryarchaeota	Halobacteria	0.00205486	0.000966599	0.000292997	0.000818952	0.000136277	7.63126e-05	0	6.53937e-05	0	0	0.00044048	0.000165961	0.000329634	0.000423191	0.000171233	8.22199e-06	0	0	0	0	0	0	0	0.000341968	0.000532538	0.000597907	0.000463822	0.000502639	0.0014331	0	0	0
Euryarchaeota	Thermoplasmata	0.000102743	0.000751799	0.000292997	7.98977e-05	0.000817661	0.000839438	0.00151286	0.000653937	0.00164858	0.00105282	0.022024	0.0243133	0.0309856	0.0292848	0	2.4666e-05	0.000108849	0	0.000123732	9.07112e-05	0.000345423	0.000101451	0.0238908	0.11037	0.0814783	0.194843	0.182375	0.094915	0.151079	0	0	0
Euryarchaeota	Unknown Euryarchaeota class	0	0.0001074	0	0	0	0	0	0	0	0	0	0	0	0	4.28082e-05	0	0	0	0	0	0	0	0	0	0	0	0	0	0	0	0	0
Chrysiogenetes	Chrysiogenetes (class)	0	0	0	0	0	0	0	0	0	0	0	0	0	0	0	0	0	0	0	0	0.000172712	0	0	8.5492e-05	0.000106508	0	0	0	0	0	0	0
Thermodesulfobacteria	Thermodesulfobacteria (class)	0	0	0	0	0	0	0	0	0	0	0	0	0	0	0	0	0	0	0	0	0	0	0	0.000341968	0.000106508	0.000373692	0.000649351	0.000502639	0.000829688	0	0	0
Caldiserica	Caldisericia	0	0	0	0	0	0	0	0	0	0	0.00022024	0.000331923	0.000109878	8.46382e-05	0	0	0	0	0	0	0	0	0	0	0.000213015	0	0	0	7.54262e-05	0	0	0
Fibrobacteres	Fibrobacteria	0	0.000859199	0	0.00127836	0.00190788	0.000534188	0.000882501	0.000130787	0.00137382	0.00254431	0.0011012	0.000746826	0.00186793	0.00270842	0.000813356	0.000674203	0.000544247	0.000115048	0.00111359	0	0.00120898	0.000202901	0	8.5492e-05	0	0.000149477	0	0	0	0	0	0.000337041
Fibrobacteres	Unknown Fibrobacteres class	0	0	0	1.99744e-05	0	0	0	0	0	0	0	0	0	0	4.28082e-05	0	0	0	0	0	0	0	0	0	0	0	0	0	0	0	0	0
Candidate division OP3	OP3 subdivision I (NPL-UPA2)	0	0	0.000292997	5.99233e-05	0.000272554	0.000152625	0.00100857	0	0.000137382	0.000438673	0.00143156	0.000580865	0.000988902	0.00101566	0	0.000263104	0.000435398	0	0.000371195	0	0.00103627	0.000101451	0	8.5492e-05	0	0.000149477	9.27644e-05	0	0	0	0	0
Candidate Division Caldithrix	LCP-89	0	0	0	3.99489e-05	0	7.63126e-05	0	0	0.000137382	0	0.00143156	0.00116173	0.000219756	0.00211595	4.28082e-05	0	0	0	0	0	0	0	0	0	0	0	0	8.37731e-05	0	0	0	0.00134816
Candidate Division Caldithrix	Unknown Candidate Division Caldithrix genus	0	0	0	0	0	0	0	0	0	0	0	0	0	0	0	0	0	0	0	0	0	0	0	0.000256476	0.000319523	0.000298954	0	0	0.000377131	0	0	0
Thermotogae	Thermotogae (class)	0	0	0	0	0	0	0.000126072	0	0.000137382	8.77347e-05	0.00198216	0.00190856	0.0136249	0.00330089	0	0	0	0	0	0	0.000172712	0	0.00170648	0.0119689	0.00884013	0.019133	0.020872	0.011812	0.014859	0	0	0
Thermotogae	Unknown Thermotogae class	0	0	0	0	0	0	0	0	0	0	0	0	0.000109878	0	0	0	0	0	0	0	0	0	0	0	0	0	0	0	0	0	0	0
Elusimicrobia	Elusimicrobia (class)	0	0	0	0	0	0	0	0	0	0	0.0022024	0.0021575	0.00318646	0.00126957	4.28082e-05	8.22199e-06	0.000108849	0	0	0	0.000345423	0	0	0	0	0	0	0	0	0	0	0
Elusimicrobia	Unknown Elusimicrobia class	0	0	0	1.99744e-05	0	0	0	0	0	0	0	0	0	0	0	0	0	0	0	0	0	0	0	0	0	0	0	0	0	0	0	0
Synergistetes	Synergistia	0	0	0	5.99233e-05	0	0	0.000252143	0	0.000137382	0.000263204	0.0005506	0.00124471	0.00175805	0.00118493	0.000171233	8.22199e-06	0	0	0	0	0	0	0.000853242	0.000341968	0.000213015	0.000149477	0.000556586	8.37731e-05	0	0	0	0
Gemmatimonadetes	Gemmatimonadetes (class)	0.0172609	0.0035442	0.000585995	0.0144615	0.00913055	0.0382326	0.0114725	0.0102014	0.00824289	0.0175469	0.0005506	0.000414903	0.000109878	0.000677105	0.00719178	0.00301747	0.00903451	0.00471698	0.0115071	0.00181422	0.00932642	0.00466673	0	0.000170984	0.000106508	0.000298954	0	0.000167546	0.000452557	0.00308083	0.00618876	0.00202224
Armatimonadetes	Armatimonadetes Group 4	0	0	0	0	0	0	0	0	0	0	0	0	0	0	0	1.6444e-05	0	0	0	0	0	0	0	0	0	0	0	0	0	0	0	0
Armatimonadetes	Armatimonadetes Group 5	0	0	0	0	0	0	0	6.53937e-05	0	0	0.00033036	0	0	0	0	0.00020555	0	0	0	0	0.000172712	0	0	0	0	0	0	0	0	0	0	0
Armatimonadetes	Armatimonadetes Group 3	0	0	0	0	0	0	0	0	0	0	0	0	0.000109878	8.46382e-05	0	0	0	0	0	0	0	0	0	0	0	0	0	0	0	0	0	0
Chlorobi	Ignavibacteria	0.000616459	0.0002148	0	0	0	0	0	0	0.000137382	0	0	0.000165961	0.000219756	0.000338553	0.000856164	0.00012333	0.000108849	0	0	0.000181422	0.000690846	0.000101451	0.000853242	0	0.000213015	0	0	0	7.54262e-05	0	0	0
Chlorobi	Chlorobia	0	0.0001074	0	0.00353547	0.00381575	0.00915751	0.00151286	0.0110515	0.0059074	0.00965082	0.00011012	0.000165961	0	8.46382e-05	0.0015839	0.000715313	0.000108849	0.00195582	0.00123732	9.07112e-05	0.000863558	0.000405803	0	0	0	0	0	0	0	0.00308083	0.0017191	0.00235929
Spirochaetes	Spirochaetes (class)	0.000410973	0.00708839	0.0216818	0.00349553	0.000681385	0.00213675	0.00252143	0.00372744	0.00192334	0.00491314	0.0281907	0.0179238	0.0161521	0.0170123	0.000770548	0.000131552	0.000217699	0.000345145	0.00123732	0.000362845	0.00120898	0.000405803	0.0213311	0.00683936	0.00639046	0.00672646	0.0054731	0.010723	0.0106351	0.00543675	0.00378202	0.00269633
Halanaerobiales phylum incertae sedis	Halanaerobiales class incertae sedis	0.00154115	0	0	0	0.000136277	7.63126e-05	0.000126072	0	0.000274763	0	0.0066072	0.00522778	0.0202176	0.00905628	0	8.22199e-06	0	0	0	0	0	0	0.00170648	0.0172694	0.0169347	0.0218236	0.0348794	0.0270587	0.0176497	0	0	0
Lentisphaerae	Lentisphaeria	0.000616459	0.000966599	0.00732493	0.00589246	0.00913055	0.00541819	0.0289965	0.00418519	0.017997	0.0123706	0.0200418	0.0183387	0.0112076	0.0207364	0.00569349	0.000665982	0.00380973	0	0.00395942	0.000272134	0.00811744	0.00142031	0.0349829	0.0459947	0.0119289	0.0394619	0.0163265	0.0209433	0.0256449	0	0.00017191	0
Lentisphaerae	Unknown Lentisphaerae class	0	0	0	0	0	0	0	0	0	0	0	0	0	0	0.000342466	0	0	0	0	0	0	0	0	0	0	0	0	0	0	0	0	0
Chlamydiae	Chlamydiae (class)	0.000410973	0.00451079	0.00498096	0.00679131	0.00204415	0.003663	0.00542108	0.00287732	0.00357192	0.00596596	0.0005506	0.000580865	0.000439512	0.000423191	0.00184075	0.0010853	0.00272124	0.000115048	0.00074239	0.000816401	0.00138169	0.00202901	0.00255973	0.000170984	0.000213015	7.47384e-05	0.000278293	0.000753958	0.000452557	0.00453063	0.00120337	0.00303337
Chlamydiae	Unknown Chlamydiae class	0	0	0	3.99489e-05	0	0	0	0	0	0	0	0	0	0	0	0	0	0	0	0	0	0	0	0	0	0	0	0	0	0	0	0
Nitrospirae	4-29	0	0	0	0	0	0	0	0	0	0	0	0	0	0	0	8.22199e-06	0	0	0	0	0	0	0.000853242	0	0	0	0	0	0.000150852	0	0	0
Nitrospirae : Nitrospira	Nitrospirales	0	0	0	0	0	0	0	0	0	0	0	0	0	0	0.00385274	0.00138952	0.00152389	0.000115048	0.000618659	0.000362845	0.00414508	0.00121741	0	0	0	0	0	0	0	0	0.00017191	0.000337041
Nitrospirae : Nitrospira	Unknown Nitrospira order	0	0	0	0	0	0	0	0	0	0	0	0	0	0	0	0	0	0	0	0	0	0	0	0	0	7.47384e-05	9.27644e-05	0	7.54262e-05	0	0	0
Deinococcus-Thermus	KD3-62	0	0	0	1.99744e-05	0	0	0	0	0	0	0.00011012	0.000331923	0.000109878	0.000338553	0	0	0	0	0	0	0	0	0	0	0	0	0	0	0	0	0	0
Deinococcus-Thermus	Deinococci	0.0562006	0.0033294	0.0187518	0.00121844	0.0313437	0.0113706	0.0235754	0.00326968	0.0394285	0.0180733	0.0162978	0.00705336	0.00659268	0.00584003	0.00744863	0.0214841	0.00478938	0.0444087	0.00668151	0.0032656	0.0157168	0.00446383	0	0.00444558	0.00926616	0.0158445	0.01141	0.00854486	0.0164429	0.00126858	0.00275056	0.00471857
Tenericutes	Mollicutes	0	0.0394157	0.0158219	0.00165788	0.00776778	0.00648657	0.00882501	0.00137327	0.0100289	0.0114932	0.0482326	0.05568	0.0791122	0.0576386	0.000214041	2.4666e-05	0.000326548	0.000575242	0.000123732	0	0.000345423	0	0	0.00188082	0.000532538	0.00156951	0.000649351	0.00117282	0.00105597	0.000543675	0	0.000674082
Verrucomicrobia	S-BQ2-57 soil group	0	0	0	0	0	0	0	0	0	0	0	0	0	0	0	9.04419e-05	0	0	0.000618659	9.07112e-05	0.000518135	0.000405803	0	0	0	0	0	0	0	0	0	0
Verrucomicrobia	OPB35 soil group	0.000102743	0.0003222	0.000585995	0.0397891	0.0588716	0.0508242	0.0898891	0.018768	0.084627	0.0561502	0.0482326	0.0104556	0.00186793	0.00440118	0.0462329	0.00952107	0.00696637	0.0270364	0.00890869	0.0303882	0.0500864	0.0167394	0.000853242	8.5492e-05	0.000213015	0	0.000185529	0.000167546	7.54262e-05	0.0079739	0	0.00943714
Verrucomicrobia	Spartobacteria	0.0162334	0.00461819	0.0120129	7.98977e-05	0.0218043	0.00694444	0.0255925	0.000392362	0.0265146	0.0106159	0.0022024	0.00174259	0.0035161	0.00203132	0.0010274	0.0344502	0.0229672	0.00195582	0.0168275	0.000997823	0.00708117	0	0	8.5492e-05	0	0	9.27644e-05	0	0	0.00416818	0.00120337	0.00134816
Verrucomicrobia	Verrucomicrobiae	0.00164389	0.00375899	0.00556695	0.000119847	0.000408831	0.000992063	0.000630358	0.000196181	0.000961671	0.00114055	0.00484528	0.00340221	0.00461488	0.00431655	0.000428082	0.00476876	0.000870796	0	0.000371195	0	0.00172712	0	0	0	0	7.47384e-05	0	8.37731e-05	0	0	0	0
Verrucomicrobia	Candidatus Methylacidiphilum	0.000102743	0.0003222	0.000292997	0	0	0	0	0	0	0	0	0	0	0	0	1.6444e-05	0	0	0	0	0	0	0	0	0	0	0	0	0	0	0	0
Verrucomicrobia	Opitutae	0	0.000751799	0	0.00311601	0	0	0	0	0	0	0	8.29807e-05	0	0	0.00761986	0	0	0	0	0	0	0	0	0	0	0	0	0	0	0	0.00017191	0
Verrucomicrobia	Unknown Verrucomicrobia class	0	0	0	5.99233e-05	0	0	0	0	0	0	0	0	0	0	4.28082e-05	0	0	0	0	0	0	0	0	0	0	0	0	0	0	0	0	0
Fusobacteria	Fusobacteria (class)	0.000924689	0.0031146	0.00146499	1.99744e-05	0	7.63126e-05	0	0	0	0	0.00044048	0.000580865	0.00109878	0.00118493	0	0.00781912	0.00141504	0	0.000494927	0	0.000690846	0	0.0119454	0.0141917	0.00127809	0.00164425	0.00324675	0.0034347	0.0116911	0.00036245	0	0
Firmicutes	Clostridia	0.0146923	0.001611	0.00322297	0.00381512	0.0233034	0.0133547	0.0258447	0.0115747	0.0394285	0.0387787	0.0713578	0.1058	0.0724096	0.108252	0.00256849	0.00210483	0.00359203	0	0.00247463	0.000181422	0.00915371	0.00121741	0.145051	0.0322305	0.0402599	0.0251868	0.0223562	0.0352685	0.0328104	0.00036245	0	0.0016852
Firmicutes	Erysipelotrichi	0	0	0	0.000699105	0	0	0	0	0	8.77347e-05	0	8.29807e-05	0.000329634	0.000169276	0.000684932	4.9332e-05	0.000108849	0	0.000123732	0	0	0	0	8.5492e-05	0	0	0	0	0	0	0	0
Firmicutes	Bacilli	0.0136649	0.0212652	0.0234398	0.000379514	0.00272554	0.0018315	0.00252143	0.000261575	0.00357192	0.00482541	0.00011012	0.000165961	0	0.000338553	0.000171233	0.00138952	0.00206814	0.000920387	0.000866122	9.07112e-05	0.00138169	0.00131886	0.00767918	0.00299222	0.00521887	0.00261584	0.00528757	0.00527771	0.00331875	0.00199348	0.00051573	0.0016852
Firmicutes	Unknown Firmicutes class	0	0	0	0	0	0	0	0	0	0	0	0	0	0	0.000128425	0	0	0	0	0	0	0	0	0	0	0	0	0	0	0	0	0
Actinobacteria	KIST-JJY010	0	0	0	3.99489e-05	0	0	0	0	0	0	0	0	0	0	0	0	0	0	0	0	0	0	0	0	0	0	0	0	0	0	0	0
Actinobacteria	MB-A2-108	0.000616459	0	0	0	0	0	0	0	0	0	0	0	0	0	0	0.000139774	0	0	0.000123732	0	0	0	0	0	0	0	0	0	0	0	0	0
Actinobacteria	OPB41	0	0	0	0	0.000136277	0	0	0	0	0.000175469	0.00066072	0.000331923	0	0.000423191	0	0	0	0	0	0	0	0	0.000853242	0	0	0	9.27644e-05	8.37731e-05	0	0	0	0
Actinobacteria	Nitriliruptoria	0.0257886	0.0758243	0.0556695	0.00393496	0.00735895	0.0030525	0.00769037	0.00183102	0.0107158	0.00719424	0.00099108	0.00124471	0.00109878	0.000507829	0.00201199	0.00388078	0.0163274	0.00149563	0.00433061	0.000272134	0.00500864	0.000405803	0.00511945	0.00042746	0.00042603	0.000298954	0.000185529	0.000167546	0.000150852	0.0512867	0.0288809	0.0950455
Actinobacteria	Coriobacteriia	0.000205486	0	0	0	0	0	0	0	0	0	0	0	0	0	0	0	0	0	0	0	0	0	0	0	0	0	0	0	0	0	0	0
Actinobacteria	Actinobacteria (class)	0.0865098	0.0211578	0.00791093	0.000159795	0.00545108	0.00373932	0.00138679	0.000261575	0.0177222	0.00947535	0.00143156	0.0021575	0.00142841	0.00228523	0.00693493	0.0153587	0.0483292	0.0066728	0.0226429	0.00671263	0.00880829	0.00131886	0.000853242	8.5492e-05	0	7.47384e-05	0	8.37731e-05	0.000226278	0.00743023	0.00446966	0.00775194
Actinobacteria	Thermoleophilia	0.000924689	0	0	3.99489e-05	0.000272554	0.000152625	0.000378215	0	0.000412145	0.000438673	0.00022024	0.000165961	0.00054939	8.46382e-05	0	0.000665982	0.00566017	0	0.00296956	9.07112e-05	0.00500864	0.000507254	0	0	0.000213015	0	0	8.37731e-05	0	0	0	0.000674082
Actinobacteria	Acidimicrobiia	0.110654	0.0012888	0.00351597	0.000838926	0.0233034	0.00992063	0.0254665	0.00117709	0.0287127	0.0303562	0.00198216	0.00174259	0.000329634	0.00160813	0.00132705	0.0110339	0.059323	0.00138058	0.0158377	0.000907112	0.0195164	0.000101451	0	0.00042746	0.000639046	0.000298954	0.000371058	0.000418866	0.000377131	0.00326205	0.00206292	0.00674082
Actinobacteria	Unknown Actinobacteria class	0	0	0	0	0	0	0	0	0	0	0	0	0	0	4.28082e-05	0	0	0	0	0	0	0	0	0	0	0	0	0	0	0	0	0
Bacteroidetes	AMV16	0	0	0	0	0	0	0	0	0	0	0	0	0	0	4.28082e-05	1.6444e-05	0	0	0	0	0	0	0	0	0	0	0	0	0	0	0	0
Bacteroidetes	Ika33	0	0	0	0.00017977	0	0	0	0	0	0	0	0	0	0	0	0	0	0	0	0	0	0	0	0	0	0	0	0	0	0	0	0
Bacteroidetes	SB-1	0	0	0	0.000139821	0	0.000228938	0	0.000130787	0.000274763	0.000438673	0.00121132	0.00149365	0.000219756	0.000761744	0.000128425	8.22199e-06	0.000217699	0	0	0	0	0	0	0	0	0	0	0	0	0	0	0
Bacteroidetes	Prolixibacter incertae sedis	0	0	0	0	0	7.63126e-05	0	0	0	0	0	0	0	0	0	0	0	0	0	0	0	0	0	8.5492e-05	0	0	0	8.37731e-05	0.000150852	0	0	0
Bacteroidetes	SB-5	0	0	0	0	0	0	0	0.000130787	0	8.77347e-05	0.00154168	0.00165961	0.00186793	0.00203132	8.56164e-05	0	0	0	0	0	0	0	0	0	0	0	0	0	0	0.00036245	0	0
Bacteroidetes	VC2.1 Bac22	0	0	0	0.000139821	0.000408831	0.000534188	0.000378215	0.000588543	0.000961671	0.000965082	0	0	0	0	0.00244007	0.00409455	0.00707521	0.000920387	0.0150953	0.000725689	0.0219344	0.00121741	0	0	0	0	0	0	0	0	0	0
Bacteroidetes	BD2-2	0	0	0.000292997	7.98977e-05	0.000408831	0.00152625	0.000378215	0.00366205	0.000961671	0.00245657	0.00638696	0.00638951	0.00626305	0.00600931	0	0	0.000108849	0	0	0	0	0	0.00853242	0.00606993	0.00213015	0.00216741	0.00213358	0.00242942	0.00354503	0	0.00017191	0
Bacteroidetes	Rhodothermaceae incertae sedis	0.000513716	0	0	0	0	0	0	0	0	0	0	0	0	0	4.28082e-05	4.9332e-05	0	0	0	0	0	0	0	0	0	0	0	0	0	0	0	0.000337041
Bacteroidetes	vadinHA17	0	0	0	5.99233e-05	0	0	0	0.000130787	0	8.77347e-05	0.00803876	0.00406605	0.0054939	0.00330089	0	0	0	0	0	0	0	0	0	0	0	0	0	0	0	0	0	0
Bacteroidetes	Balneolales incertae sedis	0.00246584	0.0447857	0.0770583	0.0100471	0.0160807	0.014652	0.0240797	0.00634319	0.0245913	0.0276364	0.0044048	0.00356817	0.00593341	0.00440118	0.00993151	0.00443988	0.0124088	0.000345145	0.0394704	0.000997823	0.0143351	0.000202901	0.0102389	0.0457382	0.0289701	0.0303438	0.0230056	0.0313312	0.0365817	0.0357013	0.344164	0.178295
Bacteroidetes	Cytophagia	0.01161	0.0028998	0.00937592	0.00017977	0.00231671	0.00114469	0.00151286	0.000130787	0.00206072	0.0020179	0.0071578	0.00282134	0.00142841	0.00135421	0.00817637	0.0162713	0.0406008	0.0135757	0.0789409	0.0192308	0.0594128	0.00365223	0	8.5492e-05	0.000106508	0	0.000278293	8.37731e-05	0.000150852	0.00163103	0.00085955	0.00101112
Bacteroidetes	Bacteroidia	0.000513716	0.0001074	0.00527395	0.000559284	0.00149905	0.00213675	0.00277358	0.00170024	0.00728122	0.00649237	0.066072	0.0748486	0.0443907	0.0669488	0.000171233	0.00263926	0.00370088	0	0.00173224	0.000453556	0.0015544	0	0.127986	0.199453	0.179998	0.110314	0.141744	0.179107	0.152512	0.000543675	0.00085955	0.000674082
Bacteroidetes	Sphingobacteria	0.00410973	0.0238428	0.0386757	0.0160594	0.0194876	0.0196123	0.0297529	0.0249804	0.034208	0.0340411	0.0503249	0.0761763	0.0392265	0.0716885	0.0499572	0.0247482	0.0660716	0.0361252	0.248453	0.0182329	0.115026	0.00760881	0.00341297	0.00504403	0.00234317	0.00463378	0.00241187	0.00385356	0.00339418	0.0190286	0.0306	0.024604
Bacteroidetes	Flavobacteria	0.00359601	0.0533777	0.0585995	0.00267657	0.010357	0.00915751	0.0109682	0.00745488	0.0123643	0.0164941	0.00231252	0.000663845	0.00142841	0.000507829	0.062286	0.0937636	0.189507	0.0736309	0.1366	0.0391872	0.0723661	0.00436238	0.00426621	0.0140207	0.00521887	0.0124066	0.0188312	0.00854486	0.00709006	0.309351	0.283651	0.144253
Bacteroidetes	Unknown Bacteroidetes class	0	0	0	0.000379514	0	0	0	0	0	0	0	0	0	0	0.00115582	0	0	0	0	0	0	0	0	0	0	0	0	0	0	0	0	0
Cyanobacteria	Cyanobacteria (class)	0.000513716	0	0.000292997	0.0267258	0.000272554	0.000381563	0.00075643	0.000326968	0.000824289	0.000263204	0.00121132	0.000165961	0.000659268	0.000253915	0.00291096	0.000649538	0.000761946	0.000575242	0.00222717	0.00126996	0.00224525	0.000811606	0.28157	0.000683936	0.0013846	0.000971599	0.000556586	0.0021781	0.0014331	0.00126858	0.00085955	0.00202224
Chloroflexi	Thermomicrobia	0.00184938	0	0	0	0	0	0	0	0	0	0	0	0	0	0	1.6444e-05	0	0	0	0	0	0	0	0	0	0	0	0	0	0	0	0
Chloroflexi	Ktedonobacteria	0.00339053	0.0001074	0	0	0	0	0	0	0	0	0	0	0	0	4.28082e-05	0.00134018	0.000870796	0.000115048	0.000123732	0.000181422	0	0.00111596	0	0	0	0	0	0	0	0.000543675	0.00154719	0.00202224
Chloroflexi	Chloroflexi Subdivision 11 - JG37-AG-4	0	0	0	0	0	0	0	0	0	0	0	0	0	0	0	0	0	0	0	0	0	0	0	0	0	0	0	0	0	0.00036245	0	0
Chloroflexi	Chloroflexi Subdivision 13	0	0	0	1.99744e-05	0	0	0	0	0	0	0	0	0	0	0	0	0	0	0	0	0	0	0	0	0	0	0	0	7.54262e-05	0	0	0
Chloroflexi	Chloroflexi Subdivision 8 - TK10	0.00328778	0.000536999	0	0	0	0	0	0	0	0	0	0	0	0	0	0.000156218	0	0	0	0	0.000172712	0.000304352	0	8.5492e-05	0	0	0	0	0	0.000181225	0	0.000337041
Chloroflexi	Caldilineae	0.000513716	0.0001074	0	0.000159795	0.00122649	0.000763126	0.00214322	6.53937e-05	0.00192334	0.00114055	0.00099108	0.00107875	0.0035161	0.00143885	0	0.00345324	0.000435398	0.000115048	0.000494927	0.000272134	0.00259067	0.00223192	0.000853242	8.5492e-05	0.000213015	0.000224215	0.000185529	0.000586412	0.00150852	0	0	0.00303337
Chloroflexi	Chloroflexi Subdivision 6	0.000616459	0	0	1.99744e-05	0	0	0	0	0	0	0.00077084	0.000912787	0.00472476	0.00194668	0	5.7554e-05	0	0.000115048	0	9.07112e-05	0.000518135	0.00202901	0	0.000170984	0.000213015	0.000298954	9.27644e-05	0.000251319	0.000301705	0	0	0.000674082
Chloroflexi	Chloroflexi Subdivision 2	0	0	0	1.99744e-05	0	0	0	0	0	0	0	0	0	0	0	6.5776e-05	0	0	0	0	0	0.000202901	0	0	0	0	0	0	0	0	0	0
Chloroflexi	Anaerolineae	0.000102743	0	0	0.000838926	0	0	0	0	0	0	0	0	0	0	0	8.22199e-06	0	0	0	0	0	0	0	0	0	0	0	8.37731e-05	0	0	0	0
Chloroflexi	Chloroflexi (Class)	0.000102743	0	0	0	0	0	0	0	0	0	0	0	0	0	0.000171233	0.000698869	0.00315663	0.000805338	0.00470181	0	0.00846287	0	0	0	0	0	0	0	0	0	0	0.000337041
Chloroflexi	Chloroflexi Subdivision 5 - SAR202 clade	0.000102743	0	0	0	0	0	0	0	0	0	0	0	0	0	0.00423801	0.000435766	0.00217699	0.0069029	0.000494927	0.0101597	0.00949914	0.0152176	0	8.5492e-05	0	0	9.27644e-05	0.000251319	0	0.00163103	0.00085955	0.0134816
Chloroflexi	Chloroflexi Subdivision 10	0	0	0	0	0	0	0	0	0	0	0	0	0.000109878	0.000338553	0	3.2888e-05	0	0	0	0	0	0	0	0	0	0	0	0	0	0	0	0
Planctomycetes	028H05-P-BN-P5	0	0	0	0.000199744	0	0	0	0	0	0	0	0	0	0	0.00526541	0	0	0	0	0	0	0	0	0	0	0	0	0	0	0	0	0
Planctomycetes	MD2896-B258	0	0	0	0	0	0	0	0	0	0	0.00011012	0	0	0	0	0	0	0	0	0	0	0	0	0	0	0	0	0	0	0	0	0
Planctomycetes	Pla3 lineage	0	0	0	0	0	0	0	0	0	0	0	0	0	0	0	0	0	0	0	0	0.000518135	0.000101451	0	8.5492e-05	0	0	0	0	0	0	0	0
Planctomycetes	OM190	0.000102743	0.000429599	0.000292997	0.000519335	0.000272554	0.00030525	0.00151286	0.000915511	0.00109905	0.000438673	0.00066072	0.000331923	0.000109878	0.000338553	0.0166524	0.0110832	0.0105584	0.0159917	0.0134868	0.0283926	0.0319516	0.0383484	0	0	0	7.47384e-05	9.27644e-05	0.000251319	7.54262e-05	0.000181225	0.00017191	0.000337041
Planctomycetes	vadinHA49	0	0	0	0	0	0	0	0	0	0	0	0	0	0	0	0	0	0	0	0	0.000345423	0	0.000853242	0.000683936	0.000319523	0.00044843	9.27644e-05	0.000335093	0.000301705	0	0.00017191	0.000674082
Planctomycetes	Pla4 lineage	0	0	0	0	0	0	0	0	0	8.77347e-05	0.00011012	0.000414903	0.000219756	0.000677105	4.28082e-05	1.6444e-05	0.000108849	0.000115048	0	0	0.000345423	0.00111596	0.000853242	0.00512952	0.00457983	0.00433483	0.00361781	0.00477507	0.00957912	0	0	0
Planctomycetes	BD7-11	0	0	0	0	0	0	0	0	0	0	0	0	0	0	4.28082e-05	3.2888e-05	0	0	0	0.000181422	0.00103627	0.000202901	0	0.000256476	0	0.000149477	9.27644e-05	0.000335093	0.000678835	0.00199348	0.00068764	0.000674082
Planctomycetes	Phycisphaerae	0.000821946	0.00622919	0.00644594	0.0948186	0.0674571	0.211081	0.0763994	0.558266	0.125155	0.157572	0.0248871	0.0242304	0.026151	0.0235294	0.0911387	0.050705	0.0275389	0.156581	0.0206632	0.187409	0.0411054	0.171959	0.0204778	0.0103445	0.00628395	0.00792227	0.0080705	0.00795845	0.0159903	0.0335266	0.0323191	0.0630266
Planctomycetes	Planctomycetacia	0.053221	0.00687359	0.00322297	0.00369527	0.0194876	0.0126679	0.0376954	0.00784724	0.0267894	0.0146517	0.0269794	0.0102066	0.0116471	0.00761744	0.00248288	0.0458952	0.0105584	0.00287621	0.0081663	0.0107039	0.0122625	0.00344933	0.0110922	0.00581346	0.0055384	0.0064275	0.00565863	0.0090475	0.0171972	0.00199348	0.0034382	0.0357263
Planctomycetes	Unknown Planctomycetes class	0	0	0	0	0	0	0	0	0	0	0	0	0	0	0.000128425	0	0	0	0	0	0	0	0	0	0	0	0	0	0	0	0	0
Acidobacteria	RB25	0	0	0	0	0	0	0	0	0	0	0	0	0	0	4.28082e-05	1.6444e-05	0	0	0	0	0	0	0	0	0	0	0	0	0	0	0	0
Acidobacteria	Acidobacteria (class)	0.000205486	0	0.000292997	0.00115852	0.000953938	0.000686813	0.00151286	0.000850118	0.00164858	0.00140376	0.00011012	0.000663845	0.000329634	0.000507829	0.00162671	0.0307831	0.00772831	0.00379659	0.00754764	0.0024492	0.0221071	0.00415948	0	8.5492e-05	0	0	0	0.000251319	0	0	0	0.000674082
Acidobacteria	Holophagae	0.000102743	0	0	1.99744e-05	0	0	0	0	0	0	0	0	0	0	4.28082e-05	4.9332e-05	0	0	0	0	0	0	0	0	0	7.47384e-05	0	0	0	0	0	0
Proteobacteria	CF2	0	0	0	0	0	0	0	0	0	0	0	0	0	0	4.28082e-05	0	0	0	0	0	0	0	0	0	0	0	0	0	0	0	0	0
Proteobacteria	SC3-20	0	0	0	0.000119847	0	0	0	0	0	0	0	0	0	0	0	0	0	0	0	0	0	0	0	0	0	0	0	0	0	0	0	0
Proteobacteria	TA18	0.00102743	0.000429599	0.000292997	0.000958773	0.00204415	0.00144994	0.0026475	0.000326968	0.00206072	0.00289524	0.00022024	0.000829807	0.000219756	0.000761744	0.000256849	0.00120041	0.00228584	0	0.00148478	0.000362845	0.00310881	0.000101451	0	8.5492e-05	0	0	0	0	0	0.00036245	0.00034382	0.000337041
Proteobacteria	Milano-WF1B-44	0	0	0	0	0	0	0	0	0	0	0	0	0	0	8.56164e-05	5.7554e-05	0	0	0	0	0	0	0	0	0	0	0	0	0	0	0	0
Proteobacteria	SPOTSOCT00	0	0.020943	0.0181658	0.000499361	0	7.63126e-05	0	0.000196181	0	0.000263204	0	0	0	0	0.000342466	0.00395478	0.0560575	0.00494708	0.00890869	0.00217707	0.00932642	0.00152176	0	0	0	0	0	0	0	0.0172164	0.0140966	0.033367
Proteobacteria	Zetaproteobacteria	0	0.000536999	0.00205098	0.00017977	0	0	0	0	0	0	0.00044048	0.000165961	0.000219756	0.000169276	0.000171233	0	0	0	0	0	0	0	0.00170648	0.0010259	0	0.000672646	0.000463822	0.000670185	0.000905114	0	0	0
Proteobacteria	Epsilonproteobacteria	0	0.0001074	0	0	0	0	0	0	0	0	0	0	0	0	0.000385274	0	0	0	0	0	0	0	0	0	0	0	0	0	0.000226278	0.000181225	0	0.000337041
Proteobacteria	JTB23	0	0	0	0	0.000136277	0.000763126	0.000126072	0.000653937	0	0.000701878	0	0	0	0	0.000385274	0.000147996	0.000108849	0.000460193	0.000247463	9.07112e-05	0	0.000811606	0	0	0	0	0	0	0	0	0	0
Proteobacteria	Deltaproteobacteria	0.00164389	0.013962	0.0164079	0.0198146	0.024121	0.0174756	0.0266011	0.00869736	0.0181344	0.0232497	0.0346878	0.0279645	0.0164817	0.0264917	0.0151541	0.0107133	0.0251442	0.00253106	0.0201683	0.004082	0.0468048	0.00842041	0.0639932	0.079935	0.0559165	0.061435	0.0554731	0.0689453	0.0795746	0.0036245	0.00137528	0.00337041
Proteobacteria	Betaproteobacteria	0.164903	0.114596	0.0858482	0.0709092	0.092532	0.112256	0.0506808	0.0530997	0.114851	0.121513	0.0767537	0.0989959	0.00813097	0.0300466	0.240111	0.0646742	0.109394	0.127243	0.0592675	0.131531	0.133679	0.0878563	0	0.00273574	0.000958569	0.00171898	0.00166976	0.00150792	0.00165938	0.0286336	0.0611999	0.0704415
Proteobacteria	Alphaproteobacteria	0.316346	0.0178284	0.0290067	0.0180369	0.0444263	0.0328144	0.0388301	0.020272	0.0291249	0.0262327	0.002753	0.00273836	0.00054939	0.00118493	0.0263271	0.0346968	0.0511592	0.0224344	0.0183123	0.0127903	0.0164076	0.01958	0.0119454	0.0146191	0.0567686	0.0116592	0.0153989	0.0131524	0.00829688	0.0538238	0.0875021	0.033367
Proteobacteria	Gammaproteobacteria	0.0258913	0.136935	0.156754	0.360558	0.286182	0.239545	0.137544	0.153217	0.158126	0.216705	0.0884264	0.0348519	0.0115372	0.0331782	0.079024	0.327038	0.0924132	0.169696	0.11074	0.305515	0.0716753	0.0746677	0.0631399	0.0736086	0.16743	0.0792975	0.0519481	0.110497	0.0556645	0.306995	0.0575898	0.114594
Proteobacteria	Unknown Proteobacteria class	0	0	0.000878992	7.98977e-05	0	0	0	0	0	0	0	0	0	0	0.00372432	0	0	0	0	0	0	0	0	0	0	0	0	0	0	0	0	0
Cyanobacteria (Plastid)	Prochlorales (Plastid)	0	0	0	0	0	0	0	0	0	0	0	0	0	0	0.000171233	0	0	0	0	0	0	0	0	0	0	0	0	0	0	0	0	0
Cryptophyta (Plastid)	Pyrenomonadales (Plastid)	0	0.00397379	0.00146499	0.0018776	0.000272554	7.63126e-05	0.00138679	6.53937e-05	0.000824289	0.000175469	0	0	0	0	0.0446918	0.000353546	0.00849026	0.000115048	0.0077951	9.07112e-05	0.000345423	0	0.00511945	0.000256476	0.000106508	0	9.27644e-05	0	0.000150852	0.0159478	0.00550112	0
Cryptophyta (Plastid)	Cryptomonadales (Plastid)	0	0	0	0	0	0	0	0	0	0	0	0	0	0	0.000556507	4.111e-05	0.000653097	0	0.000247463	0	0	0	0	0	0	0	0	0	0	0	0	0
Alveolata (Plastid)	Dinophyceae (Plastid)	0	0	0	0	0	0	0	0	0	0	0	0	0	0	4.28082e-05	0	0	0	0	0	0	0	0	0	0	0	0	0	0	0	0	0
Euglenozoa (Plastid)	Euglenida (Plastid)	0	0	0	3.99489e-05	0	0	0	0	0	0	0	0	0	0	0	0.000139774	0	0	0	0	0	0	0	0	0	0	0	0	0	0	0	0
stramenopiles (Plastid)	Bacillariophyta (Plastid)	0	0.000429599	0	0.000199744	0	0	0	0	0	0	0	0	0	0	0.000770548	0.0468407	0.000653097	0	0.000494927	9.07112e-05	0.000518135	0.000101451	0.000853242	0	0	0	0	0	0	0.000906125	0.00017191	0.000674082
Rhodophyta (Plastid)	Florideophyceae (Plastid)	0	0	0	0	0	0	0	0	0	0	0	0	0	0	0	8.22199e-06	0	0	0	0	0	0	0	0	0	0	0	0	0	0	0	0
Rhodophyta (Plastid)	Bangiophyceae (Plastid)	0	0	0	0	0	0	0	0	0	0	0	0	0	0	4.28082e-05	0	0	0	0	0	0	0	0	0	0	0	0	0	0	0	0	0
Rhodophyta (Plastid)	unclassified Rhodophyta (Plastid)	0	0	0	0	0	0	0	0	0	0	0	0	0	0	0	1.6444e-05	0	0	0	0	0	0	0	0	0.000106508	0	0	0	0	0.00108735	0	0
Haptophyceae (Plastid)	Pavlovales (Plastid)	0	0	0.00117199	0.0199345	0.0805397	0.0892094	0.193646	0.0491106	0.0278884	0.0323741	0.00011012	0.000248942	0.00142841	0.000761744	0	0	0	0	0.000123732	0	0	0	0.000853242	8.5492e-05	0.000106508	0	0	8.37731e-05	7.54262e-05	0.00163103	0	0.000337041
Chlorophyta (Plastid)	Chlorophyceae (Plastid)	0	0	0	1.99744e-05	0	0	0	0	0	0	0	0	0	0	0.0116866	0	0	0	0	0	0	0	0	0	0	0	0	0	0	0	0	0
Chlorophyta (Plastid)	Trebouxiophyceae (Plastid)	0	0	0	0.00229706	0	0	0	0	0	0	0	0	0	0	0.00402397	8.22199e-06	0	0	0	0	0	0	0	0	0	0	0	0	0	0	0	0
Chlorophyta (Plastid)	Prasinophyceae (Plastid)	0	0	0	0	0	0	0	0	0	0	0	0	0	0	0.0015839	0	0	0	0	0	0	0	0	0	0	0	0	0	0	0	0	0
Streptophyta (Plastid) : Embryophyta (Plastid) : Anthocerotophyta (Plastid)	Anthocerotopsida (Plastid)	0	0	0	0	0	0	0	0	0	0	0	0	0	0	8.56164e-05	0	0	0	0	0	0	0	0	0	0	0	0	0	0	0	0	0
Streptophyta (Plastid) : Embryophyta (Plastid) : Tracheophyta (Plastid)	Unknown Tracheophyta (Plastid) genus	0	0	0	0	0	0	0	0	0	0	0	0	0	0	0.000813356	0	0	0	0	0	0	0	0	0	0	0	0	0	0	0	0	0
Streptophyta (Plastid) : Embryophyta (Plastid)	Unknown Embryophyta (Plastid) family	0	0	0	0	0	0	0	0	0	0	0	0	0	0	4.28082e-05	0	0	0	0	0	0	0	0	0	0	0	0	0	0	0	0	0
Jakobida (Mitochondrion)	Histionidae (Mitochondrion)	0	0.01074	0.00175798	3.99489e-05	0	7.63126e-05	0.000504286	0.000130787	0.000274763	0.000614143	0	0	0	0	0	8.22199e-06	0.000108849	0	0.000371195	0	0	0.000405803	0	0.000769428	0.000319523	0.00134529	0.000834879	8.37731e-05	0.000150852	0.0021747	0.00034382	0
Chlorophyta (Mitochondrion)	Trebouxiophyceae (Mitochondrion)	0	0	0	0	0	0	0.000126072	0	0	0	0	0	0	0	0	0	0	0	0	0	0	0	0	0	0	0	0	0	0	0	0	0
Chlorophyta (Mitochondrion)	Unknown Chlorophyta (Mitochondrion) class	0	0	0	1.99744e-05	0	0	0	0	0	0	0	0	0	0	0	0	0	0	0	0	0	0	0	0	0	0	0	0	0	0	0	0
Streptophyta (Mitochondrion)	Charophyceae (Mitochondrion)	0	0	0	0	0	0	0	0	0	0	0	0	0	0	4.28082e-05	0	0	0	0	0	0	0	0	0	0	0	0	0	0	0	0	0
Streptophyta (Mitochondrion) : Embryophyta (Mitochondrion) : Tracheophyta (Mitochondrion)	Unknown Tracheophyta (Mitochondrion) genus	0	0.0002148	0	0	0	0	0	0	0	0	0	0	0	0	0	0	0	0	0	0	0	0	0	0	0	7.47384e-05	0	0	0	0	0	0
stramenopiles (Mitochondrion)	Raphidophyceae (Mitochondrion)	0	0	0	1.99744e-05	0	0	0	0	0	0	0	0	0	0	0	0	0	0	0	0	0	0	0	0	0	0	0	0	0	0.000181225	0	0
Jakobida	Andalucia	0	0	0	1.99744e-05	0	0	0	0	0	0	0	0	0	0	4.28082e-05	0	0	0	0	0	0	0	0	0	0	0	0	0	0	0	0	0
Jakobida	Unknown Jakobida genus	0	0	0	0.000339565	0	0	0	0	0	0	0	0	0	0	0.000385274	0	0	0	0	0	0	0	0	0	0	0	0	0	0	0	0	0
Centroheliozoa	Acanthocystidae	0	0	0	0.00117849	0	0	0	0	0	0	0	0	0	0	0	0	0	0	0	0	0	0	0	0	0	0	0	0	0	0	0	0
Centroheliozoa	Heterophryidae	0	0	0	0.00105864	0	0	0	0	0	0	0	0	0	0	0	0	0	0	0	0	0	0	0	0	0	0	0	0	0	0	0	0
Centroheliozoa	Unknown Centroheliozoa family	0	0	0	0.00247683	0	0	0	0	0	0	0	0	0	0	0	0	0	0	0	0	0	0	0	0	0	0	0	0	0	0	0	0
Eukaryota : Nucleus	Glaucocystophyceae	0	0	0	0.00725072	0	0	0	0	0	0	0	0	0	0	0.000128425	0	0	0	0	0	0	0	0	0	0	0	0	0	0	0	0	0
Apusozoa	Apusomonadidae	0	0	0	7.98977e-05	0	0	0	0	0	0	0	0	0	0	0	0	0	0	0	0	0	0	0	0	0	0	0	0	0	0	0	0
Apusozoa	Planomonas	0	0	0	0.000239693	0	0	0	0	0	0	0	0	0	0	0	0	0	0	0	0	0	0	0	0	0	0	0	0	0	0	0	0
Apusozoa	Unknown Apusozoa family	0	0	0	0.000519335	0	0	0	0	0	0	0	0	0	0	0	0	0	0	0	0	0	0	0	0	0	0	0	0	0	0	0	0
Eukaryota : Nucleus	Choanoflagellida	0	0	0	0.0025767	0	0	0	0	0	0	0	0	0	0	0.00175514	0	0	0	0	0	0	0	0	0	0	0	0	0	0	0	0	0
Amoebozoa	Flabellinea	0	0	0	0.00123841	0	0	0	0	0	0	0	0	0	0	0	0	0	0	0	0	0	0	0	0	0	0	0	0	0	0	0	0
Amoebozoa	Tubulinea	0	0	0	0.000259668	0	0	0	0	0	0	0	0	0	0	0	0	0	0	0	0	0	0	0	0	0	0	0	0	0	0	0	0
Amoebozoa	Centramoebida	0	0	0	0.000479386	0	0	0	0	0	0	0	0	0	0	0	0	0	0	0	0	0	0	0	0	0	0	0	0	0	0	0	0
Amoebozoa	Unknown Amoebozoa class	0	0	0	5.99233e-05	0	0	0	0	0	0	0	0	0	0	0	0	0	0	0	0	0	0	0	0	0	0	0	0	0	0	0	0
Eukaryota : Nucleus	Ichthyosporea	0	0	0	0	0	0	0	0	0	0	0	0	0	0	8.56164e-05	0	0	0	0	0	0	0	0	0	0	0	0	0	0	0	0	0
Eukaryota : Nucleus	Heterolobosea	0	0	0	0.00137824	0	0	0	0	0	0	0	0	0	0	0	0	0	0	0	0	0	0	0	0	0	0	0	0	0	0	0	0
Eukaryota : Nucleus	Cryptophyta	0	0	0	0.00349553	0	0	0	0	0	0	0	0	0	0	0.0582192	0	0	0	0	0	0	0	0	0	0	0	0	0	0	0	0	0
Eukaryota : Nucleus	Katablepharidophyta	0	0	0	3.99489e-05	0	0	0	0	0	0	0	0	0	0	0	0	0	0	0	0	0	0	0	0	0	0	0	0	0	0	0	0
Euglenida	Euglenales	0	0	0	5.99233e-05	0	0	0	0	0	0	0	0	0	0	0	0	0	0	0	0	0	0	0	0	0	0	0	0	0	0	0	0
Eukaryota : Nucleus : Euglenozoa	Kinetoplastida	0	0	0	0.000239693	0	0	0	0	0	0	0	0	0	0	8.56164e-05	0	0	0	0	0	0	0	0	0	0	0	0	0	0	0	0	0
Eukaryota : Nucleus	Haptophyceae	0	0	0	0.0509348	0	0	0	0	0	0	0	0	0	0	4.28082e-05	0	0	0	0	0	0	0	0	0	0	0	0	0	0	0	0	0
unclassified Rhizaria	Unknown unclassified Rhizaria genus	0	0	0	1.99744e-05	0	0	0	0	0	0	0	0	0	0	0	0	0	0	0	0	0	0	0	0	0	0	0	0	0	0	0	0
Cercozoa	Vampyrellidae	0	0	0	9.98722e-05	0	0	0	0	0	0	0	0	0	0	0	0	0	0	0	0	0	0	0	0	0	0	0	0	0	0	0	0
Cercozoa	Desmothoracida	0	0	0	0	0	0	0	0	0	0	0	0	0	0	4.28082e-05	0	0	0	0	0	0	0	0	0	0	0	0	0	0	0	0	0
Cercozoa	Silicofilosea	0	0	0	0.000579259	0	0	0	0	0	0	0	0	0	0	4.28082e-05	0	0	0	0	0	0	0	0	0	0	0	0	0	0	0	0	0
Cercozoa	Cercomonadida	0	0	0	0.00017977	0	0	0	0	0	0	0	0	0	0	0.000770548	0	0	0	0	0	0	0	0	0	0	0	0	0	0	0	0	0
Cercozoa	Unknown Cercozoa family	0	0	0	0.000679131	0	0	0	0	0	0	0	0	0	0	0	0	0	0	0	0	0	0	0	0	0	0	0	0	0	0	0	0
Cercozoa	Unknown Cercozoa order	0	0	0	9.98722e-05	0	0	0	0	0	0	0	0	0	0	0.000128425	0	0	0	0	0	0	0	0	0	0	0	0	0	0	0	0	0
Cercozoa	Unknown Cercozoa class	0	0	0	5.99233e-05	0	0	0	0	0	0	0	0	0	0	0	0	0	0	0	0	0	0	0	0	0	0	0	0	0	0	0	0
Cercozoa	Unknown Cercozoa genus	0	0	0	0	0	0	0	0	0	0	0	0	0	0	0.000256849	0	0	0	0	0	0	0	0	0	0	0	0	0	0	0	0	0
Eukaryota : Nucleus : Rhizaria	Acantharea	0	0	0	3.99489e-05	0	0	0	0	0	0	0	0	0	0	4.28082e-05	0	0	0	0	0	0	0	0	0	0	0	0	0	0	0	0	0
Rhodophyta	Stylonematophyceae	0	0	0	0	0	0	0	0	0	0	0	0	0	0	4.28082e-05	0	0	0	0	0	0	0	0	0	0	0	0	0	0	0	0	0
Rhodophyta	Florideophyceae	0	0	0	5.99233e-05	0	0	0	0	0	0	0	0	0	0	0	0	0	0	0	0	0	0	0	0	0	0	0	0	0	0	0	0
Rhodophyta	Bangiophyceae	0	0	0	0.000199744	0	0	0	0	0	0	0	0	0	0	0	0	0	0	0	0	0	0	0	0	0	0	0	0	0	0	0	0
Chlorophyta	Trebouxiophyceae	0	0	0	0.00301614	0	0	0	0	0	0	0	0	0	0	0.00047089	0	0	0	0	0	0	0	0	0	0	0	0	0	0	0	0	0
Chlorophyta	Prasinophyceae	0	0	0	3.99489e-05	0	0	0	0	0	0	0	0	0	0	0	0	0	0	0	0	0	0	0	0	0	0	0	0	0	0	0	0
Chlorophyta	Chlorophyceae	0	0	0	7.98977e-05	0	0	0	0	0	0	0	0	0	0	0.0232877	0	0	0	0	0	0	0	0	0	0	0	0	0	0	0	0	0
Streptophyta	Zygnemophyceae	0	0	0	5.99233e-05	0	0	0	0	0	0	0	0	0	0	4.28082e-05	0	0	0	0	0	0	0	0	0	0	0	0	0	0	0	0	0
Streptophyta : Embryophyta : Anthocerotophyta	Anthocerotopsida	0	0	0	0.00017977	0	0	0	0	0	0	0	0	0	0	0	0	0	0	0	0	0	0	0	0	0	0	0	0	0	0	0	0
Streptophyta : Embryophyta : Bryophyta : Moss Superclass V	Polytrichopsida	0	0	0	0.00017977	0	0	0	0	0	0	0	0	0	0	0	0	0	0	0	0	0	0	0	0	0	0	0	0	0	0	0	0
Streptophyta : Embryophyta : Tracheophyta : Lycopodiophyta	Isoetopsida	0	0	0	0.00419463	0	0	0	0	0	0	0	0	0	0	0	0	0	0	0	0	0	0	0	0	0	0	0	0	0	0	0	0
Streptophyta : Embryophyta : Tracheophyta : Lycopodiophyta	Lycopodiopsida	0	0	0	0	0	0	0	0	0	0	0	0	0	0	4.28082e-05	0	0	0	0	0	0	0	0	0	0	0	0	0	0	0	0	0
Streptophyta : Embryophyta : Tracheophyta : Spermatophyta : Magnoliophyta	Ceratophyllales	0	0	0	1.99744e-05	0	0	0	0	0	0	0	0	0	0	0	0	0	0	0	0	0	0	0	0	0	0	0	0	0	0	0	0
Streptophyta : Embryophyta : Tracheophyta : Spermatophyta : Magnoliophyta : eudicotyledons : core eudicotyledons : asterids : campanulids	Apiales	0	0	0	5.99233e-05	0	0	0	0	0	0	0	0	0	0	0	0	0	0	0	0	0	0	0	0	0	0	0	0	0	0	0	0
Streptophyta : Embryophyta : Tracheophyta : Spermatophyta : Magnoliophyta : eudicotyledons : core eudicotyledons : rosids : fabids	Fabales	0	0	0	0.000559284	0	0	0	0	0	0	0	0	0	0	4.28082e-05	0	0	0	0	0	0	0	0	0	0	0	0	0	0	0	0	0
Streptophyta : Embryophyta : Tracheophyta : Spermatophyta : Magnoliophyta : eudicotyledons : core eudicotyledons : rosids : fabids	Unknown fabids order	0	0	0	0	0	0	0	0	0	0	0	0	0	0	4.28082e-05	0	0	0	0	0	0	0	0	0	0	0	0	0	0	0	0	0
Eukaryota : Nucleus : stramenopiles	Bicosoecida	0	0	0	0.0128236	0	0	0	0	0	0	0	0	0	0	0.00171233	0	0	0	0	0	0	0	0	0	0	0	0	0	0	0	0	0
Eukaryota : Nucleus : stramenopiles	Hyphochytriomycetes	0	0	0	0	0	0	0	0	0	0	0	0	0	0	4.28082e-05	0	0	0	0	0	0	0	0	0	0	0	0	0	0	0	0	0
Eukaryota : Nucleus : stramenopiles	Synurophyceae	0	0	0	0.000139821	0	0	0	0	0	0	0	0	0	0	0.000214041	0	0	0	0	0	0	0	0	0	0	0	0	0	0	0	0	0
Eukaryota : Nucleus : stramenopiles	Chrysophyceae	0	0	0	0.00113854	0	0	0	0	0	0	0	0	0	0	0.00338185	0	0	0	0	0	0	0	0	0	0	0	0	0	0	0	0	0
Bacillariophyta	Coscinodiscophyceae	0	0	0	3.99489e-05	0	0	0	0	0	0	0	0	0	0	0.0015411	0	0	0	0	0	0	0	0	0	0	0	0	0	0	0	0	0
Bacillariophyta	Bacillariophyceae	0	0	0	0.00071908	0	0	0	0	0	0	0	0	0	0	0	0	0	0	0	0	0	0	0	0	0	0	0	0	0	0	0	0
Eukaryota : Nucleus : stramenopiles	Placididea	0	0	0	0.00145813	0	0	0	0	0	0	0	0	0	0	0.00505137	0	0	0	0	0	0	0	0	0	0	0	0	0	0	0	0	0
Eukaryota : Nucleus : stramenopiles	Labyrinthulida	0	0	0	0.00139821	0	0	0	0	0	0	0	0	0	0	0.000171233	0	0	0	0	0	0	0	0	0	0	0	0	0	0	0	0	0
Xanthophyceae	Mischococcales	0	0	0	0	0	0	0	0	0	0	0	0	0	0	8.56164e-05	0	0	0	0	0	0	0	0	0	0	0	0	0	0	0	0	0
Eukaryota : Nucleus : stramenopiles	Oomycetes	0	0	0	0	0	0	0	0	0	0	0	0	0	0	0.000256849	0	0	0	0	0	0	0	0	0	0	0	0	0	0	0	0	0
Neocallimastigomycota	Neocallimastigomycetes	0	0	0	9.98722e-05	0	0	0	0	0	0	0	0	0	0	0	0	0	0	0	0	0	0	0	0	0	0	0	0	0	0	0	0
Blastocladiomycota	Blastocladiomycetes	0	0	0	0.00159795	0	0	0	0	0	0	0	0	0	0	4.28082e-05	0	0	0	0	0	0	0	0	0	0	0	0	0	0	0	0	0
Chytridiomycota	Monoblepharidomycetes	0	0	0	0.000139821	0	0	0	0	0	0	0	0	0	0	0.000385274	0	0	0	0	0	0	0	0	0	0	0	0	0	0	0	0	0
Chytridiomycota	Chytridiomycetes	0	0	0	0.00113854	0	0	0	0	0	0	0	0	0	0	0.00119863	0	0	0	0	0	0	0	0	0	0	0	0	0	0	0	0	0
Chytridiomycota	Unknown Chytridiomycota class	0	0	0	1.99744e-05	0	0	0	0	0	0	0	0	0	0	0	0	0	0	0	0	0	0	0	0	0	0	0	0	0	0	0	0
Glomeromycota	Glomeromycetes	0	0	0	0.000798977	0	0	0	0	0	0	0	0	0	0	0	0	0	0	0	0	0	0	0	0	0	0	0	0	0	0	0	0
Fungi incertae sedis	Basal fungal lineages	0	0	0	0.00457415	0	0	0	0	0	0	0	0	0	0	4.28082e-05	0	0	0	0	0	0	0	0	0	0	0	0	0	0	0	0	0
Fungi incertae sedis	Unknown Fungi incertae sedis class	0	0	0	1.99744e-05	0	0	0	0	0	0	0	0	0	0	0	0	0	0	0	0	0	0	0	0	0	0	0	0	0	0	0	0
Basidiomycota : Basidiomycota incertae sedis	Entorrhizomycetes	0	0	0	1.99744e-05	0	0	0	0	0	0	0	0	0	0	0	0	0	0	0	0	0	0	0	0	0	0	0	0	0	0	0	0
Basidiomycota : Ustilaginomycotina	Exobasidiomycetes	0	0	0	0.000479386	0	0	0	0	0	0	0	0	0	0	0	0	0	0	0	0	0	0	0	0	0	0	0	0	0	0	0	0
Basidiomycota	Agaricomycotina	0	0	0	1.99744e-05	0	0	0	0	0	0	0	0	0	0	0	0	0	0	0	0	0	0	0	0	0	0	0	0	0	0	0	0
Ascomycota : Saccharomycotina	Saccharomycetes	0	0	0	0.00467402	0	0	0	0	0	0	0	0	0	0	0.000128425	0	0	0	0	0	0	0	0	0	0	0	0	0	0	0	0	0
Ascomycota : Saccharomycotina	Unknown Saccharomycotina class	0	0	0	0.000139821	0	0	0	0	0	0	0	0	0	0	0	0	0	0	0	0	0	0	0	0	0	0	0	0	0	0	0	0
Ascomycota : Pezizomycotina	Lecanoromycetes	0	0	0	3.99489e-05	0	0	0	0	0	0	0	0	0	0	0	0	0	0	0	0	0	0	0	0	0	0	0	0	0	0	0	0
Ascomycota : Pezizomycotina	Dothideomycetes	0	0	0	0.000139821	0	0	0	0	0	0	0	0	0	0	0	0	0	0	0	0	0	0	0	0	0	0	0	0	0	0	0	0
Ascomycota : Pezizomycotina	Eurotiomycetes	0	0	0	1.99744e-05	0	0	0	0	0	0	0	0	0	0	0	0	0	0	0	0	0	0	0	0	0	0	0	0	0	0	0	0
Perkinsea	Perkinsida	0	0	0	1.99744e-05	0	0	0	0	0	0	0	0	0	0	0	0	0	0	0	0	0	0	0	0	0	0	0	0	0	0	0	0
Ciliophora : Postciliodesmatophora	Heterotrichea	0	0	0	0	0	0	0	0	0	0	0	0	0	0	0.00325342	0	0	0	0	0	0	0	0	0	0	0	0	0	0	0	0	0
Ciliophora : Intramacronucleata	Nassophorea	0	0	0	1.99744e-05	0	0	0	0	0	0	0	0	0	0	0.000214041	0	0	0	0	0	0	0	0	0	0	0	0	0	0	0	0	0
Ciliophora : Intramacronucleata	Phyllopharyngea	0	0	0	0.0354946	0	0	0	0	0	0	0	0	0	0	0	0	0	0	0	0	0	0	0	0	0	0	0	0	0	0	0	0
Ciliophora : Intramacronucleata	Colpodea	0	0	0	5.99233e-05	0	0	0	0	0	0	0	0	0	0	0	0	0	0	0	0	0	0	0	0	0	0	0	0	0	0	0	0
Ciliophora : Intramacronucleata	Spirotrichea	0	0	0	0.00840924	0	0	0	0	0	0	0	0	0	0	0.000984589	0	0	0	0	0	0	0	0	0	0	0	0	0	0	0	0	0
Ciliophora : Intramacronucleata	Litostomatea	0	0	0	0.00457415	0	0	0	0	0	0	0	0	0	0	0.00107021	0	0	0	0	0	0	0	0	0	0	0	0	0	0	0	0	0
Ciliophora : Intramacronucleata	Prostomatea	0	0	0	3.99489e-05	0	0	0	0	0	0	0	0	0	0	0.00111301	0	0	0	0	0	0	0	0	0	0	0	0	0	0	0	0	0
Ciliophora : Intramacronucleata	Oligohymenophorea	0	0	0	0.00856903	0	0	0	0	0	0	0	0	0	0	0.000556507	0	0	0	0	0	0	0	0	0	0	0	0	0	0	0	0	0
Ciliophora : Intramacronucleata	Unknown Intramacronucleata class	0	0	0	5.99233e-05	0	0	0	0	0	0	0	0	0	0	0	0	0	0	0	0	0	0	0	0	0	0	0	0	0	0	0	0
Eukaryota : Nucleus : Alveolata	Dinophyceae	0	0	0	0.000159795	0	0	0	0	0	0	0	0	0	0	0.00171233	0	0	0	0	0	0	0	0	0	0	0	0	0	0	0	0	0
Apicomplexa	Colpodellidae	0	0	0	0.0045342	0	0	0	0	0	0	0	0	0	0	4.28082e-05	0	0	0	0	0	0	0	0	0	0	0	0	0	0	0	0	0
Apicomplexa	Aconoidasida	0	0	0	1.99744e-05	0	0	0	0	0	0	0	0	0	0	0	0	0	0	0	0	0	0	0	0	0	0	0	0	0	0	0	0
Apicomplexa	Coccidia	0	0	0	1.99744e-05	0	0	0	0	0	0	0	0	0	0	0	0	0	0	0	0	0	0	0	0	0	0	0	0	0	0	0	0
Apicomplexa	Unknown Apicomplexa family	0	0	0	0.00017977	0	0	0	0	0	0	0	0	0	0	0.000171233	0	0	0	0	0	0	0	0	0	0	0	0	0	0	0	0	0
Ctenophora	Typhlocoela	0	0	0	1.99744e-05	0	0	0	0	0	0	0	0	0	0	0	0	0	0	0	0	0	0	0	0	0	0	0	0	0	0	0	0
Rotifera	Monogononta	0	0	0	0	0	0	0	0	0	0	0	0	0	0	0.00393836	0	0	0	0	0	0	0	0	0	0	0	0	0	0	0	0	0
Porifera	Calcarea	0	0	0	0.000519335	0	0	0	0	0	0	0	0	0	0	0.000513699	0	0	0	0	0	0	0	0	0	0	0	0	0	0	0	0	0
Porifera	Hexactinellida	0	0	0	5.99233e-05	0	0	0	0	0	0	0	0	0	0	0	0	0	0	0	0	0	0	0	0	0	0	0	0	0	0	0	0
Porifera	Demospongiae	0	0	0	0.000119847	0	0	0	0	0	0	0	0	0	0	0	0	0	0	0	0	0	0	0	0	0	0	0	0	0	0	0	0
Placozoa	Unknown Placozoa genus	0	0	0	1.99744e-05	0	0	0	0	0	0	0	0	0	0	4.28082e-05	0	0	0	0	0	0	0	0	0	0	0	0	0	0	0	0	0
Cnidaria	Hydrozoa	0	0	0	3.99489e-05	0	0	0	0	0	0	0	0	0	0	0	0	0	0	0	0	0	0	0	0	0	0	0	0	0	0	0	0
Cnidaria	Anthozoa	0	0	0	0	0	0	0	0	0	0	0	0	0	0	4.28082e-05	0	0	0	0	0	0	0	0	0	0	0	0	0	0	0	0	0
Cnidaria	Myxozoa	0	0	0	1.99744e-05	0	0	0	0	0	0	0	0	0	0	0	0	0	0	0	0	0	0	0	0	0	0	0	0	0	0	0	0
Arthropoda : Crustacea	Branchiopoda	0	0	0	0	0	0	0	0	0	0	0	0	0	0	0.00286815	0	0	0	0	0	0	0	0	0	0	0	0	0	0	0	0	0
Arthropoda : Hexapoda	Insecta	0	0	0	7.98977e-05	0	0	0	0	0	0	0	0	0	0	0	0	0	0	0	0	0	0	0	0	0	0	0	0	0	0	0	0
Arthropoda : Hexapoda	Unknown Hexapoda class	0	0	0	1.99744e-05	0	0	0	0	0	0	0	0	0	0	0	0	0	0	0	0	0	0	0	0	0	0	0	0	0	0	0	0
Chordata : Craniata (Chordata) : Vertebrata : Euteleostomi	Actinopterygii	0	0	0	0	0	0	0	0	0	0	0	0	0	0	4.28082e-05	0	0	0	0	0	0	0	0	0	0	0	0	0	0	0	0	0
	Total	0.950478	0.657072	0.697627	0.92152	0.892614	0.950473	0.931417	0.977243	0.908779	0.941305	0.894175	0.879678	0.888144	0.853407	0.940753	0.911219	0.94416	0.984699	0.92242	0.99356	0.903627	0.982145	0.900171	0.825938	0.81947	0.798804	0.843506	0.844768	0.793106	0.971729	0.992436	0.978766
	Unclassified at class level	0.0495222	0.342928	0.302373	0.0784795	0.107386	0.0495269	0.068583	0.022757	0.0912213	0.0586945	0.105825	0.120322	0.111856	0.146593	0.0592466	0.0887811	0.0558398	0.0153014	0.0775798	0.00644049	0.0963731	0.0178553	0.0998294	0.174062	0.18053	0.201196	0.156494	0.155232	0.206894	0.0282711	0.00756404	0.0212336
Relative abundance at order level
Parent taxa	Taxa	LAB_2012_0M_DNA	LAB_2011_A_0M_DNA	LAB_2011_B_0M_DNA	LAR_0M_Shotgun_RNA	LAR_0M_DNA	LAR_0M_RNA	LAR_2M_DNA	LAR_2M_RNA	LAR_3M_DNA	LAR_3M_RNA	LAR_10M_DNA	LAR_10M_RNA	LAR_30M_DNA	LAR_30M_RNA	LB_0M_Shotgun_RNA	LB_0M_Prefilter_DNA	LB_0M_DNA	LB_0M_RNA	LB_2M_DNA	LB_2M_RNA	LB_13M_DNA	LB_13M_RNA	LC_A_0M_Prefilter_DNA	LC_A_0M_DNA	LC_A_15M_DNA	LC_A_2M_DNA	LC_B_0M_DNA	LC_B_15M_DNA	LC_C_0M_DNA	LS_0M_DNA	LS_3M_DNA	LS_30M_DNA
Thermoprotei	Unknown Thermoprotei order	0	0	0	0	0	0	0	0	0	0	0	0	0	0	0	0	0	0	0	0	0	0	0	0.000256476	0.000213015	0.000747384	0.000742115	0.000167546	0.000377131	0	0	0
Soil Crenarchaeotic Group (SCG) Group I.1b	Candidatus Nitrososphaera	0	0	0	0	0	0	0	0	0	0	0	0	0	0	0	0	0	0	0	0	0	0	0	0	0.000106508	0	0	0	0	0	0	0
Methanococci	Methanococcales	0	0	0	0	0	0	0	0	0	0	0	0	0	0	0	0	0	0	0	0	0	0	0	0	0	0	9.27644e-05	0	0	0	0	0
Methanomicrobia	Methanomicrobiales	0	0.0001074	0.000878992	0.000878875	0.0104933	0.0124389	0.0226929	0.00575464	0.0131886	0.00640463	0.181808	0.230686	0.390616	0.272958	0	0	0	0	0.000123732	9.07112e-05	0.000172712	0.000304352	0.0145051	0.0813884	0.101715	0.105007	0.175696	0.156153	0.0795746	0	0	0
Methanomicrobia	Methanosarcinales	0.000616459	0	0	5.99233e-05	0.000545108	0.000152625	0.000882501	6.53937e-05	0.000412145	0.000175469	0.0088096	0.00547672	0.0264806	0.0106644	0	2.4666e-05	0	0	0	0	0	0.000101451	0.0059727	0.0258186	0.0127809	0.02429	0.0281076	0.0192678	0.0263237	0	0	0
Methanomicrobia	Unknown Methanomicrobia order	0	0	0	0	0	0	0	0	0	0	0	0	0	0	0	0	0	0	0	0	0	0	0	0	0	0.000149477	0	0	0	0	0	0
Methanobacteria	Methanobacteriales	0.000821946	0.0003222	0	0	0.000136277	0	0	0	0	0	0	0	0.000219756	8.46382e-05	0	0	0	0	0	0	0	0	0.000853242	0.000170984	0.000319523	0.000224215	9.27644e-05	8.37731e-05	0	0	0	0
Halobacteria	Halobacteriales	0.00205486	0.000536999	0	0.000759028	0.000136277	7.63126e-05	0	6.53937e-05	0	0	0.00033036	0.000165961	0.000329634	0.000169276	0.000128425	8.22199e-06	0	0	0	0	0	0	0	0.000256476	0.000319523	0.000373692	0.000278293	0.000251319	0.00135767	0	0	0
Halobacteria	Unknown Halobacteria order	0	0.000429599	0.000292997	5.99233e-05	0	0	0	0	0	0	0.00011012	0	0	0.000253915	4.28082e-05	0	0	0	0	0	0	0	0	8.5492e-05	0.000213015	0.000224215	0.000185529	0.000251319	7.54262e-05	0	0	0
Thermoplasmata	WCHA1-57	0.000102743	0.0001074	0	0	0.000817661	0.000457875	0.00138679	6.53937e-05	0.00123643	0.000614143	0.00682744	0.00414903	0.0099989	0.00626322	0	0	0	0	0	0	0	0	0.0110922	0.0482175	0.0129939	0.0349776	0.0820965	0.036944	0.0349223	0	0	0
Thermoplasmata	South African Goldmine Gp(SAGMEG)	0	0	0	0	0	0	0	0	0	0	0	0	0	0	0	8.22199e-06	0	0	0	0	0	0	0	0.0011114	0.00457983	0.00366218	0.00269017	0.0021781	0.00452557	0	0	0
Thermoplasmata	Thermoplasmatales	0	0.000644399	0.000292997	7.98977e-05	0	0.000381563	0.000126072	0.000588543	0.000412145	0.000438673	0.0150864	0.0201643	0.0209867	0.0230216	0	1.6444e-05	0.000108849	0	0.000123732	9.07112e-05	0.000345423	0.000101451	0.0127986	0.0610413	0.0639046	0.156203	0.0975881	0.0557929	0.111631	0	0	0
Thermoplasmata	Unknown Thermoplasmata order	0	0	0	0	0	0	0	0	0	0	0.00011012	0	0	0	0	0	0	0	0	0	0	0	0	0	0	0	0	0	0	0	0	0
Chrysiogenetes (class)	Chrysiogenales	0	0	0	0	0	0	0	0	0	0	0	0	0	0	0	0	0	0	0	0	0.000172712	0	0	8.5492e-05	0.000106508	0	0	0	0	0	0	0
Thermodesulfobacteria (class)	Unknown Thermodesulfobacteria (class) order	0	0	0	0	0	0	0	0	0	0	0	0	0	0	0	0	0	0	0	0	0	0	0	0.000341968	0.000106508	0.000373692	0.000649351	0.000502639	0.000829688	0	0	0
Caldisericia	Caldisericales	0	0	0	0	0	0	0	0	0	0	0.00022024	0.000331923	0.000109878	8.46382e-05	0	0	0	0	0	0	0	0	0	0	0.000213015	0	0	0	7.54262e-05	0	0	0
Fibrobacteria	P.palm C70	0	0.0003222	0	0	0	0	0	0	0	0	0.00011012	0	0	0	0	8.22199e-06	0	0	0	0	0	0	0	8.5492e-05	0	0.000149477	0	0	0	0	0	0
Fibrobacteria	R76-B150	0	0.0001074	0	0	0	0	0	0	0	0	0	0	0	0	0	2.4666e-05	0	0	0	0	0	0	0	0	0	0	0	0	0	0	0	0.000337041
Fibrobacteria	Fibrobacterales	0	0.000429599	0	0.000319591	0.00190788	0.000534188	0.000882501	0.000130787	0.00137382	0.00254431	0.00099108	0.000746826	0.00186793	0.00270842	0.000171233	0.000304214	0.000108849	0	0	0	0.000690846	0.000101451	0	0	0	0	0	0	0	0	0	0
Fibrobacteria	Unknown Fibrobacteria order	0	0	0	0.000958773	0	0	0	0	0	0	0	0	0	0	0.000642123	0.000337102	0.000435398	0.000115048	0.00111359	0	0.000518135	0.000101451	0	0	0	0	0	0	0	0	0	0
Thermotogae (class)	Thermotogales	0	0	0	0	0	0	0	0	0	0	0.00044048	8.29807e-05	0.00153829	0.000169276	0	0	0	0	0	0	0.000172712	0	0.00170648	0.0108575	0.00830759	0.0179372	0.0195733	0.0109743	0.0128224	0	0	0
Thermotogae (class)	Unknown Thermotogae (class) order	0	0	0	0	0	0	0.000126072	0	0.000137382	8.77347e-05	0.00154168	0.00182557	0.0120866	0.00313161	0	0	0	0	0	0	0	0	0	0.0011114	0.000532538	0.00119581	0.0012987	0.000837731	0.00203651	0	0	0
Elusimicrobia (class)	Lineage IIb	0	0	0	0	0	0	0	0	0	0	0	0	0	0	0	8.22199e-06	0	0	0	0	0.000172712	0	0	0	0	0	0	0	0	0	0	0
Elusimicrobia (class)	Lineage IIc	0	0	0	0	0	0	0	0	0	0	0	0	0	0	4.28082e-05	0	0	0	0	0	0	0	0	0	0	0	0	0	0	0	0	0
Elusimicrobia (class)	12-31	0	0	0	0	0	0	0	0	0	0	0.00066072	0.00190856	0.00274695	0.00093102	0	0	0	0	0	0	0	0	0	0	0	0	0	0	0	0	0	0
Elusimicrobia (class)	Lineage IV	0	0	0	0	0	0	0	0	0	0	0	0	0	0	0	0	0.000108849	0	0	0	0	0	0	0	0	0	0	0	0	0	0	0
Elusimicrobia (class)	Rs-M47	0	0	0	0	0	0	0	0	0	0	0.00077084	0	0.000219756	0	0	0	0	0	0	0	0	0	0	0	0	0	0	0	0	0	0	0
Elusimicrobia (class)	Lineage I (Endomicrobia)	0	0	0	0	0	0	0	0	0	0	0.00077084	0.000248942	0.000219756	0.000338553	0	0	0	0	0	0	0	0	0	0	0	0	0	0	0	0	0	0
Elusimicrobia (class)	Unknown Elusimicrobia (class) order	0	0	0	0	0	0	0	0	0	0	0	0	0	0	0	0	0	0	0	0	0.000172712	0	0	0	0	0	0	0	0	0	0	0
Synergistia	Synergistales	0	0	0	0	0	0	0.000252143	0	0.000137382	0.000263204	0.0005506	0.00124471	0.00175805	0.00118493	0.000128425	8.22199e-06	0	0	0	0	0	0	0.000853242	0.000341968	0.000213015	0.000149477	0.000556586	8.37731e-05	0	0	0	0
Synergistia	Unknown Synergistia order	0	0	0	5.99233e-05	0	0	0	0	0	0	0	0	0	0	4.28082e-05	0	0	0	0	0	0	0	0	0	0	0	0	0	0	0	0	0
Gemmatimonadetes (class)	AT425-EubC11 terrestrial group	0.0161307	0	0	0	0	0	0	0	0	0	0	0	0	0	4.28082e-05	3.2888e-05	0	0	0	0	0.000345423	0	0	0	0	0	0	8.37731e-05	7.54262e-05	0	0	0
Gemmatimonadetes (class)	S0134 terrestrial group	0.000102743	0	0	0	0	0	0	0	0	0	0	0	0	0	0	0	0	0	0.000123732	0	0	0	0	0	0	0	0	8.37731e-05	0	0	0	0
Gemmatimonadetes (class)	PAUC43f marine benthic group	0	0	0	0	0	0	0	0	0	0	0	0	0	0	0	8.22199e-06	0	0	0	0	0	0	0	0	0	0	0	0	0	0	0	0
Gemmatimonadetes (class)	Gemmatimonadales	0.000205486	0	0	0	0	0	0	0	0	0	0	0	0	0	0.00303938	0.00172662	0.00816371	0.00264611	0.00878495	0.000362845	0.0029361	0.00294207	0	0	0	0	0	0	0	0	0	0
Gemmatimonadetes (class)	BD2-11 terrestrial group	0.000719203	0.0035442	0.000585995	0.0133429	0.00913055	0.0382326	0.0114725	0.0102014	0.00824289	0.0175469	0.0005506	0.000414903	0.000109878	0.000677105	0.00410959	0.00124974	0.000870796	0.00207087	0.00259837	0.00145138	0.00552677	0.00172466	0	0.000170984	0.000106508	0.000298954	0	0	0.000150852	0.00308083	0.00618876	0.00202224
Gemmatimonadetes (class)	Unknown Gemmatimonadetes (class) order	0	0	0	0.00111857	0	0	0	0	0	0	0	0	0	0	0	0	0	0	0	0	0.000518135	0	0	0	0	0	0	0	0.000226278	0	0	0
Ignavibacteria	Ignavibacteriales	0.000616459	0.0002148	0	0	0	0	0	0	0.000137382	0	0	0.000165961	0.000219756	0.000338553	0.000856164	0.00012333	0.000108849	0	0	0.000181422	0.000690846	0.000101451	0.000853242	0	0.000213015	0	0	0	7.54262e-05	0	0	0
Chlorobia	Chlorobiales	0	0.0001074	0	0.00353547	0.00381575	0.00915751	0.00151286	0.0110515	0.0059074	0.00965082	0.00011012	0.000165961	0	8.46382e-05	0.0015839	0.000715313	0.000108849	0.00195582	0.00123732	9.07112e-05	0.000863558	0.000405803	0	0	0	0	0	0	0	0.00308083	0.0017191	0.00235929
Spirochaetes (class)	SHA-41	0	0	0	0	0	0	0	0	0	0	0.00033036	0.000497884	0.000109878	0.000338553	0	0	0	0	0	0	0	0	0	0	0	0	0	0	0	0	0	0
Spirochaetes (class)	GZKB75	0	0	0	0	0	0	0	0	0	0	0	0	0.000109878	0.000169276	0	0	0	0	0	0	0	0	0	0	0.000106508	0	0	8.37731e-05	7.54262e-05	0	0	0
Spirochaetes (class)	LNR A2-18	0	0	0	0	0	0	0	0	0	8.77347e-05	0.00011012	8.29807e-05	0	0.000338553	0	0	0	0	0	0	0	0	0	0	0	0	0	0	0	0	0	0
Spirochaetes (class)	Spirochaetales	0.000410973	0.00708839	0.0216818	0.00329578	0.000545108	0.00206044	0.00252143	0.00372744	0.00192334	0.00473767	0.0263187	0.0155174	0.0154928	0.0134575	0.000770548	0.000131552	0.000217699	0.000345145	0.00123732	0.000362845	0.00103627	0.000405803	0.0213311	0.00683936	0.00628395	0.00657698	0.00538033	0.0106392	0.0104842	0.00543675	0.00378202	0.00269633
Spirochaetes (class)	Unknown Spirochaetes (class) order	0	0	0	0.000159795	0	0	0	0	0	0	0.00011012	0.000580865	0.000329634	0.000846382	0	0	0	0	0	0	0.000172712	0	0	0	0	0	0	0	7.54262e-05	0	0	0
Halanaerobiales class incertae sedis	Halanaerobiales	0.00154115	0	0	0	0.000136277	7.63126e-05	0.000126072	0	0.000274763	0	0.0066072	0.00522778	0.0201077	0.00905628	0	8.22199e-06	0	0	0	0	0	0	0.00170648	0.0170129	0.0167217	0.0215247	0.0348794	0.026221	0.0176497	0	0	0
Halanaerobiales class incertae sedis	Unknown Halanaerobiales class incertae sedis order	0	0	0	0	0	0	0	0	0	0	0	0	0.000109878	0	0	0	0	0	0	0	0	0	0	0.000256476	0.000213015	0.000298954	0	0.000837731	0	0	0	0
Lentisphaeria	SS1-B-03-39	0	0	0	0	0	0	0	0	0	0	0	0	0	0	0	0	0	0	0	0	0	0	0	0	0.000106508	0	9.27644e-05	0	0	0	0	0
Lentisphaeria	LD1-PA34	0.000102743	0	0	3.99489e-05	0	0	0	0	0	0	0.00022024	8.29807e-05	0.000109878	0.000423191	0	8.22199e-06	0	0	0	0	0	0	0	0	0.000213015	0.000224215	0	0.000251319	0	0	0	0
Lentisphaeria	LD1-PA20	0	0	0	0	0	0	0	0	0	0	0	0	0	0	0	0	0	0	0	0	0	0	0	8.5492e-05	0.000213015	7.47384e-05	0.000185529	0.000167546	0.000377131	0	0	0
Lentisphaeria	BS5	0.000102743	0	0	0	0	0	0	0	0	0	0.00022024	0.000497884	0.000329634	0.000423191	0	0	0	0	0	0	0	0	0	0	0	0	0	0	0	0	0	0
Lentisphaeria	Ver1	0	0	0	1.99744e-05	0	0	0	0	0	0	0	0	0	0	0	0	0	0	0	0	0	0	0	0	0	0	9.27644e-05	0	0	0	0	0
Lentisphaeria	LD1-PB3	0.000102743	0	0	0	0	0	0.000126072	0	0	8.77347e-05	0.00011012	0.000746826	0	0.000253915	0	0	0	0	0	0	0	0	0	0	0	0	0	0	0	0	0	0
Lentisphaeria	DEV055	0	0.0001074	0	0.00451422	0.00831289	0.00457875	0.0269793	0.00379283	0.0157989	0.0106159	0.00011012	0.000414903	0.000219756	0.000677105	0	0.00012333	0.000108849	0	0	0	0	0	0.00682594	0.00188082	0.00042603	0.00149477	0.00102041	0.00175924	0.00226278	0	0	0
Lentisphaeria	c5LKS8	0	0	0	0	0	0	0	0	0	0	0	0	0	8.46382e-05	0	0	0	0	0	0	0	0	0	0	0	0	0	0	0	0	0	0
Lentisphaeria	ML1228J-2	0	0.000644399	0.00644594	0.000239693	0	0.000534188	0.000882501	0.000196181	0.000961671	0.000701878	0.00033036	0.000497884	0.000219756	0.0011003	0	9.86639e-05	0	0	0	0.000181422	0	0.000405803	0.0162116	0.0385569	0.00820109	0.0334081	0.0130798	0.0138226	0.0170463	0	0	0
Lentisphaeria	Lentisphaerales	0	0	0	0	0	0	0	0	0	0	0	0	0	0	4.28082e-05	0	0	0	0	0	0	0	0	0	0	0	0	0	0	0	0	0
Lentisphaeria	PBS-III-20	0	0	0	3.99489e-05	0	0	0.000126072	6.53937e-05	0.000274763	0.000175469	0.00253276	0.00190856	0.000769146	0.00143885	0	0.000386434	0.00348318	0	0.00395942	9.07112e-05	0.00811744	0.000811606	0.00170648	0.000170984	0.000106508	0.000149477	0	0	0.000150852	0	0	0
Lentisphaeria	RFP12 gut group	0	0	0.000292997	0	0	0	0	0	0.000137382	0.000175469	0.00418456	0.00414903	0.00329634	0.0035548	0	0	0	0	0	0	0	0	0	0	0	7.47384e-05	0	0	0	0	0	0
Lentisphaeria	WCHB1-41	0.000205486	0	0	0.000199744	0.000545108	0.000228938	0.000882501	0.000130787	0.000824289	0.000526408	0.0088096	0.00580865	0.0035161	0.00922556	0	3.2888e-05	0.000217699	0	0	0	0	0.000202901	0.00426621	0.00367616	0.00117158	0.00276532	0.00102041	0.00184301	0.00392216	0	0	0
Lentisphaeria	Victivallales	0	0.0001074	0.000585995	0.000199744	0.000272554	7.63126e-05	0	0	0	0	0.002753	0.0029873	0.00252719	0.00152349	0.00389555	1.6444e-05	0	0	0	0	0	0	0.00426621	0.00136787	0.00117158	0.00119581	0.000742115	0.00259697	0.0017348	0	0	0
Lentisphaeria	Unknown Lentisphaeria order	0	0	0	0.00053931	0	0	0	0	0	8.77347e-05	0.00022024	8.29807e-05	0	8.46382e-05	0.00166952	0	0	0	0	0	0	0	0	0	0	0	0	0	7.54262e-05	0	0	0
Chlamydiae (class)	Chlamydiales	0.000410973	0.0025776	0.00205098	0.0052333	0.00190788	0.003663	0.00542108	0.00287732	0.00357192	0.00587822	0.00044048	0.000165961	0.000109878	8.46382e-05	0.00171233	0.00105242	0.00272124	0.000115048	0.00074239	0.000816401	0.00120898	0.00202901	0	0.000170984	0.000213015	7.47384e-05	9.27644e-05	0.000418866	0.000150852	0.00453063	0.00103146	0.00269633
Chlamydiae (class)	Unknown Chlamydiae (class) order	0	0.0019332	0.00292997	0.00155801	0.000136277	0	0	0	0	8.77347e-05	0.00011012	0.000414903	0.000329634	0.000338553	0.000128425	3.2888e-05	0	0	0	0	0.000172712	0	0.00255973	0	0	0	0.000185529	0.000335093	0.000301705	0	0.00017191	0.000337041
Nitrospirae : Nitrospira	Nitrospirales	0	0	0	0	0	0	0	0	0	0	0	0	0	0	0.00385274	0.00138952	0.00152389	0.000115048	0.000618659	0.000362845	0.00414508	0.00121741	0	0	0	0	0	0	0	0	0.00017191	0.000337041
Deinococci	Deinococcales	0.0562006	0.0033294	0.0187518	0.00119847	0.0313437	0.0113706	0.0235754	0.00326968	0.0394285	0.0180733	0.0162978	0.00705336	0.00659268	0.00584003	0.00723459	0.0214841	0.00478938	0.0444087	0.00668151	0.0032656	0.0157168	0.00446383	0	0.00444558	0.00926616	0.0158445	0.01141	0.00854486	0.0164429	0.00126858	0.00275056	0.00471857
Deinococci	Unknown Deinococci order	0	0	0	1.99744e-05	0	0	0	0	0	0	0	0	0	0	0.000214041	0	0	0	0	0	0	0	0	0	0	0	0	0	0	0	0	0
Mollicutes	DMI	0	0	0	0	0	0	0	6.53937e-05	0	0	0.00022024	0.000414903	0.000769146	0.000423191	0	0	0	0	0	0	0	0	0	0	0	0	0	0	0	0	0	0
Mollicutes	Haloplasmatales	0	0	0	0	0	0	0	0	0	0	0	0	0	0	0	0	0	0	0	0	0	0	0	0.000170984	0	7.47384e-05	0	0	0	0	0	0
Mollicutes	Mycoplasmatales	0	0	0	0	0	0	0	0	0	0	0	0	0	0	4.28082e-05	0	0	0	0	0	0	0	0	0	0	0	0	8.37731e-05	0	0	0	0
Mollicutes	Acholeplasmatales	0	0.0394157	0.0158219	0.00159795	0.00776778	0.00648657	0.00882501	0.00130787	0.0100289	0.0114932	0.0480123	0.0552651	0.0782332	0.0572154	4.28082e-05	2.4666e-05	0.000326548	0.000575242	0.000123732	0	0.000345423	0	0	0.00170984	0.000532538	0.00149477	0.000649351	0.00108905	0.00105597	0.000543675	0	0.000674082
Mollicutes	Unknown Mollicutes order	0	0	0	1.99744e-05	0	0	0	0	0	0	0	0	0.000109878	0	8.56164e-05	0	0	0	0	0	0	0	0	0	0	0	0	0	0	0	0	0
Spartobacteria	Chthoniobacterales	0.0162334	0.00461819	0.0120129	7.98977e-05	0.0218043	0.00694444	0.0255925	0.000392362	0.0265146	0.0106159	0.0022024	0.00174259	0.0035161	0.00203132	0.0010274	0.0344502	0.0229672	0.00195582	0.0168275	0.000997823	0.00708117	0	0	8.5492e-05	0	0	9.27644e-05	0	0	0.00416818	0.00120337	0.00134816
Verrucomicrobiae	Verrucomicrobiales	0.00164389	0.00375899	0.00556695	0.000119847	0.000408831	0.000992063	0.000630358	0.000196181	0.000961671	0.00114055	0.00484528	0.00340221	0.00461488	0.00431655	0.000428082	0.00476876	0.000870796	0	0.000371195	0	0.00172712	0	0	0	0	7.47384e-05	0	8.37731e-05	0	0	0	0
Opitutae	Puniceicoccales	0	0.000751799	0	0.000199744	0	0	0	0	0	0	0	0	0	0	0	0	0	0	0	0	0	0	0	0	0	0	0	0	0	0	0	0
Opitutae	Opitutales	0	0	0	0.00291627	0	0	0	0	0	0	0	8.29807e-05	0	0	0.00749144	0	0	0	0	0	0	0	0	0	0	0	0	0	0	0	0.00017191	0
Opitutae	vadinHA64	0	0	0	0	0	0	0	0	0	0	0	0	0	0	8.56164e-05	0	0	0	0	0	0	0	0	0	0	0	0	0	0	0	0	0
Opitutae	Unknown Opitutae order	0	0	0	0	0	0	0	0	0	0	0	0	0	0	4.28082e-05	0	0	0	0	0	0	0	0	0	0	0	0	0	0	0	0	0
Fusobacteria (class)	Fusobacteriales	0.000924689	0.0002148	0	1.99744e-05	0	7.63126e-05	0	0	0	0	0.00044048	0.000580865	0.000988902	0.00101566	0	0.00781912	0.00141504	0	0.000494927	0	0.000690846	0	0.0119454	0.0141917	0.00127809	0.00164425	0.00324675	0.0034347	0.0116911	0	0	0
Fusobacteria (class)	Unknown Fusobacteria (class) order	0	0.0028998	0.00146499	0	0	0	0	0	0	0	0	0	0.000109878	0.000169276	0	0	0	0	0	0	0	0	0	0	0	0	0	0	0	0.00036245	0	0
Clostridia	D8A-2	0.000205486	0	0.000292997	0	0	0	0	0	0	0	0.0011012	0.000248942	0.000329634	0.00093102	0	0	0	0	0	0	0	0	0	0.000341968	0.00042603	0.000373692	0	0.000418866	0.000603409	0	0	0
Clostridia	Thermoanaerobacterales	0	0.0003222	0	0	0.000272554	0.000152625	0.000126072	0	0.00123643	0.000263204	0.00264288	0.00572567	0.00263707	0.00558612	0	0	0	0	0	0	0	0	0	0.00085492	0.000213015	0.000971599	0.00120594	0.000837731	0.000377131	0	0	0
Clostridia	Clostridiales	0.0142813	0.0012888	0.00292997	0.00377517	0.0230308	0.0132021	0.0257186	0.0114439	0.0381921	0.0385155	0.0673935	0.098913	0.0685639	0.0995345	0.00166952	0.0016444	0.00359203	0	0.00247463	0.000181422	0.00915371	0.00111596	0.142491	0.0300077	0.0384492	0.0230942	0.0202226	0.0326715	0.0306984	0.00036245	0	0.0016852
Clostridia	Unknown Clostridia order	0.000205486	0	0	3.99489e-05	0	0	0	0.000130787	0	0	0.00011012	0.000165961	0.000329634	0.000677105	0.000898973	0.000460432	0	0	0	0	0	0.000101451	0.00170648	0.000769428	0.00106508	0.000597907	0.000742115	0.000921505	0.000905114	0	0	0
Erysipelotrichi	Erysipelotrichales	0	0	0	0.000519335	0	0	0	0	0	8.77347e-05	0	8.29807e-05	0.000329634	0.000169276	0.000642123	4.9332e-05	0.000108849	0	0.000123732	0	0	0	0	8.5492e-05	0	0	0	0	0	0	0	0
Erysipelotrichi	Unknown Erysipelotrichi order	0	0	0	0.00017977	0	0	0	0	0	0	0	0	0	0	4.28082e-05	0	0	0	0	0	0	0	0	0	0	0	0	0	0	0	0	0
Bacilli	C178B	0	0	0	3.99489e-05	0	0	0	0	0	0	0	0	0	0	0	0	0	0	0	0	0	0	0	0	0	0	0	0	0	0	0	0
Bacilli	Bacillales	0.00791123	0.0212652	0.0234398	0.000339565	0.00272554	0.0018315	0.00252143	0.000261575	0.00357192	0.00482541	0	0.000165961	0	8.46382e-05	0.000171233	0.000970195	0.00130619	0.000345145	0.000866122	9.07112e-05	0.00138169	0.000811606	0.00767918	0.00282124	0.00521887	0.00246637	0.00491651	0.00494262	0.00301705	0.00199348	0.00034382	0.0016852
Bacilli	Lactobacillales	0.0045207	0	0	0	0	0	0	0	0	0	0.00011012	0	0	8.46382e-05	0	0.0004111	0.000217699	0.000115048	0	0	0	0.000202901	0	0.000170984	0	0.000149477	0.000371058	0.000335093	0.000301705	0	0	0
Bacilli	Unknown Bacilli order	0	0	0	0	0	0	0	0	0	0	0	0	0	0	0	8.22199e-06	0.000544247	0.000460193	0	0	0	0.000304352	0	0	0	0	0	0	0	0	0	0
Nitriliruptoria	Euzebyales	0	0	0	0	0	0	0	0	0	0	0	0	0	0	0	4.111e-05	0	0	0	0	0	0	0	0	0	0	0	0	0	0	0	0
Nitriliruptoria	Nitriliruptorales	0.0257886	0.0758243	0.0556695	0.00393496	0.00735895	0.0030525	0.00769037	0.00183102	0.0107158	0.00719424	0.00099108	0.00124471	0.00109878	0.000507829	0.00201199	0.00383967	0.0163274	0.00149563	0.00433061	0.000272134	0.00500864	0.000405803	0.00511945	0.00042746	0.00042603	0.000298954	0.000185529	0.000167546	0.000150852	0.0512867	0.0288809	0.0950455
Coriobacteriia	Coriobacteriales	0.000205486	0	0	0	0	0	0	0	0	0	0	0	0	0	0	0	0	0	0	0	0	0	0	0	0	0	0	0	0	0	0	0
Actinobacteria (class)	Actinomycetales	0	0	0	0	0	0	0	0	0	0	0	0	0	0	0	8.22199e-06	0	0	0	0	0	0	0	0	0	0	0	0	0	0	0	0
Actinobacteria (class)	Kineosporiales	0	0	0	0	0	0	0	0	0	0	0	0	0	0	4.28082e-05	8.22199e-06	0	0	0	0	0	0	0	0	0	0	0	0	0	0	0	0
Actinobacteria (class)	Propionibacteriales	0	0	0	0	0	0	0	0	0	0	0	0	0	0	4.28082e-05	8.22199e-06	0.000217699	0.000230097	0	0	0	0	0	0	0	0	0	0	0	0	0	0
Actinobacteria (class)	Corynebacteriales	0	0	0	0	0	0	0	0	0	0	0	0	0	0	0	2.4666e-05	0.000108849	0	0.000123732	0	0	0.000101451	0	0	0	0	0	0	0	0	0	0
Actinobacteria (class)	Streptomycetales	0	0	0	0	0	0	0	0	0	0	0	0	0	0	0	8.22199e-06	0	0	0	0	0	0	0	0	0	0	0	0	0	0	0	0
Actinobacteria (class)	Streptosporangiales	0	0	0	0	0	0	0	0	0	0	0	0	0	0	0	1.6444e-05	0	0	0	0	0	0	0	0	0	0	0	0	0	0	0	0
Actinobacteria (class)	Micrococcales	0.0645228	0.020406	0.00791093	9.98722e-05	0.000817661	0.000915751	0	0	0.0037093	0.000789612	0.0011012	0.00107875	0.000879024	0.0011003	0.00175514	0.00800822	0.0208991	0.00115048	0.00977481	0.00562409	0.00172712	0.000507254	0.000853242	8.5492e-05	0	7.47384e-05	0	8.37731e-05	0.000150852	0.00561798	0.00395393	0.00775194
Actinobacteria (class)	Frankiales	0	0	0	5.99233e-05	0.000545108	7.63126e-05	0.000504286	0.000261575	0.00123643	0.000701878	0	8.29807e-05	0.000109878	0	0.00488014	0.0036259	0.013715	0.00448688	0.00433061	0.000544267	0.000690846	0.000304352	0	0	0	0	0	0	0	0.00163103	0.00051573	0
Actinobacteria (class)	PeM15	0.0217816	0.000751799	0	0	0.00408831	0.00274725	0.00075643	0	0.0127765	0.00798386	0.00033036	0.000995768	0.000439512	0.00118493	0	0.00136485	0.00587787	0.000345145	0.00111359	0.000181422	0.00224525	0	0	0	0	0	0	0	7.54262e-05	0.000181225	0	0
Actinobacteria (class)	Unknown Actinobacteria (class) order	0	0	0	0	0	0	0	0	0	0	0	0	0	0	4.28082e-05	0	0	0	0	0	0	0	0	0	0	0	0	0	0	0	0	0
Thermoleophilia	Solirubrobacterales	0.000102743	0	0	3.99489e-05	0.000272554	7.63126e-05	0.000378215	0	0.000412145	0.000438673	0.00022024	0	0.00054939	8.46382e-05	0	0.000312436	0.00348318	0	0.00173224	9.07112e-05	0.00397237	0.000405803	0	0	0.000213015	0	0	0	0	0	0	0
Thermoleophilia	AKIW543	0.000102743	0	0	0	0	7.63126e-05	0	0	0	0	0	0.000165961	0	0	0	0.000353546	0.00217699	0	0.00123732	0	0.00103627	0.000101451	0	0	0	0	0	0	0	0	0	0.000674082
Thermoleophilia	Unknown Thermoleophilia order	0	0	0	0	0	0	0	0	0	0	0	0	0	0	0	0	0	0	0	0	0	0	0	0	0	0	0	8.37731e-05	0	0	0	0
Acidimicrobiia	Acidimicrobiales	0.110552	0.0012888	0.00351597	0.000838926	0.0233034	0.00992063	0.0254665	0.00117709	0.0287127	0.0303562	0.00198216	0.00174259	0.000329634	0.00160813	0.00132705	0.0110257	0.059323	0.00138058	0.0158377	0.000907112	0.0195164	0.000101451	0	0.00042746	0.000639046	0.000224215	0.000371058	0.000418866	0.000377131	0.00326205	0.00206292	0.00674082
Acidimicrobiia	Unknown Acidimicrobiia order	0.000102743	0	0	0	0	0	0	0	0	0	0	0	0	0	0	8.22199e-06	0	0	0	0	0	0	0	0	0	7.47384e-05	0	0	0	0	0	0
Prolixibacter incertae sedis	Prolixibacter	0	0	0	0	0	0	0	0	0	0	0	0	0	0	0	0	0	0	0	0	0	0	0	8.5492e-05	0	0	0	8.37731e-05	0.000150852	0	0	0
Prolixibacter incertae sedis	Unknown Prolixibacter incertae sedis genus	0	0	0	0	0	7.63126e-05	0	0	0	0	0	0	0	0	0	0	0	0	0	0	0	0	0	0	0	0	0	0	0	0	0	0
Rhodothermaceae incertae sedis	Rubricoccus	0	0	0	0	0	0	0	0	0	0	0	0	0	0	0	8.22199e-06	0	0	0	0	0	0	0	0	0	0	0	0	0	0	0	0
Rhodothermaceae incertae sedis	Unknown Rhodothermaceae incertae sedis genus	0.000102743	0	0	0	0	0	0	0	0	0	0	0	0	0	0	1.6444e-05	0	0	0	0	0	0	0	0	0	0	0	0	0	0	0	0
Balneolales incertae sedis	Balneola incertae sedis	0	0	0	0	0	0	0	0	0	0	0	0	0	0	0	0	0	0	0	0	0.000345423	0	0	0	0	0	0	0	0	0	0	0.000674082
Balneolales incertae sedis	Gracilimonas incertae sedis	0	0.0001074	0.000292997	7.98977e-05	0	0	0	0	0	0	0	0	0	0	0	0	0	0	0	0	0.000345423	0	0.00341297	0.00931863	0.00479284	0.00418535	0.00343228	0.00603167	0.0063358	0	0	0.000674082
Balneolales incertae sedis	Unknown Balneolales incertae sedis order	0	0.0001074	0	1.99744e-05	0	0	0	0	0	0	0	0	0	0	0	0	0	0	0	0	0	0	0	0	0	0	0	0	7.54262e-05	0	0	0
Cytophagia	Cytophagales	0.01161	0.0028998	0.00937592	0.00017977	0.00231671	0.00114469	0.00151286	0.000130787	0.00192334	0.0020179	0.0071578	0.00282134	0.00142841	0.00135421	0.0077911	0.0162713	0.0406008	0.0135757	0.0789409	0.0192308	0.0590674	0.00355078	0	8.5492e-05	0.000106508	0	0.000278293	8.37731e-05	0.000150852	0.00163103	0.00085955	0.00101112
Cytophagia	Unknown Cytophagia order	0	0	0	0	0	0	0	0	0.000137382	0	0	0	0	0	0.000385274	0	0	0	0	0	0.000345423	0.000101451	0	0	0	0	0	0	0	0	0	0
Bacteroidia	Bacteroidales	0.000513716	0.0001074	0.00527395	0.000499361	0.00149905	0.00213675	0.00277358	0.00170024	0.00728122	0.00649237	0.066072	0.0748486	0.0443907	0.0669488	0.000128425	0.00263926	0.00370088	0	0.00173224	0.000453556	0.0015544	0	0.127986	0.199453	0.179998	0.110314	0.141744	0.179107	0.152512	0.000543675	0.00085955	0.000674082
Bacteroidia	Unknown Bacteroidia order	0	0	0	5.99233e-05	0	0	0	0	0	0	0	0	0	0	4.28082e-05	0	0	0	0	0	0	0	0	0	0	0	0	0	0	0	0	0
Sphingobacteria	Sphingobacteriales	0.00410973	0.0238428	0.0386757	0.0127637	0.0194876	0.0196123	0.0297529	0.0249804	0.034208	0.0339533	0.0498844	0.0761763	0.0386771	0.0714346	0.0435788	0.02474	0.0660716	0.0361252	0.248206	0.0181422	0.114853	0.00750736	0.00341297	0.00504403	0.00234317	0.00463378	0.00241187	0.00385356	0.00339418	0.0190286	0.0306	0.024604
Sphingobacteria	Unknown Sphingobacteria order	0	0	0	0.00329578	0	0	0	0	0	8.77347e-05	0.00044048	0	0.00054939	0.000253915	0.00637842	8.22199e-06	0	0	0.000247463	9.07112e-05	0.000172712	0.000101451	0	0	0	0	0	0	0	0	0	0
Flavobacteria	Flavobacteriales	0.00359601	0.0533777	0.0585995	0.00251678	0.010357	0.00915751	0.0109682	0.00745488	0.0123643	0.0164941	0.00231252	0.000663845	0.00142841	0.000507829	0.0613014	0.0937636	0.189507	0.0736309	0.1366	0.0391872	0.0723661	0.00436238	0.00426621	0.0140207	0.00521887	0.0124066	0.0188312	0.00854486	0.00709006	0.309351	0.283651	0.144253
Flavobacteria	Unknown Flavobacteria order	0	0	0	0.000159795	0	0	0	0	0	0	0	0	0	0	0.000984589	0	0	0	0	0	0	0	0	0	0	0	0	0	0	0	0	0
Cyanobacteria (class)	SM2F09	0	0	0	0	0	0	0	0	0	0	0	0	0	0	4.28082e-05	0	0	0	0	0	0	0	0	0	0	0	0	0	0	0	0	0
Cyanobacteria (class)	SHA-109	0.000102743	0	0	0	0	0	0	0	0	0	0	0	0	0	0	0.000131552	0	0	0	0	0	0	0	0	0	0	0	0	0	0	0	0
Cyanobacteria (class)	WD272	0	0	0	0	0	0	0	0	0	0	0	0	0	0	0	0	0	0	0	0	0	0	0	0.000512952	0.000958569	0.000822123	0.000278293	0.00142414	0.0014331	0	0	0
Cyanobacteria (class)	ML635J-21	0	0	0	0	0	7.63126e-05	0	6.53937e-05	0	0	0.00121132	0.000165961	0.000329634	0.000169276	0.000342466	0.000295992	0.000761946	0.000575242	0.00222717	0.00126996	0.00224525	0.000811606	0	0.000170984	0.000106508	7.47384e-05	0	0.000167546	0	0.00126858	0.00085955	0.00202224
Cyanobacteria (class)	Nostocales	0	0	0	0.013303	0.000272554	7.63126e-05	0.000378215	0	0	0	0	0	0	0	0	1.6444e-05	0	0	0	0	0	0	0	0	0	0	0	0	0	0	0	0
Cyanobacteria (class)	Pseudanabaenales	0	0	0	0.0127836	0	0	0	6.53937e-05	0	0	0	0	0	0	4.28082e-05	0	0	0	0	0	0	0	0	0	0	0	0	0	0	0	0	0
Cyanobacteria (class)	Chroococcales	0	0	0	1.99744e-05	0	0	0	0	0	0	0	0	0	0	0	8.22199e-06	0	0	0	0	0	0	0	0	0	0	0	0	0	0	0	0
Cyanobacteria (class)	Oscillatoriales	0	0	0	0.0127237	0	0.0001	0	6.53937e-05	0	0	0	0	0	0	0	0	0	0	0	0	0	0	0.28157	0	0.000106508	7.47384e-05	0.000278293	0.000586412	0	0	0	0
Cyanobacteria (class)	Synechococcales	0.000410973	0	0.000292997	0.000579259	0	0	0	0	0	0	0	0	0	0	0.00171233	0.000115108	0	0	0	0	0	0	0	0	0	0	0	0	0	0	0	0
Cyanobacteria (class)	Unknown Cyanobacteria (class) order	0	0	0	0	0	0	0	0	0	0	0	0	0	0	0.000770548	5.7554e-05	0	0	0	0	0	0	0	0	0.000213015	0	0	0	0	0	0	0
Thermomicrobia	AKYG1722	0.000719203	0	0	0	0	0	0	0	0	0	0	0	0	0	0	0	0	0	0	0	0	0	0	0	0	0	0	0	0	0	0	0
Thermomicrobia	JG30-KF-CM45	0.000102743	0	0	0	0	0	0	0	0	0	0	0	0	0	0	1.6444e-05	0	0	0	0	0	0	0	0	0	0	0	0	0	0	0	0
Ktedonobacteria	JG30-KF-CM66	0.00339053	0.0001074	0	0	0	0	0	0	0	0	0	0	0	0	4.28082e-05	0.00134018	0.000870796	0.000115048	0.000123732	0.000181422	0	0.00111596	0	0	0	0	0	0	0	0.000543675	0.00154719	0.00202224
Caldilineae	Caldilineales	0.000513716	0.0001074	0	0.000119847	0.00122649	0.000763126	0.00214322	6.53937e-05	0.00192334	0.00114055	0.00099108	0.00107875	0.0035161	0.00143885	0	0.00345324	0.000435398	0.000115048	0.000494927	0.000272134	0.00259067	0.00223192	0.000853242	8.5492e-05	0.000213015	0.000224215	0.000185529	0.000586412	0.00150852	0	0	0.00303337
Caldilineae	Unknown Caldilineae order	0	0	0	3.99489e-05	0	0	0	0	0	0	0	0	0	0	0	0	0	0	0	0	0	0	0	0	0	0	0	0	0	0	0	0
Chloroflexi Subdivision 6	FS117-23B-02	0	0	0	0	0	0	0	0	0	0	0	0	0.000329634	0.000253915	0	0	0	0	0	0	0	0	0	0	0	0	0	0	0	0	0	0
Chloroflexi Subdivision 6	FS118-62B-02	0	0	0	0	0	0	0	0	0	0	0.00077084	8.29807e-05	0.00439512	0.00093102	0	0	0	0	0	0	0.000172712	0.000202901	0	0.000170984	0.000106508	0.000149477	9.27644e-05	8.37731e-05	0.000150852	0	0	0
Chloroflexi Subdivision 6	S085	0.000616459	0	0	0	0	0	0	0	0	0	0	0	0	0	0	4.111e-05	0	0.000115048	0	9.07112e-05	0	0.00121741	0	0	0	0	0	0	0	0	0	0.000674082
Chloroflexi Subdivision 6	FW22	0	0	0	0	0	0	0	0	0	0	0	8.29807e-05	0	0	0	0	0	0	0	0	0	0	0	0	0	0	0	0	0	0	0	0
Chloroflexi Subdivision 6	Dehalococcoidetes	0	0	0	1.99744e-05	0	0	0	0	0	0	0	8.29807e-05	0	8.46382e-05	0	0	0	0	0	0	0	0	0	0	0	0	0	0	0	0	0	0
Chloroflexi Subdivision 6	vadinBA26	0	0	0	0	0	0	0	0	0	0	0	8.29807e-05	0	0.000169276	0	0	0	0	0	0	0.000345423	0	0	0	0	0	0	0	0	0	0	0
Chloroflexi Subdivision 6	GIF3	0	0	0	0	0	0	0	0	0	0	0	8.29807e-05	0	0	0	0	0	0	0	0	0	0	0	0	0	7.47384e-05	0	8.37731e-05	7.54262e-05	0	0	0
Chloroflexi Subdivision 6	GIF9	0	0	0	0	0	0	0	0	0	0	0	0.000414903	0	0.000507829	0	0	0	0	0	0	0	0	0	0	0.000106508	7.47384e-05	0	0	0	0	0	0
Chloroflexi Subdivision 6	Sh765B-AG-111	0	0	0	0	0	0	0	0	0	0	0	8.29807e-05	0	0	0	0	0	0	0	0	0	0	0	0	0	0	0	0	0	0	0	0
Anaerolineae	Anaerolineales	0	0	0	0.000739054	0	0	0	0	0	0	0	0	0	0	0	0	0	0	0	0	0	0	0	0	0	0	0	8.37731e-05	0	0	0	0
Chloroflexi (Class)	AKIW781	0	0	0	0	0	0	0	0	0	0	0	0	0	0	0	0	0	0	0	0	0	0	0	0	0	0	0	0	0	0	0	0.000337041
Chloroflexi (Class)	Chloroflexales	0.000102743	0	0	0	0	0	0	0	0	0	0	0	0	0	0.000171233	0.000698869	0.00315663	0.000805338	0.00470181	0	0.00846287	0	0	0	0	0	0	0	0	0	0	0
Chloroflexi Subdivision 10	KD4-96	0	0	0	0	0	0	0	0	0	0	0	0	0.000109878	0.000338553	0	1.6444e-05	0	0	0	0	0	0	0	0	0	0	0	0	0	0	0	0
Chloroflexi Subdivision 10	Gitt-GS-136	0	0	0	0	0	0	0	0	0	0	0	0	0	0	0	1.6444e-05	0	0	0	0	0	0	0	0	0	0	0	0	0	0	0	0
Phycisphaerae	062DZ93 hypersaline microbial mat group	0	0	0	0	0	0	0	0	0	0	0	0.000165961	0	0.000169276	0	0	0	0	0	0	0	0	0	0	0	0	0	0	0	0	0	0
Phycisphaerae	S-70	0	0	0	0	0.000136277	0	0	0	0	0	0.0005506	0.00165961	0.00604329	0.00228523	0	2.4666e-05	0	0	0.000371195	0	0.00103627	0.000507254	0	0	0	0	0	0	0	0	0	0
Phycisphaerae	ML-A-10	0	0.0001074	0	7.98977e-05	0	7.63126e-05	0.000378215	0	0.000274763	0.000175469	0.0044048	0.00240644	0.00318646	0.0028777	0	0	0	0	0	0	0	0	0.0059727	0.00632641	0.00447332	0.00433483	0.0054731	0.0043562	0.0111631	0	0	0
Phycisphaerae	KCLunmb-38-53	0	0	0	0.000199744	0	0	0	0	0.000137382	0	0	0.000248942	0	0.000761744	4.28082e-05	0	0	0	0	0	0	0.000101451	0	0.000170984	0.000213015	7.47384e-05	9.27644e-05	0	7.54262e-05	0	0	0
Phycisphaerae	SHA-43	0	0	0	0	0	0	0	0	0	0	0.00066072	0.000248942	0.000769146	0.000761744	0	0	0	0	0	0	0	0	0.00170648	0	0	0.000224215	0	8.37731e-05	7.54262e-05	0	0	0
Phycisphaerae	CCM11a	0	0	0	0	0	0	0	0	0	0	0.00066072	0.000995768	0.0019778	0.000761744	0	8.22199e-06	0	0	0	0	0	0.000304352	0	0	0	0	0	0	0	0	0	0
Phycisphaerae	mle1-8	0	0	0	0	0	0	0	0	0	0	0	0.000248942	0	0	0	0	0	0	0	0	0	0	0	0	0	0	0	0	0	0	0	0
Phycisphaerae	Pla1 lineage	0	0	0	0	0	0	0.000126072	6.53937e-05	0.000549526	0.000175469	0.00814888	0.00149365	0.00318646	0.00126957	0	8.22199e-06	0	0	0	0	0	0	0.000853242	0.000170984	0	7.47384e-05	0.000185529	0	0.000301705	0	0	0
Phycisphaerae	Phycisphaerales	0.000821946	0.00612179	0.00644594	0.0944791	0.0670482	0.210852	0.0743822	0.55807	0.123506	0.156343	0.005506	0.0143557	0.00747171	0.0112569	0.0910103	0.0505735	0.0275389	0.156581	0.020292	0.187409	0.0400691	0.170945	0.000853242	0.000341968	0.000532538	0.000523169	0.000371058	0.000418866	7.54262e-05	0.0335266	0.0323191	0.0630266
Phycisphaerae	vadinBA30 marine sediment group	0	0	0	3.99489e-05	0	0	0.000252143	0	0	8.77347e-05	0.00418456	0.00141067	0.00208768	0.00262378	0	3.2888e-05	0	0	0	0	0	0	0.0059727	0.00136787	0.000639046	0.00156951	0.000834879	0.00134037	0.00211193	0	0	0
Phycisphaerae	WD2101 soil group	0	0	0	0	0	0	0	0	0.000137382	0	0.00066072	0.000746826	0.00131854	0.000592467	4.28082e-05	4.111e-05	0	0	0	0	0	0.000101451	0	0	0	0	0	0	0	0	0	0
Phycisphaerae	Unknown Phycisphaerae order	0	0	0	1.99744e-05	0.000272554	0.000152625	0.00126072	0.000130787	0.000549526	0.000789612	0.00011012	0.000248942	0.000109878	0.000169276	4.28082e-05	0	0	0	0	0	0	0	0.00170648	0.00153886	0.00042603	0.00112108	0.000556586	0.00134037	0.00158395	0	0	0
Planctomycetacia	Brocadiales	0	0	0	0	0	0	0	0	0	0	0	0	0	0	0	6.5776e-05	0	0	0	0	0.000345423	0	0	0	0	0	0	0	0	0	0	0
Planctomycetacia	Planctomycetales	0.053221	0.00687359	0.00322297	0.00365532	0.0194876	0.0126679	0.0376954	0.00784724	0.0267894	0.0146517	0.0269794	0.0102066	0.0116471	0.00761744	0.00239726	0.0458212	0.0105584	0.00287621	0.0081663	0.0107039	0.0119171	0.00344933	0.0110922	0.00581346	0.0055384	0.0064275	0.00565863	0.0090475	0.0171972	0.00199348	0.0034382	0.0357263
Planctomycetacia	Unknown Planctomycetacia order	0	0	0	3.99489e-05	0	0	0	0	0	0	0	0	0	0	8.56164e-05	8.22199e-06	0	0	0	0	0	0	0	0	0	0	0	0	0	0	0	0
RB25	Acidobacteria group 22	0	0	0	0	0	0	0	0	0	0	0	0	0	0	4.28082e-05	1.6444e-05	0	0	0	0	0	0	0	0	0	0	0	0	0	0	0	0
Acidobacteria (class)	Acidobacteria group 9 - BPC015	0	0	0	0	0	0	0	0	0	0	0	0	0	0	0	4.111e-05	0	0	0	0	0	0	0	0	0	0	0	0	0	0	0	0
Acidobacteria (class)	Acidobacteria group 15 - JG37-AG-116	0	0	0	0	0	0	0	0	0	0	0	0	0	0	0	8.22199e-06	0	0	0	0	0	0.000101451	0	0	0	0	0	0	0	0	0	0
Acidobacteria (class)	AT-s3-28	0	0	0	0	0	0	0	0	0	0	0	0	0	0	0	2.4666e-05	0	0	0	0	0	0	0	0	0	0	0	0	0	0	0	0
Acidobacteria (class)	Acidobacteria group 21 (BPC102)	0.000205486	0	0	0	0	0	0	0	0	0	0	0.000331923	0.000329634	0.000253915	0	6.5776e-05	0	0	0	0	0	0	0	0	0	0	0	0	0	0	0	0
Acidobacteria (class)	Acidobacteria group 4	0	0	0	0.00017977	0.000408831	7.63126e-05	0.00113464	0.000326968	0.00109905	0.000263204	0	0	0	8.46382e-05	4.28082e-05	0.0160164	0.00326548	0.000805338	0.00494927	0.0016328	0.015544	0.00162321	0	0	0	0	0	0	0	0	0	0
Acidobacteria (class)	Acidobacteria group 2 - DA052	0	0	0	0	0	0	0	0	0	0	0	0	0	0	0	1.6444e-05	0	0	0	0	0.000172712	0.000304352	0	0	0	0	0	0	0	0	0	0
Acidobacteria (class)	Acidobacteriales (Acidobacteria group 1)	0	0	0	0	0	0	0	0	0	0	0	0	0	0	0	0.000131552	0	0	0	0	0.000172712	0.000304352	0	0	0	0	0	8.37731e-05	0	0	0	0
Acidobacteria (class)	Acidobacteria group 18 (BPC102)	0	0	0	0	0	0	0	0	0	0	0.00011012	0.000248942	0	0	0	2.4666e-05	0	0	0	0	0	0	0	0	0	0	0	0	0	0	0	0
Acidobacteria (class)	Acidobacteria group 6 (DA023)	0	0	0	0	0.000136277	0	0	0	0	0	0	0	0	0	0.00136986	0.0140349	0.00272124	0.00299126	0.00160851	0.000725689	0.00397237	0.000913057	0	8.5492e-05	0	0	0	0.000167546	0	0	0	0.000674082
Acidobacteria (class)	Acidobacteria group 3	0	0	0.000292997	0.000978747	0.000408831	0.000610501	0.000378215	0.000523149	0.000549526	0.00114055	0	8.29807e-05	0	0.000169276	0.000171233	0.000419322	0.00174159	0	0.000989854	9.07112e-05	0.00224525	0.000913057	0	0	0	0	0	0	0	0	0	0
Holophagae	Acidobacteria group 10	0	0	0	0	0	0	0	0	0	0	0	0	0	0	0	8.22199e-06	0	0	0	0	0	0	0	0	0	0	0	0	0	0	0	0
Holophagae	Acidobacteria group 7	0.000102743	0	0	1.99744e-05	0	0	0	0	0	0	0	0	0	0	4.28082e-05	4.111e-05	0	0	0	0	0	0	0	0	0	0	0	0	0	0	0	0
Holophagae	Acidobacteria group 23	0	0	0	0	0	0	0	0	0	0	0	0	0	0	0	0	0	0	0	0	0	0	0	0	0	7.47384e-05	0	0	0	0	0	0
SPOTSOCT00	5m83	0	0.020943	0.0181658	0.000499361	0	7.63126e-05	0	0.000196181	0	0.000263204	0	0	0	0	0.000342466	0.00395478	0.0560575	0.00494708	0.00890869	0.00217707	0.00932642	0.00152176	0	0	0	0	0	0	0	0.0172164	0.0140966	0.033367
Zetaproteobacteria	Mariprofundales	0	0.000536999	0.00205098	0.00017977	0	0	0	0	0	0	0.00044048	0.000165961	0.000219756	0.000169276	0.000171233	0	0	0	0	0	0	0	0.00170648	0.0010259	0	0.000672646	0.000463822	0.000670185	0.000905114	0	0	0
Epsilonproteobacteria	Campylobacterales	0	0.0001074	0	0	0	0	0	0	0	0	0	0	0	0	8.56164e-05	0	0	0	0	0	0	0	0	0	0	0	0	0	0.000226278	0.000181225	0	0.000337041
Epsilonproteobacteria	Unknown Epsilonproteobacteria order	0	0	0	0	0	0	0	0	0	0	0	0	0	0	0.000299658	0	0	0	0	0	0	0	0	0	0	0	0	0	0	0	0	0
Deltaproteobacteria	DTB120	0	0	0	1.99744e-05	0	0	0	0	0	0	0.00121132	0.000331923	0	0.000253915	0	0	0	0	0	0	0	0	0	0.000256476	0.000106508	0.000298954	0	0	0.000150852	0	0	0
Deltaproteobacteria	Nitrospinaceae order incertae sedis	0	0	0	0	0	0	0	0	0.000137382	0	0	0	0	0	0	0	0	0	0	0	0	0.000101451	0.000853242	0.00512952	0	0	0	0	0	0	0	0
Deltaproteobacteria	Syntrophorhabdaceae Order Incertae Sedis	0	0	0	0	0	0	0	0	0	0	0	8.29807e-05	0.000109878	8.46382e-05	0	0	0	0	0	0	0	0	0	0	0	0	0	0	0	0	0	0
Deltaproteobacteria	Desulfarculales	0	0	0	0.000439438	0.000136277	0	0.000126072	0.000196181	0.000274763	0.000438673	0.00121132	0.0021575	0.000329634	0.00220059	0	3.2888e-05	0	0	0	0	0	0.000101451	0	0.000170984	0.000213015	7.47384e-05	0.000463822	0.000335093	0.000150852	0	0	0
Deltaproteobacteria	GR-WP33-30	0	0	0	0	0	0	0	0	0	0	0.00022024	8.29807e-05	0	0.000169276	0.00162671	0.000682425	0.000979645	0.00069029	0.000247463	0.00190493	0.00120898	0.00233337	0	0	0	0	0	0	0	0	0	0
Deltaproteobacteria	Syntrophobacterales	0	0.0001074	0.000292997	0.000339565	0.0175797	0.00770757	0.012355	0.00130787	0.00686908	0.00350939	0.0214734	0.0133599	0.0054939	0.0115108	0	0.00020555	0.0113203	0	0.00074239	0	0.00241796	0	0	0.000256476	0.000213015	0	9.27644e-05	0.000335093	7.54262e-05	0	0	0
Deltaproteobacteria	Sva0485	0	0	0	0	0	0	0.000126072	0	0	8.77347e-05	0.00121132	0.00124471	0.000659268	0.00126957	0	8.22199e-06	0	0	0	0	0	0.000101451	0	8.5492e-05	0.000106508	0	0	8.37731e-05	0.000150852	0	0	0
Deltaproteobacteria	Bdellovibrionales	0	0.00784019	0.00849692	0.00447427	0.00367948	0.00473138	0.00706001	0.00490453	0.00645693	0.00851026	0.00143156	0.000829807	0.000988902	0.00101566	0.00603596	0.00192395	0.00304778	0.000805338	0.00296956	0.000634978	0.00984456	0.00111596	0	0	0	0	9.27644e-05	8.37731e-05	0	0.0014498	0.00068764	0.000674082
Deltaproteobacteria	Sh765B-TzT-29	0.000205486	0	0	0	0	0	0	0	0	0	0	0	0	0	0	0.00012333	0	0	0	0	0.000172712	0	0	0	0	7.47384e-05	0	0	0	0	0	0
Deltaproteobacteria	Desulfovibrionales	0.000410973	0.0001074	0	0.00619207	0.000408831	0.000152625	0.00163893	0.000196181	0.000824289	0.00131602	0.00066072	0.00141067	0.000988902	0.00169276	0	3.2888e-05	0.000108849	0	0.000123732	0.000181422	0.000690846	0	0.052901	0.0412926	0.014272	0.0307175	0.0294991	0.0266399	0.035752	0	0	0
Deltaproteobacteria	Desulfobacterales	0.000410973	0	0	0.000798977	0	0.00030525	0.000504286	0.000196181	0	0.000526408	0.00341372	0.00182557	0.00208768	0.00194668	0	4.111e-05	0	0	0	0	0.000863558	0.000101451	0	0	0.000106508	0.000149477	0	8.37731e-05	0	0	0	0
Deltaproteobacteria	Desulfuromonadales	0.000102743	0.00461819	0.00761793	0.00261665	0.000681385	0.00289988	0.000882501	0.0010463	0.00123643	0.00342165	0.00132144	0.00174259	0.00406549	0.00304697	0.000941781	0.00243371	0.00272124	0.000345145	0.00470181	0.000453556	0.00932642	0.00111596	0.00767918	0.0214585	0.0368516	0.0188341	0.0201299	0.0278965	0.0269271	0.00126858	0.00051573	0.00235929
Deltaproteobacteria	SAR324 clade(Marine group B)	0	0	0	0	0	0	0	0	0	0	0	0	0.000109878	8.46382e-05	0	0	0	0	0	0	0.000172712	0.00213047	0	0.0100881	0.00340824	0.00994021	0.00454545	0.0120633	0.0147081	0	0	0
Deltaproteobacteria	Myxococcales	0.000513716	0.000859199	0	0.00195749	0.00163532	0.00160256	0.00390822	0.00071933	0.00233549	0.00517635	0.0005506	0.000912787	0.00054939	0.00093102	0.00509418	0.00520452	0.00674867	0.00069029	0.0113833	0.000907112	0.0219344	0.00131886	0.00170648	0.000512952	0.000106508	0.000523169	0.000371058	0.00117282	0.000829688	0.0007249	0.00017191	0.000337041
Deltaproteobacteria	Unknown Deltaproteobacteria order	0	0.0001074	0	0.00297619	0	7.63126e-05	0	6.53937e-05	0	0.000263204	0.00121132	0.00340221	0.000988902	0.00186204	0.00141267	2.4666e-05	0.000217699	0	0	0	0.000172712	0	0.000853242	0.000598444	0.000532538	0.000523169	0.000278293	0.000167546	0.000603409	0.000181225	0	0
Betaproteobacteria	B1-7BS	0	0	0	0.000319591	0	0	0	0	0	0	0	0	0	0	0	8.22199e-06	0	0	0	0	0	0	0	0	0	0	0	0	0	0	0	0
Betaproteobacteria	SC-I-84	0	0	0	0	0	0	0	0	0	0	0	0	0	0	0	8.22199e-06	0	0	0	0	0	0	0	0	0	0	0	0	0	0	0	0
Betaproteobacteria	TRA3-20	0	0	0	0	0	0	0	0	0	8.77347e-05	0	0	0	0	0.000256849	0.000386434	0.00609557	0	0.00173224	0.000181422	0.00189983	0.000202901	0	0	0	0	0	0	0	0	0	0
Betaproteobacteria	Nitrosomonadales	0	0	0	0.000279642	0	0	0	6.53937e-05	0.000137382	0	0	0	0	0	0.000299658	0.000106886	0.00174159	0.000115048	0.000247463	0.000181422	0.000863558	0.000608704	0	0	0	0	0	0	0	0.00036245	0	0
Betaproteobacteria	Rhodocyclales	0.000513716	0	0.000878992	0.0424257	0.0520578	0.0776099	0.0329047	0.0239995	0.0645693	0.071767	0.0608964	0.0715293	0.0035161	0.0188743	0.00047089	0.00061665	0.000217699	0.000460193	0.000494927	0.000272134	0.000518135	0.000202901	0	0.000170984	0	0.000298954	0.000278293	8.37731e-05	0	0.000543675	0.00034382	0.000337041
Betaproteobacteria	Neisseriales	0	0	0	0	0	7.63126e-05	0	0	0	0	0	0	0	0	4.28082e-05	0.000106886	0.000544247	0.000115048	0.000494927	0	0.000690846	0	0	0	0	0	0	0	0	0	0	0
Betaproteobacteria	Hydrogenophilales	0	0.0001074	0	0	0	0	0	0	0	0	0	0	0	0	0.00196918	0.000805755	0.00119734	0.018983	0.000371195	0.00172351	0.00379965	0.00486964	0	0	0	0	0	0	0	0.000181225	0	0.000337041
Betaproteobacteria	Methylophilales	0	0	0	0.00017977	0	0	0	0	0	0	0	0	0	0	0.000856164	0.000279548	0.0100142	0	0.00111359	0	0.00120898	0.000202901	0	0	0	0	0	8.37731e-05	0	0	0	0
Betaproteobacteria	Burkholderiales	0.164389	0.114488	0.0849692	0.0271652	0.040338	0.0333486	0.0177761	0.0283809	0.0490452	0.0482541	0.015637	0.0274666	0.00461488	0.0111722	0.235103	0.0620432	0.0893654	0.10757	0.0548132	0.129173	0.124352	0.0816679	0	0.00256476	0.000958569	0.00142003	0.00139147	0.00134037	0.00165938	0.0275462	0.0608561	0.0697674
Betaproteobacteria	Unknown Betaproteobacteria order	0	0	0	1.99744e-05	0	0	0	0	0	0	0	0	0	0	8.56164e-05	0	0	0	0	0	0	0	0	0	0	0	0	0	0	0	0	0
Alphaproteobacteria	Parvularculales	0	0	0	0	0	0	0	0	0	0	0	0	0	0	4.28082e-05	5.7554e-05	0	0	0	0	0	0	0	0	0	0	0	0	0	0	0	0
Alphaproteobacteria	MNG3	0	0	0	0	0	0	0	0	0	0	0	0	0	0	0.000214041	1.6444e-05	0	0	0.000247463	0.000181422	0.000172712	0.000101451	0	0	0	0	0	0	0	0	0	0
Alphaproteobacteria	Caulobacterales	0	0.0002148	0.000585995	1.99744e-05	0	0	0	0	0	0	0	0	0	0	0	4.111e-05	0.000108849	0.000115048	0.000123732	0	0	0	0	0	0	0	0	0	0	0.000181225	0	0
Alphaproteobacteria	DB1-14	0.000102743	0.0003222	0	0	0	0	0	0	0	0	0.00022024	0	0	0	8.56164e-05	0	0	0	0	0	0	0	0	0	0	0	0	0	0	0	0	0
Alphaproteobacteria	Sphingomonadales	0.000102743	0	0	9.98722e-05	0	0	0	0	0	0	0	0	0	0	0	0.0011593	0.00108849	0.000345145	0.000371195	0.000181422	0.000690846	0.000405803	0.000853242	8.5492e-05	0	0	0	0	0	0	0	0
Alphaproteobacteria	Rhizobiales	0.00123292	0.000429599	0.00146499	0.000239693	0.000272554	7.63126e-05	0	0	0	0.000350939	0	8.29807e-05	0.000439512	8.46382e-05	8.56164e-05	0.000846865	0.000326548	0.000230097	0	0.000272134	0	0.000405803	0	8.5492e-05	0.000639046	7.47384e-05	0	0.000167546	0.000226278	0.000181225	0	0
Alphaproteobacteria	Rickettsiales	0.000102743	0.00773279	0.00820393	0.00651167	0.0366585	0.0235043	0.0284922	0.00987444	0.0177222	0.0164941	0.00033036	0.000829807	0	0.000253915	0.00723459	0.0124152	0.0276478	0.00598251	0.010146	0.00380987	0.00621762	0.00466673	0	0	0	0	0.000278293	0.000251319	0	0.0302646	0.017191	0.00674082
Alphaproteobacteria	Rhodobacterales	0.313264	0.002148	0.0158219	0.000419463	0.000545108	0.000610501	0.000630358	0	0.00137382	0.00122829	0.00176192	0.00116173	0	0.000338553	0.00351027	0.00694758	0.0124088	0.000345145	0.00247463	0.000181422	0.00276339	0.000101451	0.0110922	0.0140207	0.055597	0.0115845	0.0147495	0.0127335	0.00799517	0.0199348	0.0691078	0.0219077
Alphaproteobacteria	Rhodospirillales	0.00154115	0.0011814	0.00175798	0.00635187	0.00476969	0.00648657	0.00554715	0.0100052	0.0074186	0.00640463	0.00022024	0.000331923	0	0.000338553	0.009375	0.000986639	0.00391858	0.0069029	0.00173224	0.00526125	0.00569948	0.0122755	0	0.000256476	0.000532538	0	0.000278293	0	7.54262e-05	0.00126858	0.00120337	0.00471857
Alphaproteobacteria	Unknown Alphaproteobacteria order	0	0.00569219	0.00117199	0.00169783	0.000681385	0.000686813	0.00126072	0.000130787	0.000137382	0.000701878	0.00011012	0.000248942	0.000109878	8.46382e-05	0.00445205	0.000427544	0.00380973	0.000805338	0.000618659	0.000453556	0.000690846	0.000507254	0	8.5492e-05	0	0	0	0	0	0.00181225	0	0
Gammaproteobacteria	EC3	0	0	0	3.99489e-05	0	0	0	0	0	0	0	0	0	0	0	0	0	0	0	0	0	0	0	0	0	0	0	0	0	0	0	0
Gammaproteobacteria	Methylonatrum	0	0	0	3.99489e-05	0	0	0	0	0	0	0	0	0	0	0	0	0	0	0	0	0	0	0	0	0	0	0	0	7.54262e-05	0	0	0
Gammaproteobacteria	34P16	0	0	0	0	0	0	0	0	0	0	0	0	0	0	4.28082e-05	2.4666e-05	0	0	0	0	0	0	0	0	0	0	0	0	0	0	0	0
Gammaproteobacteria	PYR10d3	0	0	0	0	0	0	0	0	0	0	0	0	0	0	0.000770548	0	0	0	0	0	0	0	0	0	0	0	0	0	0	0	0	0
Gammaproteobacteria	Thiobacillus	0	0	0	0	0	0	0	0	0	0	0	0	0	0	0	0	0.000108849	0	0	0	0.000172712	0	0	0	0	0	0	0	0	0	0	0
Gammaproteobacteria	Alkalimonas Order Incertae Sedis	0.000102743	0.000429599	0.00117199	0	0.000408831	0	0	0	0	0	0	0	0	0	4.28082e-05	2.4666e-05	0	0.000115048	0	0	0	0	0	0.000341968	0.000106508	7.47384e-05	0.000278293	8.37731e-05	7.54262e-05	0.06361	0.00618876	0.0198854
Gammaproteobacteria	E01-9C-26 marine group	0	0	0	0	0	0	0	0	0	0	0	0	0	0	0	2.4666e-05	0	0	0	0	0.000172712	0.000101451	0	8.5492e-05	0	0	0	8.37731e-05	7.54262e-05	0	0	0.000337041
Gammaproteobacteria	Thioprofundum Order Incertae Sedis	0	0	0	0.000119847	0	0	0	0	0	0	0	0	0	0	0.000171233	0	0	0	0	0	0	0	0	0	0	0	0	0	0	0	0	0
Gammaproteobacteria	Arenciella Order Incertae Sedis	0	0	0	3.99489e-05	0	0	0	0	0	0	0	0	0	0	0	0	0	0	0	0	0	0	0	0	0	0	0	0	0	0	0	0
Gammaproteobacteria	Thiohalophilus Order Incertae Sedis	0	0	0	5.99233e-05	0	7.63126e-05	0	0	0	0	0	0	0	0	0	0	0	0	0	0	0	0	0	0	0	0	0	0	0	0	0	0
Gammaproteobacteria	NKB5	0.000821946	0.0001074	0.000292997	0.00113854	0	0	0	0	0	0	0	0	0	0	0	5.7554e-05	0.000544247	0.000230097	0.000371195	0.00117925	0.000345423	0.000202901	0	0	0	0	0	0	0	0	0.00017191	0
Gammaproteobacteria	1013-28-CG33	0	0.0001074	0	0	0	0	0	0	0	0	0	0	0	0	4.28082e-05	0	0	0	0	0	0	0	0	0	0	0	0	0	0	0	0	0
Gammaproteobacteria	Sedimenticola Order Incertae Sedis	0	0	0	0	0	0	0	0	0	0	0	0	0	0	4.28082e-05	0	0	0	0	0	0	0	0	0	0	0	0	0	0	0	0	0
Gammaproteobacteria	KI89A clade	0	0	0	0.00159795	0.000272554	0.000992063	0	0.00071933	0.000961671	0.000789612	0	0	0	0	0.00714897	0.000213772	0.000217699	0.0154165	0	0.0194122	0.00120898	0.0271888	0	8.5492e-05	0	0	0	0	0	0	0	0
Gammaproteobacteria	Methylococcales	0	0	0	0.0655761	0.0365222	0.0273962	0.0656833	0.0232801	0.0578376	0.047289	0.0115626	0.00854701	0.00263707	0.0122725	0	8.22199e-06	0	0.000115048	0.000123732	0	0.000172712	0	0.000853242	0.000598444	0.000213015	0.000672646	0.000834879	0.000753958	0.000527983	0.0014498	0.00103146	0.00876306
Gammaproteobacteria	Acidithiobacillales	0	0	0	0	0	0	0	0	0.000137382	0	0.00033036	0	0	0	0.00410959	8.22199e-06	0	0	0.000123732	0.000181422	0	0.000101451	0	0	0	0	0	0	0	0	0	0
Gammaproteobacteria	Legionellales	0.000719203	0	0	0.00135826	0	0	0	0.000130787	0	0	0.00011012	0.000248942	0.000329634	0.000169276	4.28082e-05	0.000279548	0.00108849	0	0.000494927	0.000272134	0	0.000304352	0	0	0	0	0	0	0	0.000543675	0.00034382	0
Gammaproteobacteria	Aeromonadales	0.000102743	0	0	0	0	0	0	0	0	0	0	0	0	0	0.000128425	0.00166906	0.00761946	0	0.00878495	9.07112e-05	0.00241796	0	0	0	0	0	0	0	0	0.000181225	0	0
Gammaproteobacteria	Vibrionales	0.000410973	0.00902159	0.0416056	1.99744e-05	0	0	0	0	0.000137382	8.77347e-05	0	0	0	0	0.00475171	0.259642	0.030369	0	0.0230141	0.00154209	0.00345423	0	0	0	0	0	0	8.37731e-05	0	0.0661472	0.00790786	0.0107853
Gammaproteobacteria	Chromatiales	0.00534265	0.0181506	0.0395546	0.240213	0.0571	0.100885	0.0395865	0.0938399	0.0714384	0.124408	0.0647506	0.0209941	0.00560378	0.0174355	0.00226884	0.0029517	0.00130619	0.00126553	0.00309329	0.00344702	0.00379965	0.00223192	0.0255973	0.0416346	0.151454	0.0488789	0.0374768	0.086789	0.0295671	0.00453063	0.00051573	0.00438153
Gammaproteobacteria	Marinicella Order Incertae Sedis	0.00256858	0.0847385	0.0418986	5.99233e-05	0	7.63126e-05	0	6.53937e-05	0	0.000175469	0.00022024	0.000248942	0	8.46382e-05	0	0.000139774	0.000217699	0	0	0	0.000172712	0	0.0298635	0.0042746	0.00884013	0.00538117	0.0028757	0.00753958	0.00784432	0.0014498	0.00137528	0.00303337
Gammaproteobacteria	Pseudomonadales	0.000410973	0	0.000292997	0.0262864	0.170755	0.0800519	0.000504286	0	0	0.000175469	0	8.29807e-05	0.000219756	0.000338553	0.00543664	0.00105242	0.000979645	0.00172572	0.00148478	0.0381894	0.00397237	0.00131886	0.00170648	8.5492e-05	0	0	0	8.37731e-05	7.54262e-05	0.0007249	0.00034382	0.000337041
Gammaproteobacteria	Enterobacteriales	0.000102743	0	0	0	0	0	0.000126072	0	0	0	0	0	0.000109878	0	0	0.00104419	0.000544247	0	0.000123732	0	0	0	0	0	0	0	0	0	0	0	0	0
Gammaproteobacteria	Alteromonadales	0.000924689	0.001611	0.00380897	7.98977e-05	0.000817661	0.000992063	0.00075643	0.000523149	0.000412145	0.00114055	0.00011012	8.29807e-05	0.000109878	8.46382e-05	0.00860445	0.00494964	0.00261239	0.00161068	0.00371195	0.00698476	0.00569948	0.00365223	0	0	0	0	0	8.37731e-05	0	0.0164915	0.00876741	0.0148298
Gammaproteobacteria	Oceanospirillales	0.00287681	0.01611	0.0249048	0.00595238	0.0126738	0.0128205	0.0124811	0.0150405	0.0129139	0.0197403	0.00209228	0.00132769	0.000769146	0.000592467	0.0145548	0.0108201	0.0094699	0.0169121	0.0471418	0.175073	0.0240069	0.0181597	0.00426621	0.00205181	0.00383427	0.00261584	0.00120594	0.00268074	0.00158395	0.131569	0.0281932	0.0340411
Gammaproteobacteria	Thiotrichales	0.000410973	0.00451079	0.00117199	0.000978747	0	0	0	0	0	0.000175469	0	0	0	0	0.00475171	0.00102775	0.014477	0.00345145	0.00123732	0.00126996	0.00138169	0.000101451	0	0.0238523	0.00266269	0.0212257	0.00760668	0.011812	0.0135767	0.00108735	0	0.000674082
Gammaproteobacteria	Xanthomonadales	0.00205486	0.0020406	0.00146499	0.00451422	0.00299809	0.00518926	0.00794251	0.00653937	0.00865504	0.00991402	0.00616672	0.00290432	0.00153829	0.0017774	0.0139555	0.00763823	0.00293894	0.00989416	0.00136105	0.00544267	0.00604491	0.00984072	0	0.000341968	0.000319523	0.000149477	9.27644e-05	0.000167546	0.000377131	0.00108735	0.00068764	0.00438153
Gammaproteobacteria	Pasteurellales	0	0	0	0	0	0	0	0	0	0	0	0	0	0	0	8.22199e-06	0	0	0	0	0	0	0	0	0	0	0	0	0	0	0	0
Gammaproteobacteria	Unknown Gammaproteobacteria order	0	0	0	0.00449425	0	0	0	0	0	0	0.00011012	0	0	0	0.00184075	0	0	0	0	0	0	0	0	0	0	7.47384e-05	0	0	0.00120682	0	0	0
Gammaproteobacteria	Unknown Gammaproteobacteria genus	0	0	0	0	0	0	0	0	0	0	0	0	0	0	4.28082e-05	0	0	0	0	0	0	0	0	0	0	0	0	8.37731e-05	0	0	0	0
Prochlorales (Plastid)	unclassified Prochlorales (Plastid)	0	0	0	0	0	0	0	0	0	0	0	0	0	0	0.000128425	0	0	0	0	0	0	0	0	0	0	0	0	0	0	0	0	0
Prochlorales (Plastid)	Unknown Prochlorales (Plastid) order	0	0	0	0	0	0	0	0	0	0	0	0	0	0	4.28082e-05	0	0	0	0	0	0	0	0	0	0	0	0	0	0	0	0	0
Pyrenomonadales (Plastid)	Geminigeraceae (Plastid)	0	0.00397379	0.00146499	0.0018776	0.000272554	7.63126e-05	0.00138679	6.53937e-05	0.000824289	0.000175469	0	0	0	0	0.0331764	0.000304214	0.00849026	0.000115048	0.0077951	9.07112e-05	0.000345423	0	0.00511945	0.000256476	0.000106508	0	9.27644e-05	0	0.000150852	0.0159478	0.00550112	0
Pyrenomonadales (Plastid)	Chroomonadaceae (Plastid)	0	0	0	0	0	0	0	0	0	0	0	0	0	0	0.011387	4.9332e-05	0	0	0	0	0	0	0	0	0	0	0	0	0	0	0	0
Cryptomonadales (Plastid)	Cryptomonadaceae (Plastid)	0	0	0	0	0	0	0	0	0	0	0	0	0	0	0.000299658	4.111e-05	0.000653097	0	0.000247463	0	0	0	0	0	0	0	0	0	0	0	0	0
Cryptomonadales (Plastid)	Hemiselmidaceae (Plastid)	0	0	0	0	0	0	0	0	0	0	0	0	0	0	0.000256849	0	0	0	0	0	0	0	0	0	0	0	0	0	0	0	0	0
Dinophyceae (Plastid)	Dinophysiales (Plastid)	0	0	0	0	0	0	0	0	0	0	0	0	0	0	4.28082e-05	0	0	0	0	0	0	0	0	0	0	0	0	0	0	0	0	0
Euglenida (Plastid)	Euglenales (Plastid)	0	0	0	3.99489e-05	0	0	0	0	0	0	0	0	0	0	0	0.000139774	0	0	0	0	0	0	0	0	0	0	0	0	0	0	0	0
Fragilariophyceae (Plastid) : Fragilariophycidae (Plastid)	Fragilariales (Plastid)	0	0	0	1.99744e-05	0	0	0	0	0	0	0	0	0	0	0	0	0	0	0	0	0	0	0	0	0	0	0	0	0	0	0	0
Bacillariophyta (Plastid)	Bacillariophyceae (Plastid)	0	0.000429599	0	7.98977e-05	0	0	0	0	0	0	0	0	0	0	0	0	0.000108849	0	0	0	0	0	0	0	0	0	0	0	0	0	0	0
Bacillariophyta (Plastid)	Coscinodiscophyceae (Plastid)	0	0	0	0	0	0	0	0	0	0	0	0	0	0	0.000770548	0.0419733	0.000435398	0	0.000494927	9.07112e-05	0.000518135	0.000101451	0	0	0	0	0	0	0	0.0007249	0.00017191	0
Florideophyceae (Plastid)	Batrachospermales (Plastid)	0	0	0	0	0	0	0	0	0	0	0	0	0	0	0	8.22199e-06	0	0	0	0	0	0	0	0	0	0	0	0	0	0	0	0
Bangiophyceae (Plastid)	Unknown Bangiophyceae (Plastid) order	0	0	0	0	0	0	0	0	0	0	0	0	0	0	4.28082e-05	0	0	0	0	0	0	0	0	0	0	0	0	0	0	0	0	0
Pavlovales (Plastid)	Pavlovaceae (Plastid)	0	0	0.00117199	0.0199345	0.0805397	0.0892094	0.193646	0.0491106	0.0278884	0.0323741	0.00011012	0.000248942	0.00142841	0.000761744	0	0	0	0	0.000123732	0	0	0	0.000853242	8.5492e-05	0.000106508	0	0	8.37731e-05	7.54262e-05	0.00163103	0	0.000337041
Chlorophyceae (Plastid)	Chlamydomonadales (Plastid)	0	0	0	1.99744e-05	0	0	0	0	0	0	0	0	0	0	0.00869007	0	0	0	0	0	0	0	0	0	0	0	0	0	0	0	0	0
Chlorophyceae (Plastid)	Unknown Chlorophyceae (Plastid) order	0	0	0	0	0	0	0	0	0	0	0	0	0	0	0.00299658	0	0	0	0	0	0	0	0	0	0	0	0	0	0	0	0	0
Trebouxiophyceae (Plastid)	Chlorella (Plastid) (Trebouxiophyceae (Plastid))	0	0	0	0	0	0	0	0	0	0	0	0	0	0	8.56164e-05	0	0	0	0	0	0	0	0	0	0	0	0	0	0	0	0	0
Trebouxiophyceae (Plastid)	Chlorellales (Plastid)	0	0	0	0.00225711	0	0	0	0	0	0	0	0	0	0	0.000984589	8.22199e-06	0	0	0	0	0	0	0	0	0	0	0	0	0	0	0	0
Trebouxiophyceae (Plastid)	Unknown Trebouxiophyceae (Plastid) order	0	0	0	3.99489e-05	0	0	0	0	0	0	0	0	0	0	0.00119863	0	0	0	0	0	0	0	0	0	0	0	0	0	0	0	0	0
Trebouxiophyceae (Plastid)	Unknown Trebouxiophyceae (Plastid) family	0	0	0	0	0	0	0	0	0	0	0	0	0	0	0.000556507	0	0	0	0	0	0	0	0	0	0	0	0	0	0	0	0	0
Prasinophyceae (Plastid)	Pseudoscourfieldiales (Plastid)	0	0	0	0	0	0	0	0	0	0	0	0	0	0	4.28082e-05	0	0	0	0	0	0	0	0	0	0	0	0	0	0	0	0	0
Prasinophyceae (Plastid)	Unknown Prasinophyceae (Plastid) order	0	0	0	0	0	0	0	0	0	0	0	0	0	0	0.00149829	0	0	0	0	0	0	0	0	0	0	0	0	0	0	0	0	0
Histionidae (Mitochondrion)	Reclinomonas (Mitochondrion)	0	0.00708839	0.000585995	3.99489e-05	0	0	0.000252143	0	0	0.000438673	0	0	0	0	0	0	0	0	0	0	0	0	0	0.000769428	0.000319523	0.00134529	0.000834879	8.37731e-05	0.000150852	0.00163103	0.00034382	0
Histionidae (Mitochondrion)	Unknown Histionidae (Mitochondrion) order	0	0.00365159	0.00117199	0	0	7.63126e-05	0.000252143	0.000130787	0.000274763	0.000175469	0	0	0	0	0	8.22199e-06	0.000108849	0	0.000371195	0	0	0.000405803	0	0	0	0	0	0	0	0.000543675	0	0
Trebouxiophyceae (Mitochondrion)	Chlorellales (Mitochondrion)	0	0	0	0	0	0	0.000126072	0	0	0	0	0	0	0	0	0	0	0	0	0	0	0	0	0	0	0	0	0	0	0	0	0
Charophyceae (Mitochondrion)	Charales (Mitochondrion)	0	0	0	0	0	0	0	0	0	0	0	0	0	0	4.28082e-05	0	0	0	0	0	0	0	0	0	0	0	0	0	0	0	0	0
Raphidophyceae (Mitochondrion)	Chattonellales (Mitochondrion)	0	0	0	1.99744e-05	0	0	0	0	0	0	0	0	0	0	0	0	0	0	0	0	0	0	0	0	0	0	0	0	0	0.000181225	0	0
Jakobida	Andalucia	0	0	0	1.99744e-05	0	0	0	0	0	0	0	0	0	0	4.28082e-05	0	0	0	0	0	0	0	0	0	0	0	0	0	0	0	0	0
Centroheliozoa	Acanthocystidae	0	0	0	0.00117849	0	0	0	0	0	0	0	0	0	0	0	0	0	0	0	0	0	0	0	0	0	0	0	0	0	0	0	0
Centroheliozoa	Heterophryidae	0	0	0	0.00105864	0	0	0	0	0	0	0	0	0	0	0	0	0	0	0	0	0	0	0	0	0	0	0	0	0	0	0	0
Glaucocystophyceae	Cyanophoraceae	0	0	0	0.00389501	0	0	0	0	0	0	0	0	0	0	0	0	0	0	0	0	0	0	0	0	0	0	0	0	0	0	0	0
Glaucocystophyceae	Unknown Glaucocystophyceae genus	0	0	0	0.00311601	0	0	0	0	0	0	0	0	0	0	0.000128425	0	0	0	0	0	0	0	0	0	0	0	0	0	0	0	0	0
Glaucocystophyceae	Unknown Glaucocystophyceae family	0	0	0	0.000239693	0	0	0	0	0	0	0	0	0	0	0	0	0	0	0	0	0	0	0	0	0	0	0	0	0	0	0	0
Apusozoa	Apusomonadidae	0	0	0	7.98977e-05	0	0	0	0	0	0	0	0	0	0	0	0	0	0	0	0	0	0	0	0	0	0	0	0	0	0	0	0
Eukaryota : Nucleus	Choanoflagellida	0	0	0	0.0025767	0	0	0	0	0	0	0	0	0	0	0.00175514	0	0	0	0	0	0	0	0	0	0	0	0	0	0	0	0	0
Flabellinea	Dactylopodida	0	0	0	0.00115852	0	0	0	0	0	0	0	0	0	0	0	0	0	0	0	0	0	0	0	0	0	0	0	0	0	0	0	0
Flabellinea	Unknown Flabellinea order	0	0	0	7.98977e-05	0	0	0	0	0	0	0	0	0	0	0	0	0	0	0	0	0	0	0	0	0	0	0	0	0	0	0	0
Tubulinea : Euamoebida	Leptomyxida	0	0	0	3.99489e-05	0	0	0	0	0	0	0	0	0	0	0	0	0	0	0	0	0	0	0	0	0	0	0	0	0	0	0	0
Tubulinea : Euamoebida : Tubulinida	Unknown Tubulinida family	0	0	0	0.000219719	0	0	0	0	0	0	0	0	0	0	0	0	0	0	0	0	0	0	0	0	0	0	0	0	0	0	0	0
Centramoebida	Acanthamoebidae	0	0	0	0.000479386	0	0	0	0	0	0	0	0	0	0	0	0	0	0	0	0	0	0	0	0	0	0	0	0	0	0	0	0
Ichthyosporea	Ichthyophonida	0	0	0	0	0	0	0	0	0	0	0	0	0	0	4.28082e-05	0	0	0	0	0	0	0	0	0	0	0	0	0	0	0	0	0
Ichthyosporea	Unknown Ichthyosporea order	0	0	0	0	0	0	0	0	0	0	0	0	0	0	4.28082e-05	0	0	0	0	0	0	0	0	0	0	0	0	0	0	0	0	0
Heterolobosea	Acrasida	0	0	0	0.00071908	0	0	0	0	0	0	0	0	0	0	0	0	0	0	0	0	0	0	0	0	0	0	0	0	0	0	0	0
Heterolobosea	Unknown Heterolobosea order	0	0	0	0.000439438	0	0	0	0	0	0	0	0	0	0	0	0	0	0	0	0	0	0	0	0	0	0	0	0	0	0	0	0
Cryptophyta	Cryptomonadales	0	0	0	0	0	0	0	0	0	0	0	0	0	0	0.000599315	0	0	0	0	0	0	0	0	0	0	0	0	0	0	0	0	0
Cryptophyta	Pyrenomonadales	0	0	0	0.00331576	0	0	0	0	0	0	0	0	0	0	0.0551798	0	0	0	0	0	0	0	0	0	0	0	0	0	0	0	0	0
Cryptophyta	Unknown Cryptophyta order	0	0	0	0.000119847	0	0	0	0	0	0	0	0	0	0	4.28082e-05	0	0	0	0	0	0	0	0	0	0	0	0	0	0	0	0	0
Katablepharidophyta	Katablepharidaceae	0	0	0	3.99489e-05	0	0	0	0	0	0	0	0	0	0	0	0	0	0	0	0	0	0	0	0	0	0	0	0	0	0	0	0
Euglenida	Euglenales	0	0	0	5.99233e-05	0	0	0	0	0	0	0	0	0	0	0	0	0	0	0	0	0	0	0	0	0	0	0	0	0	0	0	0
Eukaryota : Nucleus : Euglenozoa	Kinetoplastida	0	0	0	0.000239693	0	0	0	0	0	0	0	0	0	0	8.56164e-05	0	0	0	0	0	0	0	0	0	0	0	0	0	0	0	0	0
Haptophyceae	Pavlovales	0	0	0	0.0505353	0	0	0	0	0	0	0	0	0	0	4.28082e-05	0	0	0	0	0	0	0	0	0	0	0	0	0	0	0	0	0
Haptophyceae	Unknown Haptophyceae order	0	0	0	0.00035954	0	0	0	0	0	0	0	0	0	0	0	0	0	0	0	0	0	0	0	0	0	0	0	0	0	0	0	0
Cercozoa	Vampyrellidae	0	0	0	9.98722e-05	0	0	0	0	0	0	0	0	0	0	0	0	0	0	0	0	0	0	0	0	0	0	0	0	0	0	0	0
Desmothoracida	Unknown Desmothoracida family	0	0	0	0	0	0	0	0	0	0	0	0	0	0	4.28082e-05	0	0	0	0	0	0	0	0	0	0	0	0	0	0	0	0	0
Silicofilosea	Euglyphida	0	0	0	0.000159795	0	0	0	0	0	0	0	0	0	0	4.28082e-05	0	0	0	0	0	0	0	0	0	0	0	0	0	0	0	0	0
Silicofilosea	Thaumatomonadida	0	0	0	0.000119847	0	0	0	0	0	0	0	0	0	0	0	0	0	0	0	0	0	0	0	0	0	0	0	0	0	0	0	0
Silicofilosea	Unknown Silicofilosea order	0	0	0	0.000299616	0	0	0	0	0	0	0	0	0	0	0	0	0	0	0	0	0	0	0	0	0	0	0	0	0	0	0	0
Cercozoa	Cercomonadida	0	0	0	0.00017977	0	0	0	0	0	0	0	0	0	0	0.000770548	0	0	0	0	0	0	0	0	0	0	0	0	0	0	0	0	0
Acantharea	Symphyacanthida	0	0	0	3.99489e-05	0	0	0	0	0	0	0	0	0	0	4.28082e-05	0	0	0	0	0	0	0	0	0	0	0	0	0	0	0	0	0
Stylonematophyceae	Stylonematales	0	0	0	0	0	0	0	0	0	0	0	0	0	0	4.28082e-05	0	0	0	0	0	0	0	0	0	0	0	0	0	0	0	0	0
Florideophyceae	Gracilariales	0	0	0	5.99233e-05	0	0	0	0	0	0	0	0	0	0	0	0	0	0	0	0	0	0	0	0	0	0	0	0	0	0	0	0
Bangiophyceae	Unknown Bangiophyceae order	0	0	0	0.000199744	0	0	0	0	0	0	0	0	0	0	0	0	0	0	0	0	0	0	0	0	0	0	0	0	0	0	0	0
Trebouxiophyceae	Chlorella (Trebouxiophyceae)	0	0	0	3.99489e-05	0	0	0	0	0	0	0	0	0	0	0	0	0	0	0	0	0	0	0	0	0	0	0	0	0	0	0	0
Trebouxiophyceae	Microthamniales	0	0	0	0	0	0	0	0	0	0	0	0	0	0	0.000171233	0	0	0	0	0	0	0	0	0	0	0	0	0	0	0	0	0
Trebouxiophyceae	Chlorellales	0	0	0	0.00053931	0	0	0	0	0	0	0	0	0	0	4.28082e-05	0	0	0	0	0	0	0	0	0	0	0	0	0	0	0	0	0
Prasinophyceae	Pyramimonadales	0	0	0	1.99744e-05	0	0	0	0	0	0	0	0	0	0	0	0	0	0	0	0	0	0	0	0	0	0	0	0	0	0	0	0
Prasinophyceae	Unknown Prasinophyceae order	0	0	0	1.99744e-05	0	0	0	0	0	0	0	0	0	0	0	0	0	0	0	0	0	0	0	0	0	0	0	0	0	0	0	0
Chlorophyceae	Chlorococcales	0	0	0	0	0	0	0	0	0	0	0	0	0	0	4.28082e-05	0	0	0	0	0	0	0	0	0	0	0	0	0	0	0	0	0
Chlorophyceae	Sphaeropleales	0	0	0	1.99744e-05	0	0	0	0	0	0	0	0	0	0	0.000256849	0	0	0	0	0	0	0	0	0	0	0	0	0	0	0	0	0
Chlorophyceae	Chlamydomonadales	0	0	0	3.99489e-05	0	0	0	0	0	0	0	0	0	0	0.0217894	0	0	0	0	0	0	0	0	0	0	0	0	0	0	0	0	0
Chlorophyceae	Unknown Chlorophyceae order	0	0	0	0	0	0	0	0	0	0	0	0	0	0	4.28082e-05	0	0	0	0	0	0	0	0	0	0	0	0	0	0	0	0	0
Zygnemophyceae	Desmidiales	0	0	0	3.99489e-05	0	0	0	0	0	0	0	0	0	0	4.28082e-05	0	0	0	0	0	0	0	0	0	0	0	0	0	0	0	0	0
Anthocerotopsida : Notothylidae	Notothyladales	0	0	0	9.98722e-05	0	0	0	0	0	0	0	0	0	0	0	0	0	0	0	0	0	0	0	0	0	0	0	0	0	0	0	0
Anthocerotopsida : Notothylidae	Unknown Notothylidae order	0	0	0	7.98977e-05	0	0	0	0	0	0	0	0	0	0	0	0	0	0	0	0	0	0	0	0	0	0	0	0	0	0	0	0
Polytrichopsida	Polytrichales	0	0	0	1.99744e-05	0	0	0	0	0	0	0	0	0	0	0	0	0	0	0	0	0	0	0	0	0	0	0	0	0	0	0	0
Polytrichopsida	Unknown Polytrichopsida order	0	0	0	0.000159795	0	0	0	0	0	0	0	0	0	0	0	0	0	0	0	0	0	0	0	0	0	0	0	0	0	0	0	0
Isoetopsida	Selaginellales	0	0	0	0.00419463	0	0	0	0	0	0	0	0	0	0	0	0	0	0	0	0	0	0	0	0	0	0	0	0	0	0	0	0
Lycopodiopsida	Lycopodiales	0	0	0	0	0	0	0	0	0	0	0	0	0	0	4.28082e-05	0	0	0	0	0	0	0	0	0	0	0	0	0	0	0	0	0
Streptophyta : Embryophyta : Tracheophyta : Spermatophyta : Magnoliophyta	Ceratophyllales	0	0	0	1.99744e-05	0	0	0	0	0	0	0	0	0	0	0	0	0	0	0	0	0	0	0	0	0	0	0	0	0	0	0	0
Streptophyta : Embryophyta : Tracheophyta : Spermatophyta : Magnoliophyta : eudicotyledons : core eudicotyledons : asterids : campanulids	Apiales	0	0	0	5.99233e-05	0	0	0	0	0	0	0	0	0	0	0	0	0	0	0	0	0	0	0	0	0	0	0	0	0	0	0	0
Streptophyta : Embryophyta : Tracheophyta : Spermatophyta : Magnoliophyta : eudicotyledons : core eudicotyledons : rosids : fabids	Fabales	0	0	0	0.000559284	0	0	0	0	0	0	0	0	0	0	4.28082e-05	0	0	0	0	0	0	0	0	0	0	0	0	0	0	0	0	0
Eukaryota : Nucleus : stramenopiles	Bicosoecida	0	0	0	0.0128236	0	0	0	0	0	0	0	0	0	0	0.00171233	0	0	0	0	0	0	0	0	0	0	0	0	0	0	0	0	0
Hyphochytriomycetes	Unknown Hyphochytriomycetes family	0	0	0	0	0	0	0	0	0	0	0	0	0	0	4.28082e-05	0	0	0	0	0	0	0	0	0	0	0	0	0	0	0	0	0
Synurophyceae	Synurales	0	0	0	0	0	0	0	0	0	0	0	0	0	0	8.56164e-05	0	0	0	0	0	0	0	0	0	0	0	0	0	0	0	0	0
Synurophyceae	Ochromonadales	0	0	0	0.000119847	0	0	0	0	0	0	0	0	0	0	0.000128425	0	0	0	0	0	0	0	0	0	0	0	0	0	0	0	0	0
Chrysophyceae	Hibberdiales	0	0	0	1.99744e-05	0	0	0	0	0	0	0	0	0	0	0	0	0	0	0	0	0	0	0	0	0	0	0	0	0	0	0	0
Chrysophyceae	Chromulinales	0	0	0	0.000838926	0	0	0	0	0	0	0	0	0	0	0.00329623	0	0	0	0	0	0	0	0	0	0	0	0	0	0	0	0	0
Chrysophyceae	Unknown Chrysophyceae order	0	0	0	0	0	0	0	0	0	0	0	0	0	0	4.28082e-05	0	0	0	0	0	0	0	0	0	0	0	0	0	0	0	0	0
Coscinodiscophyceae : Coscinodiscophycidae	Melosirales	0	0	0	3.99489e-05	0	0	0	0	0	0	0	0	0	0	0	0	0	0	0	0	0	0	0	0	0	0	0	0	0	0	0	0
Coscinodiscophyceae : Thalassiosirophycidae	Thalassiosirales	0	0	0	0	0	0	0	0	0	0	0	0	0	0	0.00136986	0	0	0	0	0	0	0	0	0	0	0	0	0	0	0	0	0
Bacillariophyceae : Bacillariophycidae	Naviculales	0	0	0	0.000499361	0	0	0	0	0	0	0	0	0	0	0	0	0	0	0	0	0	0	0	0	0	0	0	0	0	0	0	0
Bacillariophyceae : Bacillariophycidae	Bacillariales	0	0	0	0.000199744	0	0	0	0	0	0	0	0	0	0	0	0	0	0	0	0	0	0	0	0	0	0	0	0	0	0	0	0
Placididea	Wobblia	0	0	0	0	0	0	0	0	0	0	0	0	0	0	4.28082e-05	0	0	0	0	0	0	0	0	0	0	0	0	0	0	0	0	0
Placididea	Placidia	0	0	0	0	0	0	0	0	0	0	0	0	0	0	4.28082e-05	0	0	0	0	0	0	0	0	0	0	0	0	0	0	0	0	0
Placididea	Unknown Placididea genus	0	0	0	0.00145813	0	0	0	0	0	0	0	0	0	0	0.00492295	0	0	0	0	0	0	0	0	0	0	0	0	0	0	0	0	0
Eukaryota : Nucleus : stramenopiles	Labyrinthulida	0	0	0	0.00139821	0	0	0	0	0	0	0	0	0	0	0.000171233	0	0	0	0	0	0	0	0	0	0	0	0	0	0	0	0	0
Xanthophyceae	Mischococcales	0	0	0	0	0	0	0	0	0	0	0	0	0	0	8.56164e-05	0	0	0	0	0	0	0	0	0	0	0	0	0	0	0	0	0
Oomycetes	Unknown Oomycetes order	0	0	0	0	0	0	0	0	0	0	0	0	0	0	0.000128425	0	0	0	0	0	0	0	0	0	0	0	0	0	0	0	0	0
Neocallimastigomycetes	Unknown Neocallimastigomycetes order	0	0	0	9.98722e-05	0	0	0	0	0	0	0	0	0	0	0	0	0	0	0	0	0	0	0	0	0	0	0	0	0	0	0	0
Blastocladiomycetes	Blastocladiales	0	0	0	0.00159795	0	0	0	0	0	0	0	0	0	0	4.28082e-05	0	0	0	0	0	0	0	0	0	0	0	0	0	0	0	0	0
Monoblepharidomycetes	Monoblepharidales	0	0	0	0.000139821	0	0	0	0	0	0	0	0	0	0	0.000385274	0	0	0	0	0	0	0	0	0	0	0	0	0	0	0	0	0
Chytridiomycetes	Cladochytriales	0	0	0	1.99744e-05	0	0	0	0	0	0	0	0	0	0	0	0	0	0	0	0	0	0	0	0	0	0	0	0	0	0	0	0
Chytridiomycetes	Rhizophydiales	0	0	0	1.99744e-05	0	0	0	0	0	0	0	0	0	0	0	0	0	0	0	0	0	0	0	0	0	0	0	0	0	0	0	0
Chytridiomycetes	Chytridiales	0	0	0	0.000139821	0	0	0	0	0	0	0	0	0	0	8.56164e-05	0	0	0	0	0	0	0	0	0	0	0	0	0	0	0	0	0
Chytridiomycetes	Spizellomycetales	0	0	0	0.00053931	0	0	0	0	0	0	0	0	0	0	0.000984589	0	0	0	0	0	0	0	0	0	0	0	0	0	0	0	0	0
Chytridiomycetes	Unknown Chytridiomycetes order	0	0	0	0.00035954	0	0	0	0	0	0	0	0	0	0	8.56164e-05	0	0	0	0	0	0	0	0	0	0	0	0	0	0	0	0	0
Glomeromycetes	Diversisporales	0	0	0	0.000739054	0	0	0	0	0	0	0	0	0	0	0	0	0	0	0	0	0	0	0	0	0	0	0	0	0	0	0	0
Glomeromycetes	Unknown Glomeromycetes order	0	0	0	3.99489e-05	0	0	0	0	0	0	0	0	0	0	0	0	0	0	0	0	0	0	0	0	0	0	0	0	0	0	0	0
Basal fungal lineages : Entomophthoromycotina	Unknown Entomophthoromycotina order	0	0	0	1.99744e-05	0	0	0	0	0	0	0	0	0	0	0	0	0	0	0	0	0	0	0	0	0	0	0	0	0	0	0	0
Basal fungal lineages : Kickxellomycotina	Kickxellales	0	0	0	9.98722e-05	0	0	0	0	0	0	0	0	0	0	0	0	0	0	0	0	0	0	0	0	0	0	0	0	0	0	0	0
Basal fungal lineages : Mucoromycotina	Endogonales	0	0	0	5.99233e-05	0	0	0	0	0	0	0	0	0	0	0	0	0	0	0	0	0	0	0	0	0	0	0	0	0	0	0	0
Basal fungal lineages : Mucoromycotina	Mortierellales	0	0	0	0.00431448	0	0	0	0	0	0	0	0	0	0	4.28082e-05	0	0	0	0	0	0	0	0	0	0	0	0	0	0	0	0	0
Basal fungal lineages : Mucoromycotina	Unknown Mucoromycotina order	0	0	0	7.98977e-05	0	0	0	0	0	0	0	0	0	0	0	0	0	0	0	0	0	0	0	0	0	0	0	0	0	0	0	0
Entorrhizomycetes	Entorrhizales	0	0	0	1.99744e-05	0	0	0	0	0	0	0	0	0	0	0	0	0	0	0	0	0	0	0	0	0	0	0	0	0	0	0	0
Exobasidiomycetes	Georgefischeriales	0	0	0	0.000459412	0	0	0	0	0	0	0	0	0	0	0	0	0	0	0	0	0	0	0	0	0	0	0	0	0	0	0	0
Exobasidiomycetes	Unknown Exobasidiomycetes order	0	0	0	1.99744e-05	0	0	0	0	0	0	0	0	0	0	0	0	0	0	0	0	0	0	0	0	0	0	0	0	0	0	0	0
Saccharomycetes	Saccharomycetales	0	0	0	0	0	0	0	0	0	0	0	0	0	0	4.28082e-05	0	0	0	0	0	0	0	0	0	0	0	0	0	0	0	0	0
Saccharomycetes	Unknown Saccharomycetes order	0	0	0	0.00467402	0	0	0	0	0	0	0	0	0	0	8.56164e-05	0	0	0	0	0	0	0	0	0	0	0	0	0	0	0	0	0
Lecanoromycetes	Ostropomycetidae	0	0	0	3.99489e-05	0	0	0	0	0	0	0	0	0	0	0	0	0	0	0	0	0	0	0	0	0	0	0	0	0	0	0	0
Dothideomycetes : Dothideomycetidae	Capnodiales	0	0	0	1.99744e-05	0	0	0	0	0	0	0	0	0	0	0	0	0	0	0	0	0	0	0	0	0	0	0	0	0	0	0	0
Dothideomycetes : Dothideomycetidae	Unknown Dothideomycetidae order	0	0	0	7.98977e-05	0	0	0	0	0	0	0	0	0	0	0	0	0	0	0	0	0	0	0	0	0	0	0	0	0	0	0	0
Dothideomycetes : Pleosporomycetidae	Pleosporales	0	0	0	3.99489e-05	0	0	0	0	0	0	0	0	0	0	0	0	0	0	0	0	0	0	0	0	0	0	0	0	0	0	0	0
Eurotiomycetes : Eurotiomycetidae	Onygenales	0	0	0	1.99744e-05	0	0	0	0	0	0	0	0	0	0	0	0	0	0	0	0	0	0	0	0	0	0	0	0	0	0	0	0
Perkinsea	Perkinsida	0	0	0	1.99744e-05	0	0	0	0	0	0	0	0	0	0	0	0	0	0	0	0	0	0	0	0	0	0	0	0	0	0	0	0
Heterotrichea	Heterotrichida	0	0	0	0	0	0	0	0	0	0	0	0	0	0	0.00316781	0	0	0	0	0	0	0	0	0	0	0	0	0	0	0	0	0
Heterotrichea	Unknown Heterotrichea order	0	0	0	0	0	0	0	0	0	0	0	0	0	0	8.56164e-05	0	0	0	0	0	0	0	0	0	0	0	0	0	0	0	0	0
Nassophorea	Nassulida	0	0	0	0	0	0	0	0	0	0	0	0	0	0	0.000171233	0	0	0	0	0	0	0	0	0	0	0	0	0	0	0	0	0
Nassophorea	Synhymeniida	0	0	0	1.99744e-05	0	0	0	0	0	0	0	0	0	0	0	0	0	0	0	0	0	0	0	0	0	0	0	0	0	0	0	0
Nassophorea	Unknown Nassophorea order	0	0	0	0	0	0	0	0	0	0	0	0	0	0	4.28082e-05	0	0	0	0	0	0	0	0	0	0	0	0	0	0	0	0	0
Phyllopharyngea : Cyrtophoria	Dysteriida	0	0	0	0.0279842	0	0	0	0	0	0	0	0	0	0	0	0	0	0	0	0	0	0	0	0	0	0	0	0	0	0	0	0
Phyllopharyngea : Cyrtophoria	Unknown Cyrtophoria order	0	0	0	0.00637184	0	0	0	0	0	0	0	0	0	0	0	0	0	0	0	0	0	0	0	0	0	0	0	0	0	0	0	0
Phyllopharyngea : Chonotrichia	Exogemmida	0	0	0	9.98722e-05	0	0	0	0	0	0	0	0	0	0	0	0	0	0	0	0	0	0	0	0	0	0	0	0	0	0	0	0
Phyllopharyngea : Chonotrichia	Unknown Chonotrichia order	0	0	0	0.000199744	0	0	0	0	0	0	0	0	0	0	0	0	0	0	0	0	0	0	0	0	0	0	0	0	0	0	0	0
Phyllopharyngea	Unknown Phyllopharyngea order	0	0	0	1.99744e-05	0	0	0	0	0	0	0	0	0	0	0	0	0	0	0	0	0	0	0	0	0	0	0	0	0	0	0	0
Colpodea	Unknown Colpodea order	0	0	0	5.99233e-05	0	0	0	0	0	0	0	0	0	0	0	0	0	0	0	0	0	0	0	0	0	0	0	0	0	0	0	0
Spirotrichea : Hypotrichia	Euplotida	0	0	0	5.99233e-05	0	0	0	0	0	0	0	0	0	0	0	0	0	0	0	0	0	0	0	0	0	0	0	0	0	0	0	0
Spirotrichea : Hypotrichia	Unknown Hypotrichia order	0	0	0	5.99233e-05	0	0	0	0	0	0	0	0	0	0	0	0	0	0	0	0	0	0	0	0	0	0	0	0	0	0	0	0
Spirotrichea : Stichotrichia	Urostylida	0	0	0	7.98977e-05	0	0	0	0	0	0	0	0	0	0	4.28082e-05	0	0	0	0	0	0	0	0	0	0	0	0	0	0	0	0	0
Spirotrichea : Stichotrichia	Sporadotrichida	0	0	0	0.00591243	0	0	0	0	0	0	0	0	0	0	0.000684932	0	0	0	0	0	0	0	0	0	0	0	0	0	0	0	0	0
Spirotrichea : Stichotrichia	Unknown Stichotrichia order	0	0	0	1.99744e-05	0	0	0	0	0	0	0	0	0	0	0	0	0	0	0	0	0	0	0	0	0	0	0	0	0	0	0	0
Litostomatea : Haptoria	Pleurostomatida	0	0	0	3.99489e-05	0	0	0	0	0	0	0	0	0	0	0	0	0	0	0	0	0	0	0	0	0	0	0	0	0	0	0	0
Litostomatea : Haptoria	Haptorida	0	0	0	0.0045342	0	0	0	0	0	0	0	0	0	0	0.00107021	0	0	0	0	0	0	0	0	0	0	0	0	0	0	0	0	0
Prostomatea	environmental samples (Prostomatea)	0	0	0	0	0	0	0	0	0	0	0	0	0	0	0.000385274	0	0	0	0	0	0	0	0	0	0	0	0	0	0	0	0	0
Prostomatea	Prorodontida	0	0	0	3.99489e-05	0	0	0	0	0	0	0	0	0	0	0.000513699	0	0	0	0	0	0	0	0	0	0	0	0	0	0	0	0	0
Prostomatea	Unknown Prostomatea order	0	0	0	0	0	0	0	0	0	0	0	0	0	0	0.000171233	0	0	0	0	0	0	0	0	0	0	0	0	0	0	0	0	0
Oligohymenophorea : Scuticociliatia	Pleuronematida	0	0	0	0.0078899	0	0	0	0	0	0	0	0	0	0	0.000128425	0	0	0	0	0	0	0	0	0	0	0	0	0	0	0	0	0
Oligohymenophorea : Scuticociliatia	Philasterida	0	0	0	1.99744e-05	0	0	0	0	0	0	0	0	0	0	0	0	0	0	0	0	0	0	0	0	0	0	0	0	0	0	0	0
Oligohymenophorea : Scuticociliatia	Unknown Scuticociliatia order	0	0	0	0	0	0	0	0	0	0	0	0	0	0	0.000171233	0	0	0	0	0	0	0	0	0	0	0	0	0	0	0	0	0
Oligohymenophorea	Peritrichia	0	0	0	0.000619207	0	0	0	0	0	0	0	0	0	0	0.000256849	0	0	0	0	0	0	0	0	0	0	0	0	0	0	0	0	0
Oligohymenophorea	Unknown Oligohymenophorea order	0	0	0	1.99744e-05	0	0	0	0	0	0	0	0	0	0	0	0	0	0	0	0	0	0	0	0	0	0	0	0	0	0	0	0
Dinophyceae	Lophodiniales	0	0	0	0	0	0	0	0	0	0	0	0	0	0	0.00166952	0	0	0	0	0	0	0	0	0	0	0	0	0	0	0	0	0
Dinophyceae	Gymnodiniales	0	0	0	5.99233e-05	0	0	0	0	0	0	0	0	0	0	0	0	0	0	0	0	0	0	0	0	0	0	0	0	0	0	0	0
Dinophyceae	Peridiniales	0	0	0	1.99744e-05	0	0	0	0	0	0	0	0	0	0	0	0	0	0	0	0	0	0	0	0	0	0	0	0	0	0	0	0
Dinophyceae	Unknown Dinophyceae order	0	0	0	1.99744e-05	0	0	0	0	0	0	0	0	0	0	4.28082e-05	0	0	0	0	0	0	0	0	0	0	0	0	0	0	0	0	0
Apicomplexa	Colpodellidae	0	0	0	0.0045342	0	0	0	0	0	0	0	0	0	0	4.28082e-05	0	0	0	0	0	0	0	0	0	0	0	0	0	0	0	0	0
Aconoidasida	Piroplasmida	0	0	0	1.99744e-05	0	0	0	0	0	0	0	0	0	0	0	0	0	0	0	0	0	0	0	0	0	0	0	0	0	0	0	0
Coccidia	Unknown Coccidia order	0	0	0	1.99744e-05	0	0	0	0	0	0	0	0	0	0	0	0	0	0	0	0	0	0	0	0	0	0	0	0	0	0	0	0
Monogononta	Flosculariacea	0	0	0	0	0	0	0	0	0	0	0	0	0	0	0.000813356	0	0	0	0	0	0	0	0	0	0	0	0	0	0	0	0	0
Monogononta : Ploimida	Synchaetidae	0	0	0	0	0	0	0	0	0	0	0	0	0	0	0.00047089	0	0	0	0	0	0	0	0	0	0	0	0	0	0	0	0	0
Monogononta : Ploimida	Brachionidae	0	0	0	0	0	0	0	0	0	0	0	0	0	0	0.000770548	0	0	0	0	0	0	0	0	0	0	0	0	0	0	0	0	0
Calcarea : Calcinea	Clathrinida	0	0	0	5.99233e-05	0	0	0	0	0	0	0	0	0	0	0	0	0	0	0	0	0	0	0	0	0	0	0	0	0	0	0	0
Calcarea : Calcaronea	Lithonida	0	0	0	0	0	0	0	0	0	0	0	0	0	0	4.28082e-05	0	0	0	0	0	0	0	0	0	0	0	0	0	0	0	0	0
Calcarea : Calcaronea	Leucosolenida	0	0	0	0	0	0	0	0	0	0	0	0	0	0	8.56164e-05	0	0	0	0	0	0	0	0	0	0	0	0	0	0	0	0	0
Calcarea : Calcaronea	Unknown Calcaronea order	0	0	0	1.99744e-05	0	0	0	0	0	0	0	0	0	0	0	0	0	0	0	0	0	0	0	0	0	0	0	0	0	0	0	0
Hexactinellida	Hexasterophora	0	0	0	5.99233e-05	0	0	0	0	0	0	0	0	0	0	0	0	0	0	0	0	0	0	0	0	0	0	0	0	0	0	0	0
Demospongiae : Homoscleromorpha	Unknown Homoscleromorpha order	0	0	0	5.99233e-05	0	0	0	0	0	0	0	0	0	0	0	0	0	0	0	0	0	0	0	0	0	0	0	0	0	0	0	0
Demospongiae : Ceractinomorpha	Unknown Ceractinomorpha order	0	0	0	5.99233e-05	0	0	0	0	0	0	0	0	0	0	0	0	0	0	0	0	0	0	0	0	0	0	0	0	0	0	0	0
Hydrozoa	Hydroida	0	0	0	1.99744e-05	0	0	0	0	0	0	0	0	0	0	0	0	0	0	0	0	0	0	0	0	0	0	0	0	0	0	0	0
Anthozoa : Hexacorallia	Unknown Hexacorallia order	0	0	0	0	0	0	0	0	0	0	0	0	0	0	4.28082e-05	0	0	0	0	0	0	0	0	0	0	0	0	0	0	0	0	0
Myxozoa	Myxosporea	0	0	0	1.99744e-05	0	0	0	0	0	0	0	0	0	0	0	0	0	0	0	0	0	0	0	0	0	0	0	0	0	0	0	0
Branchiopoda	Notostraca	0	0	0	0	0	0	0	0	0	0	0	0	0	0	0.000214041	0	0	0	0	0	0	0	0	0	0	0	0	0	0	0	0	0
Branchiopoda	Diplostraca	0	0	0	0	0	0	0	0	0	0	0	0	0	0	0.00244007	0	0	0	0	0	0	0	0	0	0	0	0	0	0	0	0	0
Branchiopoda	Unknown Branchiopoda order	0	0	0	0	0	0	0	0	0	0	0	0	0	0	0.000128425	0	0	0	0	0	0	0	0	0	0	0	0	0	0	0	0	0
Insecta : Pterygota : Neoptera : Endopterygota	Diptera	0	0	0	5.99233e-05	0	0	0	0	0	0	0	0	0	0	0	0	0	0	0	0	0	0	0	0	0	0	0	0	0	0	0	0
Insecta : Pterygota : Neoptera : Endopterygota	Unknown Endopterygota order	0	0	0	1.99744e-05	0	0	0	0	0	0	0	0	0	0	0	0	0	0	0	0	0	0	0	0	0	0	0	0	0	0	0	0
Actinopterygii : Neopterygii : Teleostei : Euteleostei : Neoteleostei : Acanthomorpha : Acanthopterygii : Percomorpha	Perciformes	0	0	0	0	0	0	0	0	0	0	0	0	0	0	4.28082e-05	0	0	0	0	0	0	0	0	0	0	0	0	0	0	0	0	0
	Total	0.929107	0.593921	0.6109	0.813798	0.806351	0.86485	0.794377	0.930617	0.782662	0.83076	0.796939	0.835283	0.843863	0.808125	0.758818	0.814364	0.844345	0.551542	0.798565	0.696571	0.693437	0.398904	0.866041	0.770283	0.784003	0.758969	0.810111	0.803384	0.73812	0.864625	0.632629	0.652848
	Unclassified at order level	0.0708928	0.406079	0.3891	0.186202	0.193649	0.13515	0.205623	0.0693827	0.217338	0.16924	0.203061	0.164717	0.156137	0.191875	0.241182	0.185636	0.155655	0.448458	0.201435	0.303429	0.306563	0.601096	0.133959	0.229717	0.215997	0.241031	0.189889	0.196616	0.26188	0.135375	0.367371	0.347152
Relative abundance at family level
Parent taxa	Taxa	LAB_2012_0M_DNA	LAB_2011_A_0M_DNA	LAB_2011_B_0M_DNA	LAR_0M_Shotgun_RNA	LAR_0M_DNA	LAR_0M_RNA	LAR_2M_DNA	LAR_2M_RNA	LAR_3M_DNA	LAR_3M_RNA	LAR_10M_DNA	LAR_10M_RNA	LAR_30M_DNA	LAR_30M_RNA	LB_0M_Shotgun_RNA	LB_0M_Prefilter_DNA	LB_0M_DNA	LB_0M_RNA	LB_2M_DNA	LB_2M_RNA	LB_13M_DNA	LB_13M_RNA	LC_A_0M_Prefilter_DNA	LC_A_0M_DNA	LC_A_15M_DNA	LC_A_2M_DNA	LC_B_0M_DNA	LC_B_15M_DNA	LC_C_0M_DNA	LS_0M_DNA	LS_3M_DNA	LS_30M_DNA
Methanococcales	Methanococcaceae	0	0	0	0	0	0	0	0	0	0	0	0	0	0	0	0	0	0	0	0	0	0	0	0	0	0	9.27644e-05	0	0	0	0	0
Methanomicrobiales	Methanospirillaceae	0	0	0	1.99744e-05	0.000272554	0.000228938	0.000378215	0	0.000137382	0	0.00528576	0.00539374	0.0129656	0.0113415	0	0	0	0	0	0	0	0	0	0	0	0	0	0	0	0	0	0
Methanomicrobiales	Methanomicrobiaceae	0	0	0	0	0	0	0	0	0	0	0	0	0	0	0	0	0	0	0	0	0	0	0	0	0	0	9.27644e-05	0	0	0	0	0
Methanomicrobiales	Methanocalculus	0	0.0001074	0.000878992	0.00071908	0.00994821	0.0121337	0.0221886	0.00555846	0.0130512	0.00614143	0.169695	0.206622	0.34249	0.213034	0	0	0	0	0.000123732	9.07112e-05	0.000172712	0.000304352	0.0145051	0.0813884	0.101715	0.104709	0.17551	0.156069	0.0795746	0	0	0
Methanomicrobiales	Methanoregula incertae sedis	0	0	0	0	0	0	0	0	0	0	0.00044048	0.000746826	0.00615317	0.00245451	0	0	0	0	0	0	0	0	0	0	0	0	0	0	0	0	0	0
Methanomicrobiales	Unknown Methanomicrobiales genus	0	0	0	9.98722e-05	0	0	0	0	0	8.77347e-05	0	0.000165961	0.000109878	8.46382e-05	0	0	0	0	0	0	0	0	0	0	0	0.000224215	0	0	0	0	0	0
Methanomicrobiales	Unknown Methanomicrobiales family	0	0	0	1.99744e-05	0	0	0	0	0	0	0	0	0	0	0	0	0	0	0	0	0	0	0	0	0	0	0	0	0	0	0	0
Methanosarcinales	Methanosaetaceae	0.000616459	0	0	5.99233e-05	0.000545108	0.000152625	0.000882501	6.53937e-05	0.000412145	0.000175469	0.0088096	0.00539374	0.0264806	0.0105798	0	0	0	0	0	0	0	0.000101451	0.00255973	0.000683936	0.000745553	0.000747384	0.0012987	0.00251319	0.00105597	0	0	0
Methanosarcinales	Methanosarcinaceae	0	0	0	0	0	0	0	0	0	0	0	8.29807e-05	0	0	0	2.4666e-05	0	0	0	0	0	0	0.00341297	0.0251346	0.0120354	0.0235426	0.0268089	0.0167546	0.0252678	0	0	0
Methanosarcinales	Unknown Methanosarcinales family	0	0	0	0	0	0	0	0	0	0	0	0	0	8.46382e-05	0	0	0	0	0	0	0	0	0	0	0	0	0	0	0	0	0	0
Methanobacteriales	Methanobacteriaceae	0.000821946	0.0003222	0	0	0.000136277	0	0	0	0	0	0	0	0.000219756	8.46382e-05	0	0	0	0	0	0	0	0	0.000853242	0.000170984	0.000319523	0.000224215	9.27644e-05	8.37731e-05	0	0	0	0
Halobacteriales	Miscellaneous Euryarcheotic Group (MEG) DHVE-4	0.00030823	0.0003222	0	0	0	0	0	6.53937e-05	0	0	0	0	0	0	0	0	0	0	0	0	0	0	0	0	0	0	0	0	0	0	0	0
Halobacteriales	Halobacteriaceae	0.00174664	0	0	0	0	0	0	0	0	0	0	0	0	0	0	8.22199e-06	0	0	0	0	0	0	0	0	0	0	0	0	0.000301705	0	0	0
Halobacteriales	Deep Sea Hydrothermal Vent Gp 6(DHVEG-6)	0	0	0	0.000619207	0	7.63126e-05	0	0	0	0	0.00033036	0	0	0	4.28082e-05	0	0	0	0	0	0	0	0	0	0	0.000224215	9.27644e-05	8.37731e-05	0.000377131	0	0	0
Halobacteriales	Unknown Halobacteriales family	0	0.0002148	0	0.000139821	0.000136277	0	0	0	0	0	0	0.000165961	0.000329634	0.000169276	8.56164e-05	0	0	0	0	0	0	0	0	0.000256476	0.000319523	0.000149477	0.000185529	0.000167546	0.000678835	0	0	0
Thermoplasmatales	TMEG-5	0	0	0.000292997	0	0	0	0	0	0	8.77347e-05	0	0	0	0	0	0	0	0	0	0	0	0	0	0	0.000958569	0.000896861	0.000371058	0.000335093	0	0	0	0
Thermoplasmatales	TMEG-1	0	0	0	0	0	0	0	0	0	0	0	0	0	0	0	0	0	0	0	0	0	0	0	0	0.00042603	0	0	8.37731e-05	0	0	0	0
Thermoplasmatales	TMEG-8	0	0	0	0	0	0	0	0	0	0	0	0	0	0	0	0	0	0	0	0	0	0	0	0	0.000213015	0	0	0	0	0	0	0
Thermoplasmatales	VC2.1 Arc6	0	0	0	0	0	0	0	0	0	0	0.00099108	0.000165961	0.00054939	8.46382e-05	0	0	0.000108849	0	0.000123732	9.07112e-05	0	0	0.00170648	0.031632	0.0199169	0.0753363	0.0585343	0.0209433	0.0509127	0	0	0
Thermoplasmatales	TMEG-11	0	0.000644399	0	0	0	0	0	0	0	0	0	0	0	0	0	0	0	0	0	0	0	0	0	0	0.0042603	0.00508221	0.0012987	0.00175924	0.000377131	0	0	0
Thermoplasmatales	Marine Benthic Group D and DHVEG-1	0	0	0	0	0	0.000228938	0	0.000457756	0.000137382	8.77347e-05	0.00121132	0.00995768	0.00054939	0.0116801	0	8.22199e-06	0	0	0	0	0	0	0.00511945	0.0096606	0.0251358	0.0393124	0.0155844	0.0106392	0.0187811	0	0	0
Thermoplasmatales	vadinCA11 gut group	0	0	0	7.98977e-05	0	0.000152625	0.000126072	0.000130787	0.000274763	0.000263204	0.012884	0.0100407	0.0198879	0.0111722	0	0	0	0	0	0	0	0	0.00255973	0.00495854	0.00213015	0.00530643	0.00296846	0.00477507	0.0117665	0	0	0
Thermoplasmatales	Unknown Thermoplasmatales family	0	0	0	0	0	0	0	0	0	0	0	0	0	8.46382e-05	0	8.22199e-06	0	0	0	0	0.000345423	0	0.00341297	0.0147901	0.0107573	0.0301943	0.0187384	0.0172573	0.0297933	0	0	0
Chrysiogenales	Chrysiogenaceae	0	0	0	0	0	0	0	0	0	0	0	0	0	0	0	0	0	0	0	0	0.000172712	0	0	8.5492e-05	0	0	0	0	0	0	0	0
Chrysiogenales	Unknown Chrysiogenales family	0	0	0	0	0	0	0	0	0	0	0	0	0	0	0	0	0	0	0	0	0	0	0	0	0.000106508	0	0	0	0	0	0	0
Caldisericales	WCHB1-02	0	0	0	0	0	0	0	0	0	0	0.00022024	0.000331923	0.000109878	8.46382e-05	0	0	0	0	0	0	0	0	0	0	0.000213015	0	0	0	7.54262e-05	0	0	0
Fibrobacterales	Fibrobacteraceae	0	0	0	1.99744e-05	0	7.63126e-05	0.000126072	0	0	8.77347e-05	0.00022024	0	0	8.46382e-05	4.28082e-05	0	0	0	0	0	0	0	0	0	0	0	0	0	0	0	0	0
Fibrobacterales	Unknown Fibrobacterales family	0	0.000429599	0	0.000299616	0.00190788	0.000457875	0.000630358	6.53937e-05	0.00137382	0.00245657	0.00033036	0.000580865	0.00164817	0.00236987	0.000128425	0.000304214	0.000108849	0	0	0	0.000690846	0.000101451	0	0	0	0	0	0	0	0	0	0
Thermotogales	Unknown Thermotogales family	0	0	0	0	0	0	0	0	0	0	0.00044048	8.29807e-05	0.00153829	0.000169276	0	0	0	0	0	0	0.000172712	0	0.00170648	0.0108575	0.00830759	0.0179372	0.0195733	0.0109743	0.0128224	0	0	0
Synergistales	Synergistaceae	0	0	0	0	0	0	0	0	0	8.77347e-05	0.00011012	0.000580865	0.000439512	0.000761744	0	0	0	0	0	0	0	0	0.000853242	0.000256476	0.000213015	0.000149477	0.000556586	8.37731e-05	0	0	0	0
Synergistales	Unknown Synergistales family	0	0	0	0	0	0	0.000252143	0	0.000137382	0.000175469	0.00044048	0.000663845	0.00131854	0.000423191	0.000128425	8.22199e-06	0	0	0	0	0	0	0	8.5492e-05	0	0	0	0	0	0	0	0
Gemmatimonadales	Gemmatimonadaceae	0.000205486	0	0	0	0	0	0	0	0	0	0	0	0	0	0.00273973	0.00172662	0.00816371	0.00264611	0.00878495	0.000362845	0.0029361	0.00294207	0	0	0	0	0	0	0	0	0	0
Gemmatimonadales	Unknown Gemmatimonadales family	0	0	0	0	0	0	0	0	0	0	0	0	0	0	0.000299658	0	0	0	0	0	0	0	0	0	0	0	0	0	0	0	0	0
Ignavibacteriales	Ignavibacteriaceae	0	0	0	0	0	0	0	0	0	0	0	0	0	0	0	3.2888e-05	0	0	0	0	0.000172712	0	0	0	0	0	0	0	0	0	0	0
Ignavibacteriales	Unknown Ignavibacteriales family	0.000205486	0.0002148	0	0	0	0	0	0	0	0	0	0	0	8.46382e-05	0	3.2888e-05	0	0	0	0	0	0.000101451	0.000853242	0	0.000106508	0	0	0	0	0	0	0
Chlorobiales	OPB56	0	0.0001074	0	0.00349553	0.00381575	0.00915751	0.00151286	0.0110515	0.0059074	0.00965082	0.00011012	0.000165961	0	8.46382e-05	0.0015839	0.000641316	0.000108849	0.00195582	0.00123732	9.07112e-05	0.000863558	0.000405803	0	0	0	0	0	0	0	0.00308083	0.0017191	0.00235929
Chlorobiales	SJA-28	0	0	0	0	0	0	0	0	0	0	0	0	0	0	0	5.7554e-05	0	0	0	0	0	0	0	0	0	0	0	0	0	0	0	0
Chlorobiales	Unknown Chlorobiales family	0	0	0	3.99489e-05	0	0	0	0	0	0	0	0	0	0	0	1.6444e-05	0	0	0	0	0	0	0	0	0	0	0	0	0	0	0	0
Spirochaetales	PL-11B10	0.00030823	0.00569219	0.00732493	0	0	0	0	0	0	0	0.00022024	0	0.000659268	0.000169276	0	8.22199e-06	0	0	0	0	0	0	0	0.000341968	0.000106508	0.000298954	9.27644e-05	0.000837731	0.000452557	0	0	0
Spirochaetales	Leptospiraceae	0	0	0	0	0	0	0	0	0	0	0.00066072	0.000414903	0.000219756	0.000169276	4.28082e-05	2.4666e-05	0.000108849	0.000230097	0	0.000362845	0	0	0	0	0	7.47384e-05	0	0	0	0	0	0
Spirochaetales	Spirochaetaceae	0.000102743	0.0011814	0.0143569	0.000978747	0.000272554	0.000457875	0.00113464	0.000392362	0	0.00105282	0.010131	0.00390009	0.00373585	0.00304697	0.000299658	2.4666e-05	0.000108849	0.000115048	0.000989854	0	0.000690846	0.000304352	0.0110922	0.00136787	0.00266269	0.0019432	0.00213358	0.00318338	0.00331875	0.00543675	0.00378202	0.00269633
Spirochaetales	Unknown Spirochaetales family	0	0.0002148	0	0.00231703	0.000272554	0.00160256	0.00138679	0.00333508	0.00192334	0.00368486	0.0153067	0.0109534	0.010768	0.0099873	0.000428082	7.39979e-05	0	0	0.000247463	0	0.000345423	0.000101451	0.0102389	0.00512952	0.00351475	0.00426009	0.00315399	0.00661808	0.00671293	0	0	0
Halanaerobiales	Halobacteroidaceae	0.000616459	0	0	0	0	0	0	0	0	0	0	0	0	0	0	0	0	0	0	0	0	0	0	0	0	7.47384e-05	0	0	7.54262e-05	0	0	0
Halanaerobiales	64K2	0	0	0	0	0	7.63126e-05	0	0	0.000137382	0	0.00176192	0.000497884	0.00153829	0.000592467	0	0	0	0	0	0	0	0	0	0	0	0	0	8.37731e-05	0	0	0	0
Halanaerobiales	Halanaerobiaceae	0.000102743	0	0	0	0	0	0	0	0	0	0	0	0	0	0	0	0	0	0	0	0	0	0	0.000769428	0.000319523	0.000597907	0.000742115	0.000418866	0.000301705	0	0	0
Halanaerobiales	Unknown Halanaerobiales family	0.000821946	0	0	0	0.000136277	0	0.000126072	0	0.000137382	0	0.00484528	0.0047299	0.0185694	0.00846382	0	8.22199e-06	0	0	0	0	0	0	0.00170648	0.0162435	0.0164022	0.020852	0.0341373	0.0257184	0.0172726	0	0	0
Lentisphaerales	Unknown Lentisphaerales family	0	0	0	0	0	0	0	0	0	0	0	0	0	0	4.28082e-05	0	0	0	0	0	0	0	0	0	0	0	0	0	0	0	0	0
Victivallales	Victivallaceae	0	0	0	7.98977e-05	0	0	0	0	0	0	0.00033036	0.000165961	0.000439512	0.000253915	0.000171233	1.6444e-05	0	0	0	0	0	0	0.000853242	0.000256476	0.000213015	0.000149477	0	0.000670185	0.000603409	0	0	0
Victivallales	Unknown Victivallales family	0	0.0001074	0.000585995	0.000119847	0.000272554	7.63126e-05	0	0	0	0	0.00242264	0.00282134	0.00208768	0.00126957	0.00372432	0	0	0	0	0	0	0	0.00341297	0.0011114	0.000958569	0.00104634	0.000742115	0.00192678	0.00113139	0	0	0
Chlamydiales	cvE6	0	0	0	1.99744e-05	0	0	0	0	0	0	0	0	0	0	0	1.6444e-05	0	0	0	0	0	0	0	0	0	0	0	0	0	0	0	0
Chlamydiales	Simkaniaceae	0	0.0001074	0.000292997	0.000239693	0	0	0	0	0	8.77347e-05	0.00022024	8.29807e-05	0	0	0.000428082	0.00028777	0.00152389	0.000115048	0.000494927	0.000725689	0	0.00142031	0	0	0	0	0	0	0	0.00163103	0.00017191	0.000337041
Chlamydiales	Chlamydiaceae	0	0	0	0	0	0	0	0	0	0	0.00011012	0	0	0	0	0	0	0	0	0	0	0	0	0	0	0	0	0	0	0	0	0
Chlamydiales	Unknown Chlamydiales family	0.00030823	0.002148	0.00117199	0.00385507	0.0017716	0.00343407	0.00491679	0.00268114	0.00329716	0.00508861	0.00011012	8.29807e-05	0	8.46382e-05	0.00124144	0.000748201	0.00108849	0	0.000247463	9.07112e-05	0.00103627	0.000608704	0	0.000170984	0.000213015	7.47384e-05	9.27644e-05	0.000335093	0.000150852	0.0028996	0.00051573	0.00202224
Chlamydiales	Unknown Chlamydiales genus	0	0	0	1.99744e-05	0	0.000152625	0	6.53937e-05	0	0	0	0	0	0	0	0	0	0	0	0	0.000172712	0	0	0	0	0	0	0	0	0	0.00034382	0.000337041
Nitrospirales	Nitrospiraceae	0	0	0	0	0	0	0	0	0	0	0	0	0	0	0.00385274	0.00138129	0.00152389	0.000115048	0.000618659	0.000362845	0.00414508	0.00121741	0	0	0	0	0	0	0	0	0.00017191	0.000337041
Nitrospirales	Unknown Nitrospirales family	0	0	0	0	0	0	0	0	0	0	0	0	0	0	0	8.22199e-06	0	0	0	0	0	0	0	0	0	0	0	0	0	0	0	0
Deinococcales	Deinococcaceae	0.000205486	0	0	0	0	0	0	0	0	0	0	0	0	0	0	0.000583762	0	0	0	0	0	0	0	0	0	0	0	0	0	0	0	0
Deinococcales	Trueperaceae	0.0394534	0.0033294	0.0187518	0.00103867	0.0313437	0.0113706	0.0235754	0.00326968	0.0394285	0.0180733	0.0162978	0.00705336	0.00659268	0.00584003	0.0046661	0.0206454	0.00478938	0.0444087	0.00668151	0.0032656	0.0157168	0.00446383	0	0.00444558	0.00926616	0.0158445	0.01141	0.00846109	0.0164429	0.00126858	0.00275056	0.00438153
Deinococcales	Unknown Deinococcales family	0.0165417	0	0	0.000159795	0	0	0	0	0	0	0	0	0	0	0.00256849	0.000254882	0	0	0	0	0	0	0	0	0	0	0	8.37731e-05	0	0	0	0.000337041
Haloplasmatales	Haloplasmataceae	0	0	0	0	0	0	0	0	0	0	0	0	0	0	0	0	0	0	0	0	0	0	0	0	0	7.47384e-05	0	0	0	0	0	0
Haloplasmatales	Unknown Haloplasmatales family	0	0	0	0	0	0	0	0	0	0	0	0	0	0	0	0	0	0	0	0	0	0	0	0.000170984	0	0	0	0	0	0	0	0
Mycoplasmatales	Unknown Mycoplasmatales family	0	0	0	0	0	0	0	0	0	0	0	0	0	0	4.28082e-05	0	0	0	0	0	0	0	0	0	0	0	0	8.37731e-05	0	0	0	0
Acholeplasmatales	Acholeplasmataceae	0	0.0388787	0.0152359	0.0010187	0.00667757	0.00572344	0.00781644	0.0010463	0.00865504	0.00947535	0.0307235	0.0360136	0.0419734	0.0369022	4.28082e-05	2.4666e-05	0.000326548	0.000575242	0.000123732	0	0.000345423	0	0	0.00170984	0.000532538	0.00142003	0.000649351	0.00108905	0.00105597	0.00036245	0	0.000674082
Acholeplasmatales	Unknown Acholeplasmatales family	0	0.000536999	0.000585995	0.000579259	0.00109022	0.000763126	0.00100857	0.000261575	0.00137382	0.0020179	0.0172888	0.0192515	0.0362598	0.0203132	0	0	0	0	0	0	0	0	0	0	0	7.47384e-05	0	0	0	0.000181225	0	0
Chthoniobacterales	Xiphinematobacteraceae	0	0	0	0	0	0	0	0	0	0	0	0	0	0	0	8.22199e-06	0	0	0	0	0	0	0	0	0	0	0	0	0	0	0	0
Chthoniobacterales	FukuN18 freshwater group	0.00164389	0	0	5.99233e-05	0.00858545	0.00251832	0.00869894	6.53937e-05	0.00865504	0.00464994	0	0	0	0	0.000856164	0.0286208	0.0197018	0.00184077	0.0150953	0.000997823	0.00690846	0	0	0	0	0	0	0	0	0.000181225	0.00051573	0
Chthoniobacterales	Chthoniobacteraceae	0	0	0	0	0	0	0	0	0	0	0	0	0	0	0	3.2888e-05	0	0	0	0	0	0	0	0	0	0	0	0	0	0	0	0
Chthoniobacterales	LD29	0.0127402	0.00461819	0.0120129	1.99744e-05	0.0132189	0.00442613	0.0168936	0.000326968	0.0178596	0.00596596	0.00198216	0.00165961	0.00340622	0.00186204	0	0.00536896	0.00272124	0	0.00173224	0	0.000172712	0	0	0	0	0	0	0	0	0.000181225	0	0
Chthoniobacterales	Unknown Chthoniobacterales family	0.000102743	0	0	0	0	0	0	0	0	0	0.00022024	8.29807e-05	0.000109878	0.000169276	4.28082e-05	8.22199e-06	0	0	0	0	0	0	0	8.5492e-05	0	0	9.27644e-05	0	0	0	0	0
Verrucomicrobiales	DEV007	0	0	0	7.98977e-05	0	0	0	0	0	0	0	0	0	0	0	1.6444e-05	0	0	0	0	0.000172712	0	0	0	0	0	0	0	0	0	0	0
Verrucomicrobiales	Verrucomicrobiaceae	0.000205486	0	0	0	0	0	0.000504286	0	0	0	0	0	0	0	0	0.00448921	0	0	0	0	0	0	0	0	0	0	0	0	0	0	0	0
Verrucomicrobiales	Rubritaleaceae	0	0	0	1.99744e-05	0	0	0	0	0	0	0	0	0	0	0.000299658	4.9332e-05	0.000108849	0	0	0	0	0	0	0	0	0	0	0	0	0	0	0
Verrucomicrobiales	Unknown Verrucomicrobiales family	0.00143841	0.00375899	0.00556695	1.99744e-05	0.000408831	0.000992063	0.000126072	0.000196181	0.000961671	0.00114055	0.00484528	0.00340221	0.00461488	0.00431655	0.000128425	0.000213772	0.000761946	0	0.000371195	0	0.0015544	0	0	0	0	7.47384e-05	0	8.37731e-05	0	0	0	0
Puniceicoccales	Puniceicoccaceae	0	0	0	7.98977e-05	0	0	0	0	0	0	0	0	0	0	0	0	0	0	0	0	0	0	0	0	0	0	0	0	0	0	0	0
Puniceicoccales	Unknown Puniceicoccales family	0	0.000751799	0	0.000119847	0	0	0	0	0	0	0	0	0	0	0	0	0	0	0	0	0	0	0	0	0	0	0	0	0	0	0	0
Opitutales	Opitutaceae	0	0	0	0.00177772	0	0	0	0	0	0	0	8.29807e-05	0	0	0.0047089	0	0	0	0	0	0	0	0	0	0	0	0	0	0	0	0.00017191	0
Opitutales	Unknown Opitutales family	0	0	0	0.00113854	0	0	0	0	0	0	0	0	0	0	0.00278253	0	0	0	0	0	0	0	0	0	0	0	0	0	0	0	0	0
Fusobacteriales	Hados.Sed.Eubac.3	0	0	0	0	0	0	0	0	0	0	0	0	0	0	0	0.000887975	0.000108849	0	0	0	0	0	0	0	0	0	0	0	0	0	0	0
Fusobacteriales	Leptotrichiaceae	0	0	0	0	0	0	0	0	0	0	0	0	0	0	0	8.22199e-06	0	0	0	0	0	0	0.00511945	0.00145336	0.000319523	0.000523169	0.000742115	0.00117282	0.000905114	0	0	0
Fusobacteriales	Fusobacteriaceae	0.000924689	0	0	0	0	0	0	0	0	0	0	0	0	8.46382e-05	0	0.0069147	0.00130619	0	0.000494927	0	0.000690846	0	0	8.5492e-05	0.000106508	0	0	0	0.000150852	0	0	0
Fusobacteriales	Unknown Fusobacteriales family	0	0.0002148	0	1.99744e-05	0	7.63126e-05	0	0	0	0	0.00044048	0.000580865	0.000988902	0.000846382	0	8.22199e-06	0	0	0	0	0	0	0.00682594	0.0126528	0.000852061	0.00112108	0.00250464	0.00226187	0.0106351	0	0	0
Thermoanaerobacterales	Unknown Thermoanaerobacterales family	0	0	0	0	0	0	0	0	0	0	0	0.000165961	0.000439512	0.000169276	0	0	0	0	0	0	0	0	0	0.000598444	0.000106508	0.000971599	0.00111317	0.000502639	0.000377131	0	0	0
Clostridiales	MAT-CR-H4-C10	0	0	0	0	0	0	0	0	0	0	0	0	0	0	0	0	0	0	0	0	0	0	0	0	0	7.47384e-05	0	0	0	0	0	0
Clostridiales	Family XIV Incertae Sedis	0	0	0	0	0	0	0	0	0	0	0	8.29807e-05	0	0	0	0	0	0	0	0	0	0	0	8.5492e-05	0	7.47384e-05	0	8.37731e-05	0	0	0	0
Clostridiales	Family XVIII Incertae Sedis	0	0	0	0	0	0	0	0	0	0	0	0	0	0	0	1.6444e-05	0	0	0	0	0.000345423	0	0	0	0	0	0	0	0	0	0	0
Clostridiales	Dethiosulfatibacter Family Incertae Sedis	0	0	0	0	0	0	0	0	0	0	0	0	0	0	0	8.22199e-06	0	0	0	0	0	0	0	0	0	0	0	0	0	0	0	0
Clostridiales	TSAC18	0	0	0	0	0	0	0	0	0	0	0.00022024	0.000497884	0.000659268	0.000846382	0	0	0	0	0	0	0	0	0	0.000512952	0	0.00119581	0.000463822	0.000753958	0.000603409	0	0	0
Clostridiales	P. palm C-A 51	0.000205486	0	0	0	0	0	0	0	0.000274763	0.000175469	0.00099108	0.000995768	0.000439512	0.000592467	0	0	0.000435398	0	0	0	0.000345423	0	0.0179181	0.00444558	0.00820109	0.00710015	0.00204082	0.00502639	0.0034696	0	0	0
Clostridiales	OPB54	0.000102743	0.0001074	0.00117199	5.99233e-05	0.000136277	0.000381563	0.00075643	0.000326968	0	0.000965082	0.00594648	0.00174259	0.00384573	0.00186204	0.000128425	4.111e-05	0.000761946	0	0.00123732	0	0.00379965	0.000507254	0.00170648	0.00444558	0.00394078	0.00321375	0.00315399	0.00443998	0.00452557	0.000181225	0	0.000337041
Clostridiales	Family XI Incertae Sedis (Clostridiales)	0	0	0	0	0	0	0	0	0	0	0	0	0	0	0	4.9332e-05	0	0	0	0	0	0	0.00341297	0	0	7.47384e-05	9.27644e-05	8.37731e-05	0.000301705	0	0	0
Clostridiales	Peptococcaceae	0.000410973	0.0001074	0	3.99489e-05	0.000545108	7.63126e-05	0	0	0.000412145	0.000350939	0.00033036	0.00141067	0.000329634	0.000507829	4.28082e-05	8.22199e-06	0	0	0	0	0	0	0	0	0.000213015	0.000149477	0.000185529	8.37731e-05	0.000150852	0	0	0
Clostridiales	Family XII Incertae Sedis (Clostridiales)	0.000102743	0	0	0	0	0	0	0	0	0	0	8.29807e-05	0	8.46382e-05	0	0.000213772	0	0	0	0	0	0	0	0	0.000106508	7.47384e-05	0	0	0	0	0	0
Clostridiales	Eubacteriaceae	0.000102743	0	0	0	0	0	0	0	0	0	0	0	0	0	0	0	0	0	0	0	0	0	0	0	0	7.47384e-05	0	0	0	0	0	0
Clostridiales	Family XIII Incertae Sedis	0.000102743	0	0	0	0	0	0	0	0	0	0	0	0	0	0	0	0	0	0	0	0	0	0	0	0	0	0	0	0	0	0	0
Clostridiales	Syntrophomonadaceae	0.00554814	0.0002148	0.00117199	0.000619207	0.00245298	0.00175519	0.00075643	0.000130787	0.00631955	0.00579049	0.0259883	0.051531	0.0268102	0.0470588	0	5.7554e-05	0.000326548	0	0.000123732	0.000181422	0.000345423	0	0.0648464	0.00658288	0.0153371	0.00553064	0.00343228	0.00913127	0.00912657	0.000181225	0	0
Clostridiales	Clostridiaceae	0.00133566	0	0	7.98977e-05	0.000272554	7.63126e-05	0.000504286	0	0	0.000350939	0.00033036	0.000414903	0.000219756	0.000338553	4.28082e-05	0.000312436	0.000108849	0	0	0	0	0	0.0059727	0.00170984	0.00170412	0.00112108	0.00185529	0.00201056	0.00120682	0	0	0
Clostridiales	Ruminococcaceae	0.00226035	0.000751799	0	0.00127836	0.0147179	0.0100733	0.019289	0.0106592	0.0221184	0.0250921	0.0169585	0.0263049	0.0253818	0.0288616	0	4.111e-05	0	0	0.000123732	0	0	0	0.00170648	0.00145336	0.000958569	0.000224215	0.000834879	0.000586412	0.000527983	0	0	0
Clostridiales	Veillonellaceae	0.00030823	0	0.000585995	0	0	0	0	0	0	0	0	0	0	8.46382e-05	0	0	0	0	0	0	0	0	0	0	0	0	0	0	0	0	0	0
Clostridiales	Peptostreptococcaceae (Clostridiales)	0.00236309	0	0	0	0	0	0	0	0	0	0	8.29807e-05	0	0	0	0.000731757	0.00130619	0	0	0	0	0	0.0238908	0.00128238	0.00042603	0.00044843	9.27644e-05	0.000753958	0.000905114	0	0	0
Clostridiales	Lachnospiraceae	0.00030823	0	0	0	0	0	0	0	0	0.000350939	0.00077084	0.000580865	0.000769146	0.000507829	0	4.111e-05	0.000108849	0	0	0	0	0	0	0.000256476	0.000106508	0.000298954	0.000185529	0.000418866	0.000377131	0	0	0
Clostridiales	Unknown Clostridiales family	0.00113018	0.0001074	0	0.00167785	0.00490597	0.000839438	0.00428643	0.000326968	0.00906718	0.00543955	0.0155269	0.0146876	0.00977915	0.0183665	0.00141267	9.04419e-05	0.000544247	0	0.000371195	0	0.00259067	0.000608704	0.0221843	0.00914764	0.00724252	0.00298954	0.00779221	0.00913127	0.00927742	0	0	0.00134816
Erysipelotrichales	Erysipelotrichaceae	0	0	0	7.98977e-05	0	0	0	0	0	8.77347e-05	0	0	0	0	0.000599315	4.9332e-05	0.000108849	0	0.000123732	0	0	0	0	0	0	0	0	0	0	0	0	0
Erysipelotrichales	Unknown Erysipelotrichales family	0	0	0	0.000439438	0	0	0	0	0	0	0	8.29807e-05	0.000329634	0.000169276	4.28082e-05	0	0	0	0	0	0	0	0	8.5492e-05	0	0	0	0	0	0	0	0
Bacillales	Family XII Incertae Sedis (Bacillales)	0	0	0	0	0	0	0	0	0	0	0	0	0	0	0	1.6444e-05	0	0	0	0	0	0	0	0	0	0	0	0	0	0	0	0
Bacillales	Alicyclobacillaceae	0	0	0	0	0	0	0	0	0	0	0	0	0	0	0	8.22199e-06	0	0	0	0	0	0	0	0	0	0	0	0	0	0	0	0
Bacillales	Planococcaceae	0	0	0	0	0	0	0	0	0	0	0	8.29807e-05	0	0	0	0.000147996	0	0	0	0	0	0	0.000853242	0	0	0	0	0	0	0	0	0
Bacillales	Staphylococcaceae	0	0	0	0	0	0	0	0	0	8.77347e-05	0	0	0	0	0	4.111e-05	0	0.000345145	0	9.07112e-05	0	0.000811606	0	0	0	0	0	0	0	0	0	0
Bacillales	Bacillaceae	0.00729477	0	0	0	0	0	0	0	0	0	0	0	0	0	0	0.000419322	0.000326548	0	0.000123732	0	0	0	0.00170648	0	0.000213015	7.47384e-05	0	0	0	0.00163103	0.00034382	0.0016852
Bacillales	Paenibacillaceae	0.000513716	0.0138546	0.0205098	0.000159795	0.00204415	0.00106838	0.00189107	0.000261575	0.00302239	0.00421127	0	0	0	0	0.000171233	4.9332e-05	0.000435398	0	0.000618659	0	0.00103627	0	0.00511945	0.00282124	0.00500586	0.00239163	0.00491651	0.00494262	0.00301705	0	0	0
Bacillales	Unknown Bacillales family	0.000102743	0.00741059	0.00292997	0.000159795	0.000681385	0.000763126	0.000630358	0	0.000549526	0.000526408	0	0	0	0	0	0.000263104	0.000544247	0	0.000123732	0	0.000345423	0	0	0	0	0	0	0	0	0.00036245	0	0
Lactobacillales	Aerococcaceae	0	0	0	0	0	0	0	0	0	0	0	0	0	0	0	1.6444e-05	0	0	0	0	0	0	0	0	0	0	0	0	0	0	0	0
Lactobacillales	Carnobacteriaceae	0.000924689	0	0	0	0	0	0	0	0	0	0	0	0	0	0	2.4666e-05	0	0	0	0	0	0	0	0	0	0	0	0	0	0	0	0
Lactobacillales	Lactobacillaceae	0.00184938	0	0	0	0	0	0	0	0	0	0	0	0	0	0	0	0.000108849	0	0	0	0	0	0	0	0	0	0	0	0	0	0	0
Lactobacillales	Enterococcaceae	0.00164389	0	0	0	0	0	0	0	0	0	0	0	0	0	0	6.5776e-05	0	0.000115048	0	0	0	0	0	0	0	0	0	0	0	0	0	0
Lactobacillales	Streptococcaceae	0	0	0	0	0	0	0	0	0	0	0	0	0	0	0	0.000115108	0.000108849	0	0	0	0	0.000202901	0	0	0	7.47384e-05	0	0	0	0	0	0
Lactobacillales	Unknown Lactobacillales family	0.000102743	0	0	0	0	0	0	0	0	0	0.00011012	0	0	8.46382e-05	0	0.000156218	0	0	0	0	0	0	0	0.000170984	0	7.47384e-05	0.000371058	0.000335093	0.000301705	0	0	0
Euzebyales	Euzebyaceae	0	0	0	0	0	0	0	0	0	0	0	0	0	0	0	3.2888e-05	0	0	0	0	0	0	0	0	0	0	0	0	0	0	0	0
Euzebyales	Unknown Euzebyales family	0	0	0	0	0	0	0	0	0	0	0	0	0	0	0	8.22199e-06	0	0	0	0	0	0	0	0	0	0	0	0	0	0	0	0
Nitriliruptorales	Nitriliruptoraceae	0.0257886	0.0758243	0.0556695	0.00379514	0.00735895	0.0030525	0.00769037	0.00183102	0.0107158	0.00719424	0.00099108	0.00124471	0.000988902	0.000423191	0.00201199	0.00383967	0.0163274	0.00149563	0.00433061	0.000272134	0.00500864	0.000405803	0.00511945	0.00042746	0.00042603	0.000298954	0.000185529	0.000167546	0.000150852	0.0511055	0.0288809	0.0950455
Nitriliruptorales	Unknown Nitriliruptorales family	0	0	0	0.000139821	0	0	0	0	0	0	0	0	0.000109878	8.46382e-05	0	0	0	0	0	0	0	0	0	0	0	0	0	0	0	0.000181225	0	0
Coriobacteriales	Coriobacteriaceae	0.000205486	0	0	0	0	0	0	0	0	0	0	0	0	0	0	0	0	0	0	0	0	0	0	0	0	0	0	0	0	0	0	0
Actinomycetales	Actinomycetaceae (Actinomycetales)	0	0	0	0	0	0	0	0	0	0	0	0	0	0	0	8.22199e-06	0	0	0	0	0	0	0	0	0	0	0	0	0	0	0	0
Kineosporiales	Kineosporiaceae	0	0	0	0	0	0	0	0	0	0	0	0	0	0	0	8.22199e-06	0	0	0	0	0	0	0	0	0	0	0	0	0	0	0	0
Kineosporiales	Unknown Kineosporiales family	0	0	0	0	0	0	0	0	0	0	0	0	0	0	4.28082e-05	0	0	0	0	0	0	0	0	0	0	0	0	0	0	0	0	0
Propionibacteriales	Nocardioidaceae	0	0	0	0	0	0	0	0	0	0	0	0	0	0	0	8.22199e-06	0	0	0	0	0	0	0	0	0	0	0	0	0	0	0	0
Propionibacteriales	Propionibacteriaceae	0	0	0	0	0	0	0	0	0	0	0	0	0	0	4.28082e-05	0	0.000217699	0.000230097	0	0	0	0	0	0	0	0	0	0	0	0	0	0
Corynebacteriales	Dietziaceae	0	0	0	0	0	0	0	0	0	0	0	0	0	0	0	0	0	0	0	0	0	0.000101451	0	0	0	0	0	0	0	0	0	0
Corynebacteriales	Nocardiaceae	0	0	0	0	0	0	0	0	0	0	0	0	0	0	0	8.22199e-06	0	0	0	0	0	0	0	0	0	0	0	0	0	0	0	0
Corynebacteriales	Mycobacteriaceae	0	0	0	0	0	0	0	0	0	0	0	0	0	0	0	1.6444e-05	0.000108849	0	0.000123732	0	0	0	0	0	0	0	0	0	0	0	0	0
Streptomycetales	Streptomycetaceae	0	0	0	0	0	0	0	0	0	0	0	0	0	0	0	8.22199e-06	0	0	0	0	0	0	0	0	0	0	0	0	0	0	0	0
Streptosporangiales	Nocardiopsaceae	0	0	0	0	0	0	0	0	0	0	0	0	0	0	0	1.6444e-05	0	0	0	0	0	0	0	0	0	0	0	0	0	0	0	0
Micrococcales	Dermabacteraceae	0	0	0	0	0	0	0	0	0	0	0	0	0	0	0	1.6444e-05	0	0	0	0	0	0	0	0	0	0	0	0	0	0	0	0
Micrococcales	Cellulomonadaceae	0	0	0	0	0	0	0	0	0	0	0	0	0	0	0	8.22199e-06	0	0	0	0	0.000345423	0	0	0	0	0	0	0	0	0	0	0
Micrococcales	Micrococcaceae	0	0	0	1.99744e-05	0	0	0	0	0	0	0	0	0	0	0	0.000115108	0.000108849	0.000230097	0	0	0	0.000304352	0.000853242	0	0	0	0	0	0	0	0	0
Micrococcales	Promicromonosporaceae	0	0	0	0	0	0	0	0	0	0	0	0	0	0	0	8.22199e-06	0	0	0	0	0	0	0	0	0	0	0	0	0	0	0	0
Micrococcales	Brevibacteriaceae	0	0	0	0	0	0	0	0	0	0	0	0	0	0	0	8.22199e-06	0	0	0	9.07112e-05	0	0	0	0	0	0	0	0	0	0	0	0
Micrococcales	Intrasporangiaceae	0	0	0	0	0	0	0	0	0	0	0	0	0	0	0	0.000106886	0	0	0.000123732	0	0	0	0	0	0	0	0	0	0	0	0	0
Micrococcales	Microbacteriaceae	0.06442	0.020406	0.00791093	5.99233e-05	0.000817661	0.000915751	0	0	0.0037093	0.000789612	0.0011012	0.00107875	0.000879024	0.0011003	0.00175514	0.0077369	0.0207902	0.000920387	0.00965108	0.00553338	0.00138169	0.000202901	0	8.5492e-05	0	7.47384e-05	0	8.37731e-05	0.000150852	0.00561798	0.00395393	0.00775194
Micrococcales	Unknown Micrococcales family	0.000102743	0	0	1.99744e-05	0	0	0	0	0	0	0	0	0	0	0	0	0	0	0	0	0	0	0	0	0	0	0	0	0	0	0	0
Frankiales	Acidothermaceae	0	0	0	0	0	0	0	0	0	0	0	0	0	0	0	8.22199e-06	0	0	0	0	0	0	0	0	0	0	0	0	0	0	0	0
Frankiales	Geodermatophilaceae	0	0	0	0	0	0	0	0	0	0	0	0	0	0	0	8.22199e-06	0	0	0	0	0	0	0	0	0	0	0	0	0	0	0	0
Frankiales	Sporichthyaceae	0	0	0	5.99233e-05	0.000545108	7.63126e-05	0.000504286	0.000261575	0.00123643	0.000701878	0	8.29807e-05	0.000109878	0	0.00483733	0.00360946	0.013715	0.00448688	0.00433061	0.000544267	0.000690846	0.000304352	0	0	0	0	0	0	0	0.00163103	0.00051573	0
Frankiales	Unknown Frankiales family	0	0	0	0	0	0	0	0	0	0	0	0	0	0	4.28082e-05	0	0	0	0	0	0	0	0	0	0	0	0	0	0	0	0	0
Solirubrobacterales	480-2	0	0	0	1.99744e-05	0.000272554	7.63126e-05	0.000252143	0	0.000274763	0.000175469	0.00022024	0	0.00054939	8.46382e-05	0	0.00028777	0.00293894	0	0.00173224	9.07112e-05	0.00328152	0.000304352	0	0	0	0	0	0	0	0	0	0
Solirubrobacterales	TM146	0	0	0	0	0	0	0	0	0	0	0	0	0	0	0	0	0	0	0	0	0.000172712	0.000101451	0	0	0	0	0	0	0	0	0	0
Solirubrobacterales	Solirubrobacteriaceae	0.000102743	0	0	0	0	0	0	0	0	0	0	0	0	0	0	0	0	0	0	0	0	0	0	0	0	0	0	0	0	0	0	0
Solirubrobacterales	Unknown Solirubrobacterales family	0	0	0	1.99744e-05	0	0	0	0	0.000137382	8.77347e-05	0	0	0	0	0	2.4666e-05	0.000435398	0	0	0	0.000172712	0	0	0	0.000213015	0	0	0	0	0	0	0
Acidimicrobiales	Iamiaceae	0.00184938	0	0	0	0	0	0	0	0	0	0	0	0	0	0	0.000221994	0	0	0	0	0	0	0	0	0	0	0	0	0	0	0	0
Acidimicrobiales	TM214	0	0	0	0	0	0	0	0	0	0	0	0	0	0	0	1.6444e-05	0	0	0.000123732	0	0	0	0	0	0	0	0	0	0	0	0	0
Acidimicrobiales	Candidatus Microthrix	0.00133566	0	0	0.000319591	0.000545108	7.63126e-05	0	0	0	8.77347e-05	0	0	0	0	0	0.000600206	0.000108849	0	0.000247463	0	0.000172712	0	0	0	0	0	0	0	0	0	0	0
Acidimicrobiales	Acidimicrobiaceae	0.0712011	0.000966599	0.00322297	0.000319591	0.0222131	0.00892857	0.02471	0.00111169	0.0274763	0.0288647	0.00198216	0.00174259	0	0.00118493	0.00107021	0.00905242	0.057146	0.00138058	0.0142292	0.000725689	0.0174439	0	0	8.5492e-05	0.000213015	0	9.27644e-05	8.37731e-05	0	0.00326205	0.00206292	0.00640377
Acidimicrobiales	OCS155 marine group	0.000719203	0	0	0	0	0	0	0	0	0	0	0	0	0	0	0.00024666	0	0	0.000247463	0	0.000345423	0.000101451	0	0	0	0	0	0	0	0	0	0
Acidimicrobiales	Unknown Acidimicrobiales family	0.00410973	0	0	9.98722e-05	0	0	0	0	0	0	0	0	0	0	0.000214041	1.6444e-05	0	0	0	0	0.000172712	0	0	0.000341968	0.00042603	0.000224215	0.000278293	0.000335093	0.000377131	0	0	0
Acidimicrobiales	Unknown Acidimicrobiales genus	0	0	0	5.99233e-05	0	0	0	0	0	0	0	0	0	0	0	8.22199e-06	0	0	0	0	0	0	0	0	0	0	0	0	0	0	0	0
Prolixibacter incertae sedis	Prolixibacter	0	0	0	0	0	0	0	0	0	0	0	0	0	0	0	0	0	0	0	0	0	0	0	8.5492e-05	0	0	0	8.37731e-05	0.000150852	0	0	0
Rhodothermaceae incertae sedis	Rubricoccus	0	0	0	0	0	0	0	0	0	0	0	0	0	0	0	8.22199e-06	0	0	0	0	0	0	0	0	0	0	0	0	0	0	0	0
Balneola incertae sedis	Unknown Balneola incertae sedis genus	0	0	0	0	0	0	0	0	0	0	0	0	0	0	0	0	0	0	0	0	0.000345423	0	0	0	0	0	0	0	0	0	0	0.000674082
Gracilimonas incertae sedis	Unknown Gracilimonas incertae sedis genus	0	0.0001074	0.000292997	7.98977e-05	0	0	0	0	0	0	0	0	0	0	0	0	0	0	0	0	0.000345423	0	0.00341297	0.00931863	0.00479284	0.00418535	0.00343228	0.00603167	0.0063358	0	0	0.000674082
Cytophagales	Cyclobacteriaceae	0.0115072	0.0012888	0.00468796	7.98977e-05	0.00190788	0.000839438	0.00138679	6.53937e-05	0.00109905	0.00149149	0.00671732	0.00265538	0.00120866	0.00135421	0.00214041	0.0112148	0.0148035	0.00253106	0.00866122	0.00108853	0.00466321	0.000507254	0	8.5492e-05	0.000106508	0	0.000185529	0	0.000150852	0.0007249	0.00034382	0.000674082
Cytophagales	Flammeovirgaceae	0	0	0	0	0	0	0	0	0	0	0	0	0	0	0	6.5776e-05	0	0	0.00074239	0	0.000690846	0.000405803	0	0	0	0	0	0	0	0	0.00017191	0
Cytophagales	Cytophagaceae	0	0	0	1.99744e-05	0	0	0	0	0.000137382	0	0	0	0.000219756	0	0.00128425	0.00455498	0.0248177	0.0110446	0.0680525	0.0180515	0.0512953	0.00263772	0	0	0	0	0	8.37731e-05	0	0	0	0
Cytophagales	Unknown Cytophagales family	0	0.001611	0.00468796	7.98977e-05	0.000408831	0.00030525	0.000126072	6.53937e-05	0.000686908	0.000526408	0.00044048	0.000165961	0	0	0.00436644	0.00032888	0.000870796	0	0.00136105	9.07112e-05	0.00241796	0	0	0	0	0	9.27644e-05	0	0	0.0007249	0.00034382	0
Bacteroidales	p-2534-18B5 gut group	0	0	0	0	0	7.63126e-05	0	0	0	0	0	0	0	0	0	0	0	0	0	0	0	0	0	0	0	0	0	0	0	0	0	0
Bacteroidales	ML635J-40 aquatic group	0.000513716	0.0001074	0.00380897	0.000199744	0.00149905	0.00144994	0.0026475	0.00156945	0.00618217	0.00517635	0.0529677	0.0663845	0.0364795	0.0599238	0	0.000361768	0.000979645	0	0.00074239	0.000453556	0.000518135	0	0.104096	0.179875	0.173288	0.0986547	0.131354	0.16453	0.136069	0.000181225	0.00085955	0.000674082
Bacteroidales	Marinilabiaceae	0	0	0	0	0	0	0	0	0	8.77347e-05	0.0011012	0.000580865	0.000879024	0.000677105	0	0	0	0	0	0	0	0	0.00255973	0.00299222	0.00159761	0.00313901	0.00148423	0.00335093	0.00414844	0.000181225	0	0
Bacteroidales	Porphyromonadaceae	0	0	0.000878992	3.99489e-05	0	0.000381563	0	0	0.000686908	0.000701878	0.00682744	0.0051448	0.00395561	0.00473974	4.28082e-05	0.00221994	0.00261239	0	0.000989854	0	0.000690846	0	0	0	0	0	0	0	0	0	0	0
Bacteroidales	Rikenellaceae	0	0	0	0	0	0	0	0	0	0	0.00044048	0.00107875	0.000219756	0.000761744	0	8.22199e-06	0	0	0	0	0.000172712	0	0	0	0	0	0	0	0	0	0	0
Bacteroidales	Unknown Bacteroidales family	0	0	0.000585995	0.000259668	0	0.000228938	0.000126072	0.000130787	0.000412145	0.000526408	0.00473516	0.00157663	0.00285683	0.000592467	8.56164e-05	4.9332e-05	0.000108849	0	0	0	0.000172712	0	0.0213311	0.0165854	0.00511237	0.00852018	0.00890538	0.0112256	0.0122945	0.000181225	0	0
Sphingobacteriales	ST-12K33	0	0	0	0.000499361	0.000408831	0.000915751	0.000378215	0.00235417	0.000961671	0.00157922	0.00869948	0.0190026	0.00626305	0.0151502	0	8.22199e-06	0	0	0	0	0	0	0	0	0	0	0	0	0	0	0	0
Sphingobacteriales	AKYH767	0	0	0	0	0	0	0	0	0	0	0	0	0	0	0	0.000172662	0	0.000115048	0.000123732	0.000181422	0	0	0	0	0	0	0	0	0	0	0	0
Sphingobacteriales	B01R012	0.000102743	0.0001074	0	0	0	0	0	0	0	0	0.00374408	0.00232346	0.000988902	0.00262378	0	0	0	0	0	0	0	0	0	0.000341968	0.000106508	0.000373692	0.000185529	0.000670185	0.000301705	0	0	0
Sphingobacteriales	KD3-93	0	0	0	0	0	0	0	0	0	0	0	0	0.000109878	0	4.28082e-05	0.000460432	0.00119734	0.000805338	0.00197971	0.000634978	0.00310881	0.000101451	0	0	0	0	0	0	0	0	0	0
Sphingobacteriales	PHOS-HE51	0	0	0	0	0	0	0	0	0	0	0	0	0	0	4.28082e-05	8.22199e-05	0.000326548	0	0.000123732	0	0.00345423	0	0	0	0	0	0	0	0	0	0	0
Sphingobacteriales	NS11-12 marine group	0	0.000966599	0.000878992	0.000818952	0.00790406	0.00702076	0.00970751	0.00680094	0.010441	0.00912441	0.00033036	0.000331923	0	0.000253915	0.0248716	0.00925797	0.0454991	0.0268063	0.226924	0.00580552	0.0457686	0.00263772	0.000853242	0	0	0.000149477	9.27644e-05	0	0	0.0021747	0.0275056	0.0188743
Sphingobacteriales	WCHB1-69	0	0	0	0.00071908	0.000953938	0.00106838	0.000630358	0.00156945	0.00164858	0.00131602	0.00363396	0.00448096	0.000109878	0.000846382	0.000128425	8.22199e-05	0.000217699	0	0.000494927	0	0	0	0	8.5492e-05	0	0	0	0	7.54262e-05	0	0	0
Sphingobacteriales	env.OPS 17	0	0	0	0	0	0	0	0	0	0	0	0	0	0	0	2.4666e-05	0.000217699	0	0	0	0.000172712	0	0	0	0	0	0	0	0	0	0	0
Sphingobacteriales	Saprospiraceae	0.0030823	0.00494039	0.00468796	0.00185762	0.00204415	0.00434982	0.00390822	0.00294272	0.00315977	0.00526408	0.00066072	0.000248942	0.000219756	0.000592467	0.00136986	0.00379034	0.00174159	0.00126553	0.00136105	0.000544267	0.00552677	0.00101451	0.000853242	0.00418911	0.00213015	0.00343797	0.00185529	0.00293206	0.00263992	0.00525553	0	0.000337041
Sphingobacteriales	Chitinophagaceae	0	0	0	0	0	0.000152625	0.000252143	0.000130787	0	0.000175469	0	8.29807e-05	0	8.46382e-05	0.0015839	0.00184173	0.00163274	0.00161068	0.000371195	0.000181422	0.000690846	0.000202901	0	0	0	7.47384e-05	0	0	0	0	0	0
Sphingobacteriales	Sphingobacteriaceae	0	0	0	0	0	0	0	0	0	0	0	0	0	0	0	0	0	0	0	0	0	0	0	0	0	7.47384e-05	0	0	0	0	0	0
Sphingobacteriales	Unknown Sphingobacteriales family	0.000924689	0.0178284	0.0328157	0.00864893	0.00381575	0.00442613	0.00794251	0.0107246	0.00824289	0.0108791	0.0298425	0.0479628	0.0301066	0.0490055	0.0153253	0.0055334	0.0134973	0.00402669	0.0128681	0.00916183	0.0430052	0.00314497	0	0.000256476	0	7.47384e-05	0.000185529	8.37731e-05	0.000150852	0.0115984	0.00309438	0.00539265
Flavobacteriales	NS9 marine group	0	0	0	1.99744e-05	0	0.000152625	0.00138679	0.000261575	0.000824289	0.000614143	0.00143156	0.000165961	0.000109878	0	0.0067637	0.0228654	0.0214433	0.0140359	0.025365	0.0174165	0.0146805	0.000913057	0	0	0	0	0	0	0	0.0028996	0	0.000674082
Flavobacteriales	Flavobacteriaceae	0.00256858	0.003222	0.00673894	7.98977e-05	0.000817661	0.000610501	0.000252143	0.00170024	0.0021981	0.00166696	0.00011012	0.000414903	0.00109878	0.000338553	0.00380993	0.0347379	0.0262327	0.0179475	0.0111359	0.00562409	0.00690846	0.000304352	0.000853242	0.000170984	0	0	0.000185529	8.37731e-05	0	0.0489308	0.251332	0.133805
Flavobacteriales	Cryomorphaceae	0.000719203	0.0424229	0.0416056	0.000918824	0.00585991	0.00541819	0.00743822	0.00268114	0.00425883	0.0088612	0.00077084	8.29807e-05	0.000219756	0.000169276	0.0326627	0.0305283	0.132687	0.0279567	0.0871072	0.00698476	0.0443869	0.00192756	0.00341297	0.0130803	0.00489935	0.0119581	0.0181818	0.00820977	0.00701463	0.192823	0.0197696	0.00572969
Flavobacteriales	Unknown Flavobacteriales family	0.00030823	0.00773279	0.0102549	0.00147811	0.00367948	0.00289988	0.00189107	0.00281193	0.00508312	0.00535182	0	0	0	0	0.017637	0.00563207	0.00914335	0.0136908	0.0129918	0.00916183	0.00621762	0.00121741	0	0.000769428	0.000319523	0.00044843	0.000463822	0.000251319	7.54262e-05	0.0646974	0.0125494	0.00404449
Nostocales	Nostocaceae	0	0	0	0.0131831	0.000272554	7.63126e-05	0.000378215	0	0	0	0	0	0	0	0	1.6444e-05	0	0	0	0	0	0	0	0	0	0	0	0	0	0	0	0
Nostocales	Unknown Nostocales family	0	0	0	3.99489e-05	0	0	0	0	0	0	0	0	0	0	0	0	0	0	0	0	0	0	0	0	0	0	0	0	0	0	0	0
Pseudanabaenales	Unknown Pseudanabaenales family	0	0	0	5.99233e-05	0	0	0	0	0	0	0	0	0	0	0	0	0	0	0	0	0	0	0	0	0	0	0	0	0	0	0	0
Chroococcales	Spirulinaceae	0	0	0	1.99744e-05	0	0	0	0	0	0	0	0	0	0	0	8.22199e-06	0	0	0	0	0	0	0	0	0	0	0	0	0	0	0	0
Oscillatoriales	Phormidiaceae	0	0	0	3.99489e-05	0	7.63126e-05	0	0	0	0	0	0	0	0	0	0	0	0	0	0	0	0	0.28157	0	0.000106508	7.47384e-05	0.000278293	0.000586412	0	0	0	0
Oscillatoriales	Leptolyngbya family incertae sedis	0	0	0	0.0127237	0	0	0	6.53937e-05	0	0	0	0	0	0	4.28082e-05	0	0	0	0	0	0	0	0	0	0	0	0	0	0	0	0	0
Synechococcales	Synechococcaceae	0.000410973	0	0.000292997	0.000579259	0	0	0	0	0	0	0	0	0	0	0.00171233	0.000115108	0	0	0	0	0	0	0	0	0	0	0	0	0	0	0	0
Caldilineales	Caldilineaceae	0.000410973	0.0001074	0	5.99233e-05	0.00109022	0.000686813	0.00201715	6.53937e-05	0.00192334	0.00105282	0.00088096	0.00107875	0.0035161	0.00143885	0	0.000542652	0.000217699	0	0	9.07112e-05	0.000345423	0.000507254	0.000853242	8.5492e-05	0	0	0	0.000251319	0.000150852	0	0	0.00269633
Caldilineales	Unknown Caldilineales family	0.000102743	0	0	5.99233e-05	0.000136277	7.63126e-05	0.000126072	0	0	8.77347e-05	0.00011012	0	0	0	0	0.00291059	0.000217699	0.000115048	0.000494927	0.000181422	0.00224525	0.00172466	0	0	0.000213015	0.000224215	0.000185529	0.000335093	0.00135767	0	0	0.000337041
Dehalococcoidetes	Dehalogenimonas	0	0	0	1.99744e-05	0	0	0	0	0	0	0	8.29807e-05	0	8.46382e-05	0	0	0	0	0	0	0	0	0	0	0	0	0	0	0	0	0	0
Anaerolineales	Anaerolineaceae	0	0	0	0.000479386	0	0	0	0	0	0	0	0	0	0	0	0	0	0	0	0	0	0	0	0	0	0	0	8.37731e-05	0	0	0	0
Anaerolineales	Unknown Anaerolineales family	0	0	0	0.000259668	0	0	0	0	0	0	0	0	0	0	0	0	0	0	0	0	0	0	0	0	0	0	0	0	0	0	0	0
Chloroflexales	Chloroflexaceae	0	0	0	0	0	0	0	0	0	0	0	0	0	0	0.000128425	0.000608428	0.00315663	0	0.00470181	0	0.00846287	0	0	0	0	0	0	0	0	0	0	0
Chloroflexales	Unknown Chloroflexales family	0.000102743	0	0	0	0	0	0	0	0	0	0	0	0	0	4.28082e-05	7.39979e-05	0	0.000805338	0	0	0	0	0	0	0	0	0	0	0	0	0	0
Chloroflexales	Unknown Chloroflexales genus	0	0	0	0	0	0	0	0	0	0	0	0	0	0	0	1.6444e-05	0	0	0	0	0	0	0	0	0	0	0	0	0	0	0	0
Phycisphaerales	08D2Z94 hypersaline microbial mat group	0	0	0	0	0	0	0	0	0	0	0.00022024	8.29807e-05	0	8.46382e-05	0	0	0	0	0	0	0	0	0	0	0	0	0	0	0	0	0	0
Phycisphaerales	Phycisphaeraceae	0	0.00515519	0.00439496	0.0774009	0.000408831	0.00030525	0	0.000392362	0	8.77347e-05	0.00022024	0.000248942	0	0.000253915	0.0692637	0.00292703	0.00108849	0.00621261	0.000247463	0.00689405	0.00310881	0.00304352	0	8.5492e-05	0	7.47384e-05	9.27644e-05	0	0	0.00471185	0.00103146	0.00235929
Phycisphaerales	Unknown Phycisphaerales family	0.000821946	0.000966599	0.00205098	0.0170781	0.0666394	0.210546	0.0743822	0.557546	0.123506	0.156168	0.0044048	0.0136918	0.0064828	0.0099873	0.0217466	0.0476465	0.0264504	0.150368	0.0200445	0.180515	0.0369603	0.167901	0.000853242	0.000256476	0.000532538	0.00044843	0.000278293	0.000418866	7.54262e-05	0.0288148	0.0312876	0.0606673
Brocadiales	Brocadiaceae	0	0	0	0	0	0	0	0	0	0	0	0	0	0	0	6.5776e-05	0	0	0	0	0.000345423	0	0	0	0	0	0	0	0	0	0	0
Planctomycetales	Planctomycetaceae	0.0530155	0.00687359	0.00322297	0.00331576	0.0194876	0.0126679	0.0376954	0.00784724	0.0267894	0.0146517	0.0269794	0.0102066	0.0116471	0.00761744	0.00141267	0.0455252	0.0105584	0.00287621	0.0081663	0.0107039	0.0110535	0.00243482	0.0110922	0.00581346	0.0055384	0.0064275	0.00565863	0.0090475	0.0171217	0.00181225	0.00275056	0.024941
Planctomycetales	Unknown Planctomycetales family	0.000205486	0	0	0.000339565	0	0	0	0	0	0	0	0	0	0	0.000984589	0.000295992	0	0	0	0	0.000863558	0.00101451	0	0	0	0	0	0	7.54262e-05	0.000181225	0.00068764	0.0107853
Acidobacteria group 4	DS-100	0	0	0	0	0	0	0	0	0	0	0	0	0	0	0	8.22199e-06	0	0	0	0	0	0	0	0	0	0	0	0	0	0	0	0
Acidobacteria group 4	11-24	0	0	0	0.00017977	0.000272554	7.63126e-05	0.00113464	0.000326968	0.00109905	0.000263204	0	0	0	8.46382e-05	0	0.00517986	0.000435398	0.000115048	0.00433061	0.0016328	0.0127807	0.00152176	0	0	0	0	0	0	0	0	0	0
Acidobacteria group 4	Candidatus Chloracidobacterium	0	0	0	0	0.000136277	0	0	0	0	0	0	0	0	0	0	0.00476876	0.000217699	0	0	0	0.000690846	0.000101451	0	0	0	0	0	0	0	0	0	0
Acidobacteria group 4	RB41	0	0	0	0	0	0	0	0	0	0	0	0	0	0	0	1.6444e-05	0	0	0	0	0	0	0	0	0	0	0	0	0	0	0	0
Acidobacteria group 4	Unknown Acidobacteria group 4 genus	0	0	0	0	0	0	0	0	0	0	0	0	0	0	4.28082e-05	0.00603494	0.00261239	0.00069029	0.000618659	0	0.00207254	0	0	0	0	0	0	0	0	0	0	0
Acidobacteria group 4	Unknown Acidobacteria group 4 family	0	0	0	0	0	0	0	0	0	0	0	0	0	0	0	8.22199e-06	0	0	0	0	0	0	0	0	0	0	0	0	0	0	0	0
Acidobacteriales (Acidobacteria group 1)	Acidobacteriaceae	0	0	0	0	0	0	0	0	0	0	0	0	0	0	0	0.000131552	0	0	0	0	0.000172712	0.000304352	0	0	0	0	0	8.37731e-05	0	0	0	0
Acidobacteria group 3	PAUC26f	0	0	0	0	0	0	0	0	0	0	0	0	0	0	4.28082e-05	8.22199e-06	0	0	0	0	0.000172712	0	0	0	0	0	0	0	0	0	0	0
Acidobacteria group 3	Bryobacter family incertae sedis	0	0	0	7.98977e-05	0	0.000457875	0.000126072	0.000392362	0	0.000701878	0	0	0	0	0	0.000139774	0.000435398	0	0.000247463	0	0.00138169	0	0	0	0	0	0	0	0	0	0	0
Acidobacteria group 3	SJA-149	0	0	0	1.99744e-05	0	0	0.000252143	0	0.000274763	8.77347e-05	0	8.29807e-05	0	0	0	8.22199e-06	0	0	0	0	0	0	0	0	0	0	0	0	0	0	0	0
Acidobacteria group 3	Candidatus Solibacter	0	0	0.000292997	0	0.000408831	0.000152625	0	0.000130787	0.000274763	0.000350939	0	0	0	0	0	6.5776e-05	0	0	0	0	0	0.000811606	0	0	0	0	0	0	0	0	0	0
Acidobacteria group 3	Unknown Acidobacteria group 3 genus	0	0	0	0.000499361	0	0	0	0	0	0	0	0	0	0	0.000128425	0	0	0	0	0	0	0	0	0	0	0	0	0	0	0	0	0
Acidobacteria group 3	Unknown Acidobacteria group 3 family	0	0	0	1.99744e-05	0	0	0	0	0	0	0	0	0	0	0	0.000197328	0.00130619	0	0.00074239	9.07112e-05	0.000518135	0.000101451	0	0	0	0	0	0	0	0	0	0
Acidobacteria group 10	43F-1404R (Acidobacteria group 10)	0	0	0	0	0	0	0	0	0	0	0	0	0	0	0	8.22199e-06	0	0	0	0	0	0	0	0	0	0	0	0	0	0	0	0
Acidobacteria group 7	SJA-36	0	0	0	0	0	0	0	0	0	0	0	0	0	0	4.28082e-05	0	0	0	0	0	0	0	0	0	0	0	0	0	0	0	0	0
Acidobacteria group 7	iii1-8	0.000102743	0	0	0	0	0	0	0	0	0	0	0	0	0	0	4.111e-05	0	0	0	0	0	0	0	0	0	0	0	0	0	0	0	0
Acidobacteria group 7	Unknown Acidobacteria group 7 family	0	0	0	1.99744e-05	0	0	0	0	0	0	0	0	0	0	0	0	0	0	0	0	0	0	0	0	0	0	0	0	0	0	0	0
Acidobacteria group 23	FW34	0	0	0	0	0	0	0	0	0	0	0	0	0	0	0	0	0	0	0	0	0	0	0	0	0	7.47384e-05	0	0	0	0	0	0
Mariprofundales	Mariprofundaceae	0	0	0	0.00017977	0	0	0	0	0	0	0	0	0	0	0.000171233	0	0	0	0	0	0	0	0	0	0	0	0	0	0	0	0	0
Mariprofundales	Unknown Mariprofundales family	0	0.000536999	0.00205098	0	0	0	0	0	0	0	0.00044048	0.000165961	0.000219756	0.000169276	0	0	0	0	0	0	0	0	0.00170648	0.0010259	0	0.000672646	0.000463822	0.000670185	0.000905114	0	0	0
Campylobacterales	Helicobacteraceae	0	0.0001074	0	0	0	0	0	0	0	0	0	0	0	0	0	0	0	0	0	0	0	0	0	0	0	0	0	0	0.000226278	0.000181225	0	0.000337041
Campylobacterales	Unknown Campylobacterales family	0	0	0	0	0	0	0	0	0	0	0	0	0	0	8.56164e-05	0	0	0	0	0	0	0	0	0	0	0	0	0	0	0	0	0
Nitrospinaceae order incertae sedis	Nitrospinaceae	0	0	0	0	0	0	0	0	0	0	0	0	0	0	0	0	0	0	0	0	0	0.000101451	0	0	0	0	0	0	0	0	0	0
Nitrospinaceae order incertae sedis	Unknown Nitrospinaceae order incertae sedis family	0	0	0	0	0	0	0	0	0.000137382	0	0	0	0	0	0	0	0	0	0	0	0	0	0.000853242	0.00512952	0	0	0	0	0	0	0	0
Syntrophorhabdaceae Order Incertae Sedis	Syntrophorhabdaceae	0	0	0	0	0	0	0	0	0	0	0	8.29807e-05	0.000109878	8.46382e-05	0	0	0	0	0	0	0	0	0	0	0	0	0	0	0	0	0	0
Desulfarculales	Desulfarculaceae	0	0	0	0.000239693	0.000136277	0	0.000126072	0.000196181	0.000274763	0.000438673	0.00121132	0.0021575	0.000329634	0.00220059	0	3.2888e-05	0	0	0	0	0	0.000101451	0	0.000170984	0.000213015	7.47384e-05	0.000371058	0.000335093	0.000150852	0	0	0
Desulfarculales	Unknown Desulfarculales family	0	0	0	0.000199744	0	0	0	0	0	0	0	0	0	0	0	0	0	0	0	0	0	0	0	0	0	0	9.27644e-05	0	0	0	0	0
Syntrophobacterales	Syntrophobacteraceae	0	0	0	1.99744e-05	0	0	0	0	0	0	0.00022024	0.000248942	0.00054939	0.000338553	0	0	0	0	0	0	0	0	0	0.000170984	0.000106508	0	0	0.000167546	0	0	0	0
Syntrophobacterales	Syntrophaceae	0	0.0001074	0.000292997	0.000299616	0.0175797	0.00770757	0.012355	0.00130787	0.00686908	0.00350939	0.0212532	0.0131109	0.00494451	0.0110876	0	0.00020555	0.0113203	0	0.00074239	0	0.00241796	0	0	8.5492e-05	0.000106508	0	9.27644e-05	0.000167546	7.54262e-05	0	0	0
Syntrophobacterales	Unknown Syntrophobacterales family	0	0	0	1.99744e-05	0	0	0	0	0	0	0	0	0	8.46382e-05	0	0	0	0	0	0	0	0	0	0	0	0	0	0	0	0	0	0
Bdellovibrionales	Bdellovibrionaceae	0	0	0	0.000319591	0	0	0.000504286	6.53937e-05	0	8.77347e-05	0	0	0	8.46382e-05	0.000171233	5.7554e-05	0.000108849	0	0.000123732	0	0.000172712	0	0	0	0	0	0	0	0	0	0	0
Bdellovibrionales	Bacteriovoraceae	0	0.00665879	0.00673894	0.000579259	0.00272554	0.00373932	0.00567322	0.00444677	0.00494573	0.00710651	0.00033036	0	0	0.000169276	0.00171233	0.000295992	0.000544247	0.000115048	0	9.07112e-05	0.00224525	0.000202901	0	0	0	0	0	8.37731e-05	0	0.000543675	0.00068764	0.000674082
Bdellovibrionales	Unknown Bdellovibrionales family	0	0.0011814	0.00175798	0.00357542	0.000953938	0.000992063	0.000882501	0.000392362	0.0015112	0.00131602	0.0011012	0.000829807	0.000988902	0.000761744	0.0041524	0.0015704	0.00239469	0.00069029	0.00284583	0.000544267	0.0074266	0.000913057	0	0	0	0	9.27644e-05	0	0	0.000906125	0	0
Desulfovibrionales	Desulfonatronaceae	0.000410973	0	0	0.00615213	0.000408831	0.000152625	0.00163893	0.000196181	0.000824289	0.00131602	0.00066072	0.00141067	0.000988902	0.00169276	0	0	0.000108849	0	0	0	0	0	0.00511945	0.000170984	0	0.000149477	0.000185529	8.37731e-05	0.000150852	0	0	0
Desulfovibrionales	Desulfohalobiaceae	0	0.0001074	0	0	0	0	0	0	0	0	0	0	0	0	0	8.22199e-06	0	0	0.000123732	9.07112e-05	0.000172712	0	0.0477816	0.0407797	0.014272	0.0304933	0.0293135	0.0265561	0.0356011	0	0	0
Desulfovibrionales	Desulfovibrionaceae	0	0	0	0	0	0	0	0	0	0	0	0	0	0	0	0	0	0	0	0	0.000518135	0	0	0	0	0	0	0	0	0	0	0
Desulfovibrionales	Desulfomicrobiaceae	0	0	0	0	0	0	0	0	0	0	0	0	0	0	0	2.4666e-05	0	0	0	0	0	0	0	0	0	0	0	0	0	0	0	0
Desulfovibrionales	Unknown Desulfovibrionales family	0	0	0	3.99489e-05	0	0	0	0	0	0	0	0	0	0	0	0	0	0	0	0	0	0	0	0.000341968	0	7.47384e-05	0	0	0	0	0	0
Desulfobacterales	Desulfobacteraceae	0.000205486	0	0	0	0	0	0	0	0	0	0.00022024	8.29807e-05	0.000109878	0.000423191	0	3.2888e-05	0	0	0	0	0.000518135	0	0	0	0	7.47384e-05	0	8.37731e-05	0	0	0	0
Desulfobacterales	Desulfobulbaceae	0.000102743	0	0	0.000739054	0	0.00030525	0.000378215	0.000196181	0	0.000526408	0.00264288	0.000580865	0.00109878	0.000423191	0	8.22199e-06	0	0	0	0	0.000172712	0.000101451	0	0	0.000106508	0	0	0	0	0	0	0
Desulfobacterales	Unknown Desulfobacterales family	0.000102743	0	0	5.99233e-05	0	0	0.000126072	0	0	0	0.0005506	0.00116173	0.000879024	0.0011003	0	0	0	0	0	0	0.000172712	0	0	0	0	7.47384e-05	0	0	0	0	0	0
Desulfuromonadales	Desulfuromonadaceae	0.000102743	0	0.00146499	0	0	0	0	0	0.000137382	8.77347e-05	0	0.000165961	0	0	0	1.6444e-05	0.000217699	0	0	0	0	0	0.0059727	0.0202616	0.0364256	0.0183857	0.0185529	0.026221	0.0255695	0.000181225	0	0.000674082
Desulfuromonadales	Geobacteraceae	0	0	0	0	0	0	0	0	0	0	0	0	0	0	0	8.22199e-06	0	0	0	0	0	0	0	0	0	0	0	0	0	0	0	0
Desulfuromonadales	GR-WP33-58	0	0	0	0.000619207	0	0	0	0	0.000137382	8.77347e-05	0	0	0	0	0.000128425	0.000855087	0.000544247	0.000230097	0.000866122	0.000272134	0.00552677	0.000405803	0	8.5492e-05	0	0	0	0	0	0	0	0.000337041
Desulfuromonadales	Unknown Desulfuromonadales family	0	0.00451079	0.00615294	0.00199744	0.000681385	0.00289988	0.00075643	0.0010463	0.000961671	0.00324618	0.00132144	0.00157663	0.00406549	0.00304697	0.000813356	0.00155396	0.00195929	0.000115048	0.00383568	0.000181422	0.00379965	0.000710155	0	0.000512952	0.000213015	7.47384e-05	0.00102041	0.00108905	0.00105597	0.0007249	0.00051573	0.00134816
Myxococcales	JG37-AG-15	0	0	0	1.99744e-05	0	0	0	0	0	0	0	0	0	0	0	0.000115108	0.000108849	0	0.000123732	0	0.000863558	0	0	0	0	0	0	0	0	0	0	0
Myxococcales : Sorangiineae	Phaselicystidaceae	0	0	0	0	0	0	0	0	0	0	0	0	0	0.000169276	0	8.22199e-06	0	0	0	0	0	0	0	0	0	0	0	0	0	0	0	0
Myxococcales : Sorangiineae	Polyangiaceae	0	0	0	0	0	0	0	0	0	0	0	0	0	0	0	3.2888e-05	0.000217699	0	0	0	0.000172712	0	0	0	0	0	0	0	0	0	0	0
Myxococcales : Sorangiineae	Unknown Sorangiineae family	0	0	0	0	0	0	0	0	0	0	0	0	0	0	0.000171233	9.04419e-05	0.000326548	0	0	0	0	0	0	0	0	0	0	0	0	0	0	0
Myxococcales	mle1-27	0	0	0	0	0	0	0	0	0	0	0	0	0	0	0	4.111e-05	0	0	0	0	0	0	0	0	0	0	0	0	0	0	0	0
Myxococcales : Nannocystineae	Nannocystaceae	0	0	0	0	0	0	0	0	0	0	0	0	0	0	0	8.22199e-05	0	0	0	0	0.000172712	0	0	0	0	0	0	0	0	0	0	0
Myxococcales : Nannocystineae	Haliangiaceae	0	0	0	0	0	0	0	0	0	0	0	0	0	0	4.28082e-05	1.6444e-05	0	0	0	0	0	0	0	0	0	0	0	0	0	0	0	0
Myxococcales : Nannocystineae	Unknown Nannocystineae family	0	0	0	0	0	0	0	0	0	0	0	0	0	0	0	2.4666e-05	0	0	0	0	0.000345423	0.000101451	0	0	0	0	0	0	0	0	0	0
Myxococcales	Cystobacterineae	0	0.0002148	0	0	0	0	0.000126072	0	0	0.000175469	0	0	0	0	0.00196918	0.00296814	0.00141504	0.000575242	0.00420688	0.000634978	0.00932642	0.000507254	0	0.000170984	0.000106508	7.47384e-05	0.000185529	0.000167546	7.54262e-05	0	0	0
Myxococcales	0319-6G20	0	0.0001074	0	0.0010187	0.000817661	0.000992063	0.00214322	0.000523149	0.00137382	0.00236884	0	0.000165961	0	0	0.00111301	0.000805755	0.00185044	0	0.00296956	0.000272134	0.00276339	0.000202901	0	8.5492e-05	0	0	0	0	0	0	0	0
Myxococcales	Unknown Myxococcales family	0.000513716	0.000536999	0	0.000918824	0.000817661	0.000610501	0.00163893	0.000196181	0.000961671	0.00254431	0.0005506	0.000414903	0.000439512	0.000169276	0.000813356	0.000756423	0.00163274	0.000115048	0.00371195	0	0.00673575	0.000507254	0.00170648	0.000256476	0	0.00044843	0.000185529	0.000921505	0.000754262	0.000181225	0.00017191	0
Nitrosomonadales	Gallionellaceae	0	0	0	0	0	0	0	0	0	0	0	0	0	0	0	0	0	0	0.000123732	0	0.000172712	0	0	0	0	0	0	0	0	0.00036245	0	0
Nitrosomonadales	Nitrosomonadaceae	0	0	0	7.98977e-05	0	0	0	6.53937e-05	0.000137382	0	0	0	0	0	0.000299658	0.000106886	0.00174159	0.000115048	0.000123732	0.000181422	0.000690846	0.000608704	0	0	0	0	0	0	0	0	0	0
Nitrosomonadales	Unknown Nitrosomonadales family	0	0	0	0.000199744	0	0	0	0	0	0	0	0	0	0	0	0	0	0	0	0	0	0	0	0	0	0	0	0	0	0	0	0
Rhodocyclales	Rhodocyclaceae	0.000513716	0	0.000878992	0.0421261	0.0520578	0.0776099	0.0329047	0.0239995	0.0645693	0.071767	0.0608964	0.0715293	0.0035161	0.0188743	0.00047089	0.00061665	0.000217699	0.000460193	0.000494927	0.000272134	0.000345423	0.000202901	0	0.000170984	0	0.000298954	0.000278293	8.37731e-05	0	0.000543675	0.00034382	0.000337041
Rhodocyclales	Unknown Rhodocyclales family	0	0	0	0.000299616	0	0	0	0	0	0	0	0	0	0	0	0	0	0	0	0	0.000172712	0	0	0	0	0	0	0	0	0	0	0
Neisseriales	Neisseriaceae	0	0	0	0	0	7.63126e-05	0	0	0	0	0	0	0	0	0	4.9332e-05	0.000435398	0.000115048	0.000247463	0	0.000345423	0	0	0	0	0	0	0	0	0	0	0
Neisseriales	Unknown Neisseriales family	0	0	0	0	0	0	0	0	0	0	0	0	0	0	4.28082e-05	5.7554e-05	0.000108849	0	0.000247463	0	0.000345423	0	0	0	0	0	0	0	0	0	0	0
Hydrogenophilales	Hydrogenophilaceae	0	0.0001074	0	0	0	0	0	0	0	0	0	0	0	0	0.00196918	0.000797533	0.00119734	0.018983	0.000371195	0.00172351	0.00379965	0.00486964	0	0	0	0	0	0	0	0.000181225	0	0.000337041
Hydrogenophilales	Unknown Hydrogenophilales family	0	0	0	0	0	0	0	0	0	0	0	0	0	0	0	8.22199e-06	0	0	0	0	0	0	0	0	0	0	0	0	0	0	0	0
Methylophilales	Methylophilaceae	0	0	0	0.00017977	0	0	0	0	0	0	0	0	0	0	0.000856164	0.000279548	0.0100142	0	0.00111359	0	0.00120898	0.000202901	0	0	0	0	0	8.37731e-05	0	0	0	0
Burkholderiales	Burkholderiaceae	0	0	0	0.000259668	0.000272554	0.000152625	0.000126072	0	0.000137382	0.000175469	0	0	0	0	0.00689212	0.000279548	0.00359203	0.00368155	0.00123732	0.00154209	0.00362694	0.00131886	0	0	0	0	0	0	0	0	0	0
Burkholderiales	Comamonadaceae	0.00205486	0.0545591	0.0457076	0.00527325	0.00422458	0.00869963	0.00189107	0.0128172	0.00535788	0.00763292	0.0088096	0.021409	0.00285683	0.0057554	0.0435788	0.0409126	0.0102318	0.01185	0.00717644	0.0130624	0.0115717	0.0158263	0	0.00042746	0.000106508	0.00044843	0.000278293	0.000418866	0.000452557	0.0226531	0.0584494	0.0650489
Burkholderiales	Alcaligenaceae	0.160485	0.0599291	0.0392616	0.0210331	0.0358408	0.0244963	0.015759	0.0154329	0.0435499	0.0404457	0.00682744	0.00605759	0.00175805	0.0053322	0.164769	0.0183104	0.0754327	0.0919236	0.0462757	0.114568	0.109154	0.0645227	0	0.0021373	0.000852061	0.000971599	0.00111317	0.000921505	0.00120682	0.00489308	0.00240674	0.00471857
Burkholderiales	Oxalobacteraceae	0.00184938	0	0	1.99744e-05	0	0	0	0	0	0	0	0	0	8.46382e-05	4.28082e-05	0.0025406	0.000108849	0	0.000123732	0	0	0	0	0	0	0	0	0	0	0	0	0
Burkholderiales	Unknown Burkholderiales family	0	0	0	0.000139821	0	0	0	0	0	0	0	0	0	0	0.00218322	0	0	0	0	0	0	0	0	0	0	0	0	0	0	0	0	0
Parvularculales	Parvularculaceae	0	0	0	0	0	0	0	0	0	0	0	0	0	0	4.28082e-05	5.7554e-05	0	0	0	0	0	0	0	0	0	0	0	0	0	0	0	0
Caulobacterales	Caulobacteraceae	0	0	0.000292997	0	0	0	0	0	0	0	0	0	0	0	0	8.22199e-06	0.000108849	0.000115048	0.000123732	0	0	0	0	0	0	0	0	0	0	0	0	0
Caulobacterales	Hyphomonadaceae	0	0.0002148	0.000292997	1.99744e-05	0	0	0	0	0	0	0	0	0	0	0	3.2888e-05	0	0	0	0	0	0	0	0	0	0	0	0	0	0.000181225	0	0
Sphingomonadales	M05-Pitesti	0	0	0	0	0	0	0	0	0	0	0	0	0	0	0	0.000172662	0.000326548	0	0.000247463	0	0	0	0	0	0	0	0	0	0	0	0	0
Sphingomonadales	Erythrobacteraceae	0.000102743	0	0	0	0	0	0	0	0	0	0	0	0	0	0	0.000945529	0.000653097	0.000115048	0	0.000181422	0.000345423	0	0	0	0	0	0	0	0	0	0	0
Sphingomonadales	Sphingomonadaceae	0	0	0	0	0	0	0	0	0	0	0	0	0	0	0	4.111e-05	0.000108849	0.000230097	0.000123732	0	0.000345423	0.000405803	0.000853242	8.5492e-05	0	0	0	0	0	0	0	0
Sphingomonadales	Unknown Sphingomonadales family	0	0	0	7.98977e-05	0	0	0	0	0	0	0	0	0	0	0	0	0	0	0	0	0	0	0	0	0	0	0	0	0	0	0	0
Rhizobiales	C2U	0.000102743	0	0	0	0	0	0	0	0	0	0	0	0	0	0	0	0.000108849	0	0	0	0	0	0	0	0	0	0	0	0	0	0	0
Rhizobiales	DUNssu044	0	0	0	0	0	0	0	0	0	0	0	0	0	0	0	1.6444e-05	0	0	0	0	0	0	0	0	0	0	0	0	0	0	0	0
Rhizobiales	alphaI cluster	0	0	0	0	0	0	0	0	0	0	0	0	0	0	4.28082e-05	0.000312436	0.000217699	0	0	0	0	0	0	0	0	0	0	0	0	0	0	0
Rhizobiales	Xanthobacteraceae	0	0	0	0	0	0	0	0	0	0	0	0	0	0	4.28082e-05	0.000139774	0	0	0	0	0	0.000202901	0	0	0	0	0	0	0	0	0	0
Rhizobiales	Beijerinckiaceae	0	0	0	1.99744e-05	0	0	0	0	0	0	0	0	0	0	0	8.22199e-05	0	0	0	0	0	0	0	0	0	0	0	0	0	0	0	0
Rhizobiales	Phyllobacteriaceae	0.000102743	0.0001074	0	0	0	0	0	0	0	0	0	0	0	0	0	8.22199e-06	0	0	0	0	0	0	0	0	0	0	0	8.37731e-05	7.54262e-05	0	0	0
Rhizobiales	Hyphomicrobiaceae	0	0	0	7.98977e-05	0	0	0	0	0	0	0	8.29807e-05	0	0	0	0.000131552	0	0.000115048	0	0.000181422	0	0.000101451	0	0	0	0	0	8.37731e-05	7.54262e-05	0.000181225	0	0
Rhizobiales	Bradyrhizobiaceae	0.000821946	0.0003222	0.00146499	0.000139821	0	7.63126e-05	0	0	0	8.77347e-05	0	0	0.000439512	8.46382e-05	0	3.2888e-05	0	0	0	0	0	0	0	8.5492e-05	0.000639046	7.47384e-05	0	0	7.54262e-05	0	0	0
Rhizobiales	Rhodobiaceae	0	0	0	0	0	0	0	0	0	0	0	0	0	0	0	3.2888e-05	0	0	0	0	0	0	0	0	0	0	0	0	0	0	0	0
Rhizobiales	Methylobacteriaceae	0	0	0	0	0	0	0	0	0	0	0	0	0	0	0	0	0	0.000115048	0	0	0	0	0	0	0	0	0	0	0	0	0	0
Rhizobiales	Unknown Rhizobiales family	0	0	0	0	0.000136277	0	0	0	0	0	0	0	0	0	0	0	0	0	0	9.07112e-05	0	0	0	0	0	0	0	0	0	0	0	0
Rickettsiales	LR A2-29	0	0	0	0	0	0	0	0	0	0	0	0	0	0	0	0.00016444	0	0	0	0	0	0	0	0	0	0	0	0	0	0	0	0
Rickettsiales	EF100-94H03	0	0	0	1.99744e-05	0	0	0	0	0	0	0	0	0	0	0	0.000147996	0.000108849	0	0	0	0	0	0	0	0	0	0	0	0	0.00036245	0	0.000674082
Rickettsiales	Caedibacter Family Incertae Sedis	0	0	0	0	0	0	0.000126072	0	0.000137382	0	0	0	0	0	0	8.22199e-06	0	0	0	0	0	0	0	0	0	0	0	0	0	0	0	0
Rickettsiales	TK34	0	0	0.000292997	0.000479386	0.000408831	0.00106838	0.000882501	0.00111169	0.000686908	0.000526408	0	0.000248942	0	0	0.00141267	0.00016444	0.000326548	0.00149563	0.000247463	0.00235849	0.000690846	0.00375368	0	0	0	0	0	8.37731e-05	0	0	0	0
Rickettsiales	SM2D12	0	0	0	0.000259668	0	7.63126e-05	0.000126072	0.000196181	0	8.77347e-05	0	0	0	0	0	0	0	0	0	0	0	0	0	0	0	0	0	0	0	0	0	0
Rickettsiales	Holosporaceae	0	0	0	0	0	0	0	0	0	0	0	0	0	0	0	8.22199e-06	0	0	0	0	0	0	0	0	0	0	0	0	0	0	0	0
Rickettsiales	Candidatus Captivus	0	0.0001074	0.000292997	0.0025767	0.0302535	0.016102	0.0150025	0.00163484	0.00686908	0.00543955	0.00022024	0	0	0	0	3.2888e-05	0.000761946	0	0.000618659	9.07112e-05	0.000690846	0	0	0	0	0	9.27644e-05	8.37731e-05	0	0	0	0
Rickettsiales	Rickettsiaceae	0	0.0034368	0.00234398	0.000599233	0.00204415	0.00144994	0.0066818	0.00359665	0.00274763	0.00394806	0.00011012	0.000165961	0	0	0.003125	0.0068407	0.0198106	0.0033364	0.00643405	0.000725689	0.00259067	0.000507254	0	0	0	0	9.27644e-05	0	0	0.028996	0.017191	0.00572969
Rickettsiales	Unknown Rickettsiales family	0.000102743	0.0001074	0	0.00121844	0.00299809	0.00213675	0.00353001	0.00150405	0.00549526	0.00412353	0	8.29807e-05	0	8.46382e-05	0.00175514	8.22199e-05	0.000544247	0.000230097	0.000247463	0.000272134	0.000518135	0.000101451	0	0	0	0	0	8.37731e-05	0	0.000543675	0	0.000337041
Rickettsiales	Unknown Rickettsiales genus	0	0.000859199	0.000292997	0.000659156	0.000408831	0.000610501	0.00126072	0.000130787	0.00123643	0.000438673	0	0.000331923	0	0.000169276	0.000556507	0.00456321	0.00250354	0	0.0023509	9.07112e-05	0.00103627	0.000304352	0	0	0	0	0	0	0	0.00036245	0	0
Rhodobacterales	Rhodobacteraceae	0.313161	0.002148	0.0158219	0.000399489	0.000545108	0.000610501	0.000630358	0	0.00137382	0.00122829	0.00176192	0.00116173	0	0.000338553	0.00351027	0.00693114	0.0124088	0.000345145	0.00247463	0.000181422	0.00276339	0.000101451	0.0110922	0.0140207	0.055597	0.0115845	0.0147495	0.0127335	0.00799517	0.0199348	0.0691078	0.0219077
Rhodobacterales	Unknown Rhodobacterales family	0.000102743	0	0	1.99744e-05	0	0	0	0	0	0	0	0	0	0	0	1.6444e-05	0	0	0	0	0	0	0	0	0	0	0	0	0	0	0	0
Rhodospirillales	Elioraea Family Incertae Sedis	0	0	0	0.00017977	0.000136277	0.000457875	0	0.000784724	0.000274763	0.000438673	0	8.29807e-05	0	0	0	0	0	0	0	0	0	0	0	0	0	0	0	0	0	0	0	0
Rhodospirillales	Candidatus Alysiosphaera	0.00143841	0.0002148	0	0	0	0	0	0	0	0	0	0	0	8.46382e-05	0	0	0	0	0	0	0	0	0	0	0	0	0	0	0	0	0	0
Rhodospirillales	JG37-AG-20	0	0	0	0	0	0	0	0	0	0	0	0	0	0	0	8.22199e-06	0	0	0	0	0	0	0	0	0	0	0	0	0	0	0	0
Rhodospirillales	wr0007	0	0	0	0	0	0	0	0	0	0	0	0	0	0	0	8.22199e-06	0	0	0	0	0	0	0	0	0	0	0	0	0	0	0	0
Rhodospirillales	DA111	0	0	0	0	0	0	0.000126072	0	0	0	0	0	0	0	0	0	0.000217699	0	0	0	0	0.000101451	0	0	0	0	0	0	0	0	0	0
Rhodospirillales	Acetobacteraceae	0	0	0.00117199	0.00545302	0.00395203	0.00557082	0.00416036	0.00902433	0.0059074	0.00552729	0.00011012	0.000165961	0	0.000253915	0.000684932	0.000238438	0.000435398	0.000115048	0.000247463	0.000272134	0.00120898	0.00192756	0	0	0.000106508	0	9.27644e-05	0	0	0.00036245	0	0
Rhodospirillales	Rhodospirillaceae	0	0.0002148	0	0.000119847	0.000272554	7.63126e-05	0.000126072	0	0.000686908	0	0	0	0	0	0.00672089	0.000468654	0.00304778	0.00678785	0.00123732	0.00444485	0.00431779	0.00943492	0	0.000256476	0.00042603	0	0.000185529	0	7.54262e-05	0.00036245	0	0.000337041
Rhodospirillales	Unknown Rhodospirillales family	0.000102743	0.000751799	0.000585995	0.000599233	0.000408831	0.000381563	0.00113464	0.000196181	0.000549526	0.000438673	0.00011012	0	0	0	0.00192637	0.000238438	0.000217699	0	0.000247463	0.000544267	0.000172712	0.000507254	0	0	0	0	0	0	0	0.000543675	0.00120337	0.00438153
Rhodospirillales	Unknown Rhodospirillales genus	0	0	0	0	0	0	0	0	0	0	0	0	0	0	0	1.6444e-05	0	0	0	0	0	0	0	0	0	0	0	0	0	0	0	0
Gammaproteobacteria	Methylonatrum	0	0	0	3.99489e-05	0	0	0	0	0	0	0	0	0	0	0	0	0	0	0	0	0	0	0	0	0	0	0	0	7.54262e-05	0	0	0
Alkalimonas Order Incertae Sedis	Alkalimonas Family Incertae Sedis	0.000102743	0.000429599	0.00117199	0	0.000408831	0	0	0	0	0	0	0	0	0	4.28082e-05	2.4666e-05	0	0.000115048	0	0	0	0	0	0.000341968	0.000106508	7.47384e-05	0.000278293	8.37731e-05	7.54262e-05	0.06361	0.00618876	0.0198854
Thioprofundum Order Incertae Sedis	Thioprofundum Family Incertae Sedis	0	0	0	0	0	0	0	0	0	0	0	0	0	0	4.28082e-05	0	0	0	0	0	0	0	0	0	0	0	0	0	0	0	0	0
Thioprofundum Order Incertae Sedis	Unknown Thioprofundum Order Incertae Sedis family	0	0	0	0.000119847	0	0	0	0	0	0	0	0	0	0	0.000128425	0	0	0	0	0	0	0	0	0	0	0	0	0	0	0	0	0
Arenciella Order Incertae Sedis	Unknown Arenciella Order Incertae Sedis family	0	0	0	3.99489e-05	0	0	0	0	0	0	0	0	0	0	0	0	0	0	0	0	0	0	0	0	0	0	0	0	0	0	0	0
Thiohalophilus Order Incertae Sedis	Thiohalophilus Family Incertae Sedis	0	0	0	5.99233e-05	0	7.63126e-05	0	0	0	0	0	0	0	0	0	0	0	0	0	0	0	0	0	0	0	0	0	0	0	0	0	0
Sedimenticola Order Incertae Sedis	Sedimenticola Family Incertae Sedis	0	0	0	0	0	0	0	0	0	0	0	0	0	0	4.28082e-05	0	0	0	0	0	0	0	0	0	0	0	0	0	0	0	0	0
Methylococcales	pItb-vmat-59	0	0	0	1.99744e-05	0	0	0	0	0	0	0	0	0	0	0	0	0	0	0	0	0	0	0	0	0	0	0	0	0	0	0	0
Methylococcales	Methylococcaceae	0	0	0	0.0571668	0.0365222	0.0273199	0.0656833	0.0232801	0.0578376	0.047289	0.0115626	0.00854701	0.00263707	0.0122725	0	8.22199e-06	0	0.000115048	0.000123732	0	0.000172712	0	0.000853242	0.000598444	0.000213015	0.000672646	0.000834879	0.000753958	0.000527983	0.0014498	0.00103146	0.00876306
Methylococcales	Hyd24-01	0	0	0	1.99744e-05	0	0	0	0	0	0	0	0	0	0	0	0	0	0	0	0	0	0	0	0	0	0	0	0	0	0	0	0
Methylococcales	Unknown Methylococcales family	0	0	0	0.00645174	0	0	0	0	0	0	0	0	0	0	0	0	0	0	0	0	0	0	0	0	0	0	0	0	0	0	0	0
Acidithiobacillales	TX1A-55	0	0	0	0	0	0	0	0	0	0	0	0	0	0	0.00389555	0	0	0	0	0	0	0	0	0	0	0	0	0	0	0	0	0
Acidithiobacillales	Acidithiobacillaceae	0	0	0	0	0	0	0	0	0	0	0	0	0	0	4.28082e-05	0	0	0	0.000123732	0.000181422	0	0	0	0	0	0	0	0	0	0	0	0
Acidithiobacillales	Unknown Acidithiobacillales family	0	0	0	0	0	0	0	0	0.000137382	0	0.00033036	0	0	0	0.000171233	8.22199e-06	0	0	0	0	0	0.000101451	0	0	0	0	0	0	0	0	0	0
Legionellales	Legionellaceae	0.000513716	0	0	0	0	0	0	0	0	0	0	0	0	0	4.28082e-05	0.000221994	0.000870796	0	0.000123732	9.07112e-05	0	0.000202901	0	0	0	0	0	0	0	0	0	0
Legionellales	Coxiellaceae	0.000102743	0	0	0	0	0	0	0	0	0	0.00011012	0.000248942	0.000219756	0.000169276	0	2.4666e-05	0.000217699	0	0	0	0	0	0	0	0	0	0	0	0	0	0	0
Legionellales	Unknown Legionellales family	0.000102743	0	0	0.00135826	0	0	0	0.000130787	0	0	0	0	0.000109878	0	0	3.2888e-05	0	0	0.000371195	0.000181422	0	0.000101451	0	0	0	0	0	0	0	0.000543675	0.00034382	0
Aeromonadales	Aeromonadaceae	0.000102743	0	0	0	0	0	0	0	0	0	0	0	0	0	8.56164e-05	0.00166906	0.00761946	0	0.00878495	9.07112e-05	0.00241796	0	0	0	0	0	0	0	0	0.000181225	0	0
Aeromonadales	Unknown Aeromonadales family	0	0	0	0	0	0	0	0	0	0	0	0	0	0	4.28082e-05	0	0	0	0	0	0	0	0	0	0	0	0	0	0	0	0	0
Vibrionales	Vibrionaceae	0.000410973	0.00902159	0.0416056	0	0	0	0	0	0.000137382	8.77347e-05	0	0	0	0	0.00475171	0.259642	0.030369	0	0.0230141	0.00154209	0.00345423	0	0	0	0	0	0	8.37731e-05	0	0.0661472	0.00790786	0.0107853
Vibrionales	Unknown Vibrionales family	0	0	0	1.99744e-05	0	0	0	0	0	0	0	0	0	0	0	0	0	0	0	0	0	0	0	0	0	0	0	0	0	0	0	0
Chromatiales	Ectothiorhodospiraceae	0.00534265	0.0181506	0.0392616	0.182107	0.0571	0.100885	0.0395865	0.0938399	0.0714384	0.12432	0.0647506	0.0209941	0.00560378	0.0174355	0.000813356	0.000115108	0.000979645	0.000460193	0.00173224	0.000725689	0.000863558	0.00101451	0.0255973	0.0416346	0.151454	0.0488789	0.0374768	0.086789	0.0294916	0.00453063	0.00051573	0.00438153
Chromatiales	Granulosicoccaceae	0	0	0	0	0	0	0	0	0	0	0	0	0	0	0	0	0	0	0	0	0.000172712	0	0	0	0	0	0	0	0	0	0	0
Chromatiales	Chromatiaceae	0	0	0.000292997	0	0	0	0	0	0	8.77347e-05	0	0	0	0	0.00107021	0.00283659	0.000326548	0.000805338	0.00136105	0.00272134	0.00276339	0.00121741	0	0	0	0	0	0	0	0	0	0
Chromatiales	Unknown Chromatiales family	0	0	0	0.0579658	0	0	0	0	0	0	0	0	0	0	0.000385274	0	0	0	0	0	0	0	0	0	0	0	0	0	7.54262e-05	0	0	0
Marinicella Order Incertae Sedis	Marinicella Family Incertae Sedis	0.00256858	0.0846311	0.0418986	3.99489e-05	0	7.63126e-05	0	6.53937e-05	0	0.000175469	0.00022024	0.000248942	0	8.46382e-05	0	0.000139774	0.000217699	0	0	0	0.000172712	0	0.0298635	0.0042746	0.00884013	0.00538117	0.0028757	0.00753958	0.00784432	0.0014498	0.00137528	0.00303337
Marinicella Order Incertae Sedis	Unknown Marinicella Order Incertae Sedis family	0	0.0001074	0	1.99744e-05	0	0	0	0	0	0	0	0	0	0	0	0	0	0	0	0	0	0	0	0	0	0	0	0	0	0	0	0
Pseudomonadales	Pseudomonadaceae	0	0	0	9.98722e-05	0	0	0.000252143	0	0	0.000175469	0	8.29807e-05	0.000219756	0.000169276	0.000299658	0.000517986	0.000435398	0.000115048	0.000866122	0.00589623	0.00276339	0.000811606	0.000853242	0	0	0	0	0	0	0.00036245	0	0
Pseudomonadales	Moraxellaceae	0	0	0.000292997	0.0239294	0.170755	0.0800519	0.000252143	0	0	0	0	0	0	0.000169276	0.000171233	0.000485098	0.000544247	0.00161068	0.000618659	0.0322932	0.00120898	0.000507254	0.000853242	8.5492e-05	0	0	0	8.37731e-05	7.54262e-05	0.00036245	0.00034382	0.000337041
Pseudomonadales	Unknown Pseudomonadales family	0.000410973	0	0	0.00225711	0	0	0	0	0	0	0	0	0	0	0.00496575	4.9332e-05	0	0	0	0	0	0	0	0	0	0	0	0	0	0	0	0
Enterobacteriales	Enterobacteriaceae	0.000102743	0	0	0	0	0	0.000126072	0	0	0	0	0	0.000109878	0	0	0.00104419	0.000544247	0	0.000123732	0	0	0	0	0	0	0	0	0	0	0	0	0
Alteromonadales	Psychromonadaceae	0	0	0	0	0	0	0	0	0	0	0	0	0	0	0	8.22199e-06	0	0	0	0	0	0	0	0	0	0	0	0	0	0	0	0
Alteromonadales	Idiomarinaceae	0.000410973	0.0012888	0.00351597	0	0	0	0	0	0	0	0	0	0	0	4.28082e-05	0	0	0	0	9.07112e-05	0.000172712	0	0	0	0	0	0	8.37731e-05	0	0.0126858	0.00773595	0.0124705
Alteromonadales	Alteromonadaceae	0.000513716	0.0001074	0	5.99233e-05	0.000817661	0.000381563	0.000630358	6.53937e-05	0	0.000175469	0.00011012	8.29807e-05	0.000109878	8.46382e-05	0.00826199	0.00406166	0.00250354	0.000920387	0.00371195	0.00616836	0.00397237	0.00334787	0	0	0	0	0	0	0	0.00253715	0.00103146	0.000674082
Alteromonadales	Shewanellaceae	0	0	0	0	0	0	0	0	0	0	0	0	0	0	4.28082e-05	0.000682425	0.000108849	0	0	0	0	0	0	0	0	0	0	0	0	0	0	0
Alteromonadales	Unknown Alteromonadales family	0	0.0002148	0.000292997	1.99744e-05	0	0.000610501	0.000126072	0.000457756	0.000412145	0.000965082	0	0	0	0	0.000256849	0.000197328	0	0.00069029	0	0.000725689	0.0015544	0.000304352	0	0	0	0	0	0	0	0.00126858	0	0.0016852
Oceanospirillales	TX4CB-01	0	0	0	0	0	0	0	0	0	0	0	0	0	0	0	0	0	0	0	9.07112e-05	0	0	0	0	0	0	0	0	0	0	0	0
Oceanospirillales	oc58	0	0	0	0	0	0	0	0	0	0	0	0	0	0	0	7.39979e-05	0	0	0	0	0.000172712	0	0	0	0	0	0	0	0	0	0	0
Oceanospirillales	SS1-B-06-26	0	0	0	0.000739054	0	7.63126e-05	0.000378215	0.000392362	0	0.000263204	0.00033036	0.000165961	0.000109878	0.000169276	0.00141267	0.000394656	0.000108849	0.000115048	0.000494927	0.00253991	0.000518135	0.00152176	0	0	0	0	0	0	0	0.00108735	0.00034382	0
Oceanospirillales	Oleiphilaceae	0	0	0	0	0	0	0	0	0	0	0	0	0	0	0.000171233	8.22199e-05	0	0	0.000123732	0.000362845	0	0.000202901	0	0	0	0	0	0	0	0	0	0
Oceanospirillales	Saccharospirillaceae	0	0.0002148	0.000292997	0	0	0	0	0	0	0	0	0	0	0	0	0	0	0	0	0	0	0	0	0	0	0.000149477	0	0	0	0.0036245	0.00051573	0.000674082
Oceanospirillales	ML617.5J-3	0.000102743	0.00536999	0.00966891	0	0	0	0	0	0	0	0	0	0	0	0	8.22199e-06	0	0.000115048	0	0	0	0	0	0.00085492	0.00170412	0.00112108	0.000278293	0.00209433	0.00105597	0	0.00017191	0
Oceanospirillales	Hahellaceae	0	0	0	1.99744e-05	0	0	0	0	0	0	0	0	0	0	8.56164e-05	0	0	0	0	0	0	0	0	0	0	0	0	0	0	0	0	0
Oceanospirillales	Alcanivoracaceae	0	0	0.000292997	0	0	0	0	0	0	0	0	8.29807e-05	0	0	8.56164e-05	3.2888e-05	0	0	0	0.000272134	0	0.000101451	0	0	0.000106508	0	0	0	0	0.000181225	0.00017191	0
Oceanospirillales	Halomonadaceae	0.00030823	0	0	0.000219719	0.000136277	0	0	0	0	0	0	0	0	0	0.000385274	3.2888e-05	0	0	0.000123732	9.07112e-05	0	0	0	0	0.000532538	0.000298954	9.27644e-05	8.37731e-05	0.000150852	0.000181225	0	0
Oceanospirillales	OM182 clade	0	0.00375899	0.00761793	0.00123841	0.00231671	0.00221306	0.00126072	0.0031389	0.00137382	0.00412353	0	0	0	0	0.000214041	0.00016444	0	0	0	0	0	0.000202901	0	0	0.000106508	0.000224215	9.27644e-05	8.37731e-05	0	0.0280899	0.00429775	0.0111223
Oceanospirillales	Oceanospirillaceae	0.00246584	0.00665879	0.00703194	0.00169783	0.00422458	0.00358669	0.00126072	0.00464295	0.0052205	0.00394806	0.0016518	0.000912787	0.000439512	0.000423191	0.00898973	0.00513052	0.00718406	0.00793833	0.0426875	0.165185	0.0151986	0.0142031	0.00426621	0.00119689	0.0013846	0.000747384	0.000742115	0.000335093	0.000377131	0.0980428	0.0218326	0.0208965
Oceanospirillales	Unknown Oceanospirillales family	0	0	0	0.00159795	0	0	0	0	0	0	0	0	0	0	0.00248288	0.00201439	0.000108849	0.000230097	0.000618659	0.000181422	0.00138169	0.000202901	0	0	0	0	0	0	0	0.00036245	0.00085955	0.00101112
Thiotrichales	1G93	0	0	0	0	0	0	0	0	0	0	0	0	0	0	0	0	0	0	0	0	0	0	0	0	0	0	0	0	0	0	0	0.000337041
Thiotrichales	EV818SWSAP88	0.000102743	0	0	0	0	0	0	0	0	0	0	0	0	0	0	1.6444e-05	0	0	0	0	0	0	0	0	0	0	0	0	0	0	0	0
Thiotrichales	Fangia	0	0	0	1.99744e-05	0	0	0	0	0	0	0	0	0	0	0.00303938	0.000813977	0.0138239	0.00322135	0.00111359	0.00117925	0	0	0	0	0	0	0	0	0	0.0007249	0	0
Thiotrichales	Francisellaceae	0	0.000751799	0.000585995	0	0	0	0	0	0	0	0	0	0	0	4.28082e-05	1.6444e-05	0.000653097	0	0	0	0.000345423	0.000101451	0	0	0	0	0	0	0	0.000181225	0	0.000337041
Thiotrichales	Thiotrichaceae	0	0	0	1.99744e-05	0	0	0	0	0	0	0	0	0	0	0.000214041	7.39979e-05	0	0	0	0	0	0	0	0	0	0	0	0	0	0	0	0
Thiotrichales	Piscirickettsiaceae	0	0.00375899	0.000585995	0.000199744	0	0	0	0	0	8.77347e-05	0	0	0	0	4.28082e-05	8.22199e-06	0	0	0.000123732	0	0.00103627	0	0	0.0238523	0.00266269	0.0212257	0.00760668	0.011812	0.0135767	0.000181225	0	0
Thiotrichales	Unknown Thiotrichales family	0.00030823	0	0	0.00053931	0	0	0	0	0	8.77347e-05	0	0	0	0	0.0010274	9.86639e-05	0	0.000230097	0	9.07112e-05	0	0	0	0	0	0	0	0	0	0	0	0
Thiotrichales	Unknown Thiotrichales genus	0	0	0	0	0	0	0	0	0	0	0	0	0	0	0.000385274	0	0	0	0	0	0	0	0	0	0	0	0	0	0	0	0	0
Xanthomonadales	Sinobacteraceae	0.00184938	0.0019332	0.00146499	0.00323586	0.00299809	0.00518926	0.00794251	0.00653937	0.00865504	0.00982629	0.00286312	0.00141067	0.000219756	0.000423191	0.012286	0.00689825	0.00261239	0.00977911	0.00123732	0.00526125	0.00483592	0.00902912	0	0.000341968	0.000106508	0.000149477	9.27644e-05	8.37731e-05	0.000150852	0.00108735	0.00068764	0.00438153
Xanthomonadales	Xanthomonadaceae	0.000205486	0.0001074	0	0	0	0	0	0	0	8.77347e-05	0.00022024	0	0	0	0	0.000690647	0.000326548	0.000115048	0.000123732	0.000181422	0.00120898	0.000811606	0	0	0	0	0	8.37731e-05	0	0	0	0
Xanthomonadales	Unknown Xanthomonadales family	0	0	0	0.00127836	0	0	0	0	0	0	0.00308336	0.00149365	0.00131854	0.00135421	0.00166952	4.9332e-05	0	0	0	0	0	0	0	0	0.000213015	0	0	0	0.000226278	0	0	0
Pasteurellales	Pasteurellaceae	0	0	0	0	0	0	0	0	0	0	0	0	0	0	0	8.22199e-06	0	0	0	0	0	0	0	0	0	0	0	0	0	0	0	0
Geminigeraceae (Plastid)	Guillardia (Plastid)	0	0.00397379	0.00146499	0.00183765	0.000272554	7.63126e-05	0.00138679	6.53937e-05	0.000824289	0.000175469	0	0	0	0	0.0331336	0.000304214	0.00849026	0.000115048	0.0077951	9.07112e-05	0.000345423	0	0.00511945	0.000256476	0.000106508	0	9.27644e-05	0	0.000150852	0.0159478	0.00550112	0
Geminigeraceae (Plastid)	Unknown Geminigeraceae (Plastid) family	0	0	0	3.99489e-05	0	0	0	0	0	0	0	0	0	0	0	0	0	0	0	0	0	0	0	0	0	0	0	0	0	0	0	0
Chroomonadaceae (Plastid)	Chroomonas (Plastid)	0	0	0	0	0	0	0	0	0	0	0	0	0	0	0.0113014	4.9332e-05	0	0	0	0	0	0	0	0	0	0	0	0	0	0	0	0
Chroomonadaceae (Plastid)	Unknown Chroomonadaceae (Plastid) family	0	0	0	0	0	0	0	0	0	0	0	0	0	0	8.56164e-05	0	0	0	0	0	0	0	0	0	0	0	0	0	0	0	0	0
Cryptomonadaceae (Plastid)	Cryptomonas (Plastid)	0	0	0	0	0	0	0	0	0	0	0	0	0	0	0.000299658	4.111e-05	0.000653097	0	0.000247463	0	0	0	0	0	0	0	0	0	0	0	0	0
Hemiselmidaceae (Plastid)	Hemiselmis (Plastid)	0	0	0	0	0	0	0	0	0	0	0	0	0	0	0.000256849	0	0	0	0	0	0	0	0	0	0	0	0	0	0	0	0	0
Dinophysiales (Plastid)	Unknown Dinophysiales (Plastid) family	0	0	0	0	0	0	0	0	0	0	0	0	0	0	4.28082e-05	0	0	0	0	0	0	0	0	0	0	0	0	0	0	0	0	0
Euglenales (Plastid)	Strombomonas (Plastid)	0	0	0	0	0	0	0	0	0	0	0	0	0	0	0	8.22199e-06	0	0	0	0	0	0	0	0	0	0	0	0	0	0	0	0
Euglenales (Plastid)	Unknown Euglenales (Plastid) family	0	0	0	3.99489e-05	0	0	0	0	0	0	0	0	0	0	0	4.111e-05	0	0	0	0	0	0	0	0	0	0	0	0	0	0	0	0
Fragilariales (Plastid)	Fragilariaceae (Plastid)	0	0	0	1.99744e-05	0	0	0	0	0	0	0	0	0	0	0	0	0	0	0	0	0	0	0	0	0	0	0	0	0	0	0	0
Bacillariophyceae (Plastid) : Bacillariophycidae (Plastid)	Naviculales (Plastid)	0	0	0	1.99744e-05	0	0	0	0	0	0	0	0	0	0	0	0	0	0	0	0	0	0	0	0	0	0	0	0	0	0	0	0
Coscinodiscophyceae (Plastid) : Chaetocerotophycidae (Plastid)	Chaetocerotales (Plastid)	0	0	0	0	0	0	0	0	0	0	0	0	0	0	0	0	0	0	0	0	0	0	0	0	0	0	0	0	0	0.000543675	0	0
Coscinodiscophyceae (Plastid) : Biddulphiophycidae (Plastid)	Eupodiscales (Plastid)	0	0	0	0	0	0	0	0	0	0	0	0	0	0	0	0	0	0	0	0	0	0	0	0	0	0	0	0	0	0.000181225	0	0
Coscinodiscophyceae (Plastid) : Thalassiosirophycidae (Plastid)	Thalassiosirales (Plastid)	0	0	0	0	0	0	0	0	0	0	0	0	0	0	0.000642123	0.0419733	0.000435398	0	0.000494927	9.07112e-05	0.000518135	0.000101451	0	0	0	0	0	0	0	0	0	0
Coscinodiscophyceae (Plastid) : Thalassiosirophycidae (Plastid)	Unknown Thalassiosirophycidae (Plastid) genus	0	0	0	0	0	0	0	0	0	0	0	0	0	0	8.56164e-05	0	0	0	0	0	0	0	0	0	0	0	0	0	0	0	0	0
Batrachospermales (Plastid)	Unknown Batrachospermales (Plastid) family	0	0	0	0	0	0	0	0	0	0	0	0	0	0	0	8.22199e-06	0	0	0	0	0	0	0	0	0	0	0	0	0	0	0	0
Pavlovaceae (Plastid)	Pavlova (Plastid)	0	0	0.00117199	0.0197547	0.0805397	0.0892094	0.193646	0.0491106	0.0278884	0.0323741	0.00011012	0.000248942	0.00142841	0.000761744	0	0	0	0	0.000123732	0	0	0	0.000853242	8.5492e-05	0.000106508	0	0	8.37731e-05	7.54262e-05	0.00163103	0	0.000337041
Pavlovaceae (Plastid)	Unknown Pavlovaceae (Plastid) family	0	0	0	0.00017977	0	0	0	0	0	0	0	0	0	0	0	0	0	0	0	0	0	0	0	0	0	0	0	0	0	0	0	0
Chlamydomonadales (Plastid)	Dunaliellaceae (Plastid)	0	0	0	0	0	0	0	0	0	0	0	0	0	0	0.000385274	0	0	0	0	0	0	0	0	0	0	0	0	0	0	0	0	0
Chlamydomonadales (Plastid)	Chlamydomonadaceae (Plastid)	0	0	0	0	0	0	0	0	0	0	0	0	0	0	0.000128425	0	0	0	0	0	0	0	0	0	0	0	0	0	0	0	0	0
Chlamydomonadales (Plastid)	Unknown Chlamydomonadales (Plastid) family	0	0	0	0	0	0	0	0	0	0	0	0	0	0	0.00723459	0	0	0	0	0	0	0	0	0	0	0	0	0	0	0	0	0
Trebouxiophyceae (Plastid)	Chlorella (Plastid) (Trebouxiophyceae (Plastid))	0	0	0	0	0	0	0	0	0	0	0	0	0	0	8.56164e-05	0	0	0	0	0	0	0	0	0	0	0	0	0	0	0	0	0
Chlorellales (Plastid)	Chlorellales incertae sedis (Plastid)	0	0	0	0.00107862	0	0	0	0	0	0	0	0	0	0	0	0	0	0	0	0	0	0	0	0	0	0	0	0	0	0	0	0
Chlorellales (Plastid)	Oocystaceae (Plastid)	0	0	0	0	0	0	0	0	0	0	0	0	0	0	0	8.22199e-06	0	0	0	0	0	0	0	0	0	0	0	0	0	0	0	0
Chlorellales (Plastid)	Chlorellaceae (Plastid)	0	0	0	0.000119847	0	0	0	0	0	0	0	0	0	0	0	0	0	0	0	0	0	0	0	0	0	0	0	0	0	0	0	0
Chlorellales (Plastid)	Unknown Chlorellales (Plastid) family	0	0	0	1.99744e-05	0	0	0	0	0	0	0	0	0	0	0.000642123	0	0	0	0	0	0	0	0	0	0	0	0	0	0	0	0	0
Chlorellales (Plastid)	Unknown Chlorellales (Plastid) genus	0	0	0	1.99744e-05	0	0	0	0	0	0	0	0	0	0	0	0	0	0	0	0	0	0	0	0	0	0	0	0	0	0	0	0
Pseudoscourfieldiales (Plastid)	Pycnococcaceae (Plastid)	0	0	0	0	0	0	0	0	0	0	0	0	0	0	4.28082e-05	0	0	0	0	0	0	0	0	0	0	0	0	0	0	0	0	0
Chlorellales (Mitochondrion)	Unknown Chlorellales (Mitochondrion) family	0	0	0	0	0	0	0.000126072	0	0	0	0	0	0	0	0	0	0	0	0	0	0	0	0	0	0	0	0	0	0	0	0	0
Charales (Mitochondrion)	Unknown Charales (Mitochondrion) family	0	0	0	0	0	0	0	0	0	0	0	0	0	0	4.28082e-05	0	0	0	0	0	0	0	0	0	0	0	0	0	0	0	0	0
Chattonellales (Mitochondrion)	Unknown Chattonellales (Mitochondrion) family	0	0	0	1.99744e-05	0	0	0	0	0	0	0	0	0	0	0	0	0	0	0	0	0	0	0	0	0	0	0	0	0	0.000181225	0	0
Jakobida	Andalucia	0	0	0	1.99744e-05	0	0	0	0	0	0	0	0	0	0	4.28082e-05	0	0	0	0	0	0	0	0	0	0	0	0	0	0	0	0	0
Centroheliozoa	Acanthocystidae	0	0	0	0.00117849	0	0	0	0	0	0	0	0	0	0	0	0	0	0	0	0	0	0	0	0	0	0	0	0	0	0	0	0
Centroheliozoa	Heterophryidae	0	0	0	0.00105864	0	0	0	0	0	0	0	0	0	0	0	0	0	0	0	0	0	0	0	0	0	0	0	0	0	0	0	0
Glaucocystophyceae	Cyanophoraceae	0	0	0	0.00389501	0	0	0	0	0	0	0	0	0	0	0	0	0	0	0	0	0	0	0	0	0	0	0	0	0	0	0	0
Apusozoa	Apusomonadidae	0	0	0	7.98977e-05	0	0	0	0	0	0	0	0	0	0	0	0	0	0	0	0	0	0	0	0	0	0	0	0	0	0	0	0
Choanoflagellida	Codonosigidae	0	0	0	3.99489e-05	0	0	0	0	0	0	0	0	0	0	4.28082e-05	0	0	0	0	0	0	0	0	0	0	0	0	0	0	0	0	0
Choanoflagellida	Acanthoecidae	0	0	0	0.00123841	0	0	0	0	0	0	0	0	0	0	0.000171233	0	0	0	0	0	0	0	0	0	0	0	0	0	0	0	0	0
Choanoflagellida	Salpingoecidae	0	0	0	0.000199744	0	0	0	0	0	0	0	0	0	0	4.28082e-05	0	0	0	0	0	0	0	0	0	0	0	0	0	0	0	0	0
Choanoflagellida	Unknown Choanoflagellida family	0	0	0	0.000379514	0	0	0	0	0	0	0	0	0	0	0.00047089	0	0	0	0	0	0	0	0	0	0	0	0	0	0	0	0	0
Dactylopodida	Vexilliferidae	0	0	0	5.99233e-05	0	0	0	0	0	0	0	0	0	0	0	0	0	0	0	0	0	0	0	0	0	0	0	0	0	0	0	0
Dactylopodida	Paramoebidae	0	0	0	0.000319591	0	0	0	0	0	0	0	0	0	0	0	0	0	0	0	0	0	0	0	0	0	0	0	0	0	0	0	0
Dactylopodida	Unknown Dactylopodida family	0	0	0	0.00071908	0	0	0	0	0	0	0	0	0	0	0	0	0	0	0	0	0	0	0	0	0	0	0	0	0	0	0	0
Leptomyxida	Flabellulidae	0	0	0	1.99744e-05	0	0	0	0	0	0	0	0	0	0	0	0	0	0	0	0	0	0	0	0	0	0	0	0	0	0	0	0
Leptomyxida	Unknown Leptomyxida family	0	0	0	1.99744e-05	0	0	0	0	0	0	0	0	0	0	0	0	0	0	0	0	0	0	0	0	0	0	0	0	0	0	0	0
Acanthamoebidae	Unknown Acanthamoebidae genus	0	0	0	1.99744e-05	0	0	0	0	0	0	0	0	0	0	0	0	0	0	0	0	0	0	0	0	0	0	0	0	0	0	0	0
Acrasida	Unknown Acrasida genus	0	0	0	0.00071908	0	0	0	0	0	0	0	0	0	0	0	0	0	0	0	0	0	0	0	0	0	0	0	0	0	0	0	0
Cryptomonadales	Cryptomonadaceae	0	0	0	0	0	0	0	0	0	0	0	0	0	0	0.000599315	0	0	0	0	0	0	0	0	0	0	0	0	0	0	0	0	0
Pyrenomonadales	Geminigeraceae	0	0	0	0.00329578	0	0	0	0	0	0	0	0	0	0	0.0273973	0	0	0	0	0	0	0	0	0	0	0	0	0	0	0	0	0
Pyrenomonadales	Chroomonadaceae	0	0	0	0	0	0	0	0	0	0	0	0	0	0	0.0271404	0	0	0	0	0	0	0	0	0	0	0	0	0	0	0	0	0
Pyrenomonadales	Unknown Pyrenomonadales family	0	0	0	1.99744e-05	0	0	0	0	0	0	0	0	0	0	0.000599315	0	0	0	0	0	0	0	0	0	0	0	0	0	0	0	0	0
Katablepharidophyta	Katablepharidaceae	0	0	0	3.99489e-05	0	0	0	0	0	0	0	0	0	0	0	0	0	0	0	0	0	0	0	0	0	0	0	0	0	0	0	0
Euglenales	Unknown Euglenales genus	0	0	0	5.99233e-05	0	0	0	0	0	0	0	0	0	0	0	0	0	0	0	0	0	0	0	0	0	0	0	0	0	0	0	0
Kinetoplastida	Bodonidae	0	0	0	0.000139821	0	0	0	0	0	0	0	0	0	0	8.56164e-05	0	0	0	0	0	0	0	0	0	0	0	0	0	0	0	0	0
Kinetoplastida	Unknown Kinetoplastida family	0	0	0	9.98722e-05	0	0	0	0	0	0	0	0	0	0	0	0	0	0	0	0	0	0	0	0	0	0	0	0	0	0	0	0
Pavlovales	Pavlovaceae	0	0	0	0.0483381	0	0	0	0	0	0	0	0	0	0	0	0	0	0	0	0	0	0	0	0	0	0	0	0	0	0	0	0
Pavlovales	Unknown Pavlovales family	0	0	0	0.00151806	0	0	0	0	0	0	0	0	0	0	0	0	0	0	0	0	0	0	0	0	0	0	0	0	0	0	0	0
Cercozoa	Vampyrellidae	0	0	0	9.98722e-05	0	0	0	0	0	0	0	0	0	0	0	0	0	0	0	0	0	0	0	0	0	0	0	0	0	0	0	0
Euglyphida	Unknown Euglyphida family	0	0	0	7.98977e-05	0	0	0	0	0	0	0	0	0	0	4.28082e-05	0	0	0	0	0	0	0	0	0	0	0	0	0	0	0	0	0
Thaumatomonadida	Unknown Thaumatomonadida family	0	0	0	3.99489e-05	0	0	0	0	0	0	0	0	0	0	0	0	0	0	0	0	0	0	0	0	0	0	0	0	0	0	0	0
Thaumatomonadida	Unknown Thaumatomonadida genus	0	0	0	3.99489e-05	0	0	0	0	0	0	0	0	0	0	0	0	0	0	0	0	0	0	0	0	0	0	0	0	0	0	0	0
Cercomonadida	Cercomonadidae	0	0	0	0	0	0	0	0	0	0	0	0	0	0	4.28082e-05	0	0	0	0	0	0	0	0	0	0	0	0	0	0	0	0	0
Cercomonadida	Unknown Cercomonadida genus	0	0	0	5.99233e-05	0	0	0	0	0	0	0	0	0	0	0	0	0	0	0	0	0	0	0	0	0	0	0	0	0	0	0	0
Cercomonadida	Unknown Cercomonadida family	0	0	0	0.000119847	0	0	0	0	0	0	0	0	0	0	0.000642123	0	0	0	0	0	0	0	0	0	0	0	0	0	0	0	0	0
Symphyacanthida	Amphilithiidae	0	0	0	3.99489e-05	0	0	0	0	0	0	0	0	0	0	4.28082e-05	0	0	0	0	0	0	0	0	0	0	0	0	0	0	0	0	0
Stylonematales	Unknown Stylonematales family	0	0	0	0	0	0	0	0	0	0	0	0	0	0	4.28082e-05	0	0	0	0	0	0	0	0	0	0	0	0	0	0	0	0	0
Gracilariales	Unknown Gracilariales family	0	0	0	5.99233e-05	0	0	0	0	0	0	0	0	0	0	0	0	0	0	0	0	0	0	0	0	0	0	0	0	0	0	0	0
Microthamniales	Unknown Microthamniales genus	0	0	0	0	0	0	0	0	0	0	0	0	0	0	0.000171233	0	0	0	0	0	0	0	0	0	0	0	0	0	0	0	0	0
Chlorellales : Oocystaceae	Oocystis	0	0	0	5.99233e-05	0	0	0	0	0	0	0	0	0	0	0	0	0	0	0	0	0	0	0	0	0	0	0	0	0	0	0	0
Chlorellales : Oocystaceae	Unknown Oocystaceae genus	0	0	0	1.99744e-05	0	0	0	0	0	0	0	0	0	0	0	0	0	0	0	0	0	0	0	0	0	0	0	0	0	0	0	0
Chlorellales	Chlorellales incertae sedis	0	0	0	5.99233e-05	0	0	0	0	0	0	0	0	0	0	0	0	0	0	0	0	0	0	0	0	0	0	0	0	0	0	0	0
Chlorellales	Chlorellaceae	0	0	0	3.99489e-05	0	0	0	0	0	0	0	0	0	0	4.28082e-05	0	0	0	0	0	0	0	0	0	0	0	0	0	0	0	0	0
Chlorococcales	Unknown Chlorococcales genus	0	0	0	0	0	0	0	0	0	0	0	0	0	0	4.28082e-05	0	0	0	0	0	0	0	0	0	0	0	0	0	0	0	0	0
Sphaeropleales : Scenedesmaceae	Unknown Scenedesmaceae genus	0	0	0	0	0	0	0	0	0	0	0	0	0	0	0.000256849	0	0	0	0	0	0	0	0	0	0	0	0	0	0	0	0	0
Chlamydomonadales	Phacotaceae	0	0	0	0	0	0	0	0	0	0	0	0	0	0	0.0110873	0	0	0	0	0	0	0	0	0	0	0	0	0	0	0	0	0
Chlamydomonadales	Dunaliellaceae	0	0	0	0	0	0	0	0	0	0	0	0	0	0	0.000128425	0	0	0	0	0	0	0	0	0	0	0	0	0	0	0	0	0
Chlamydomonadales	Chlamydomonadaceae	0	0	0	0	0	0	0	0	0	0	0	0	0	0	0.00547945	0	0	0	0	0	0	0	0	0	0	0	0	0	0	0	0	0
Chlamydomonadales	Unknown Chlamydomonadales family	0	0	0	3.99489e-05	0	0	0	0	0	0	0	0	0	0	0.00107021	0	0	0	0	0	0	0	0	0	0	0	0	0	0	0	0	0
Desmidiales	Gonatozygaceae	0	0	0	0	0	0	0	0	0	0	0	0	0	0	4.28082e-05	0	0	0	0	0	0	0	0	0	0	0	0	0	0	0	0	0
Desmidiales	Unknown Desmidiales family	0	0	0	3.99489e-05	0	0	0	0	0	0	0	0	0	0	0	0	0	0	0	0	0	0	0	0	0	0	0	0	0	0	0	0
Notothyladales	Unknown Notothyladales family	0	0	0	9.98722e-05	0	0	0	0	0	0	0	0	0	0	0	0	0	0	0	0	0	0	0	0	0	0	0	0	0	0	0	0
Polytrichales	Unknown Polytrichales family	0	0	0	1.99744e-05	0	0	0	0	0	0	0	0	0	0	0	0	0	0	0	0	0	0	0	0	0	0	0	0	0	0	0	0
Selaginellales	Selaginellaceae	0	0	0	0.00417466	0	0	0	0	0	0	0	0	0	0	0	0	0	0	0	0	0	0	0	0	0	0	0	0	0	0	0	0
Selaginellales	Unknown Selaginellales family	0	0	0	1.99744e-05	0	0	0	0	0	0	0	0	0	0	0	0	0	0	0	0	0	0	0	0	0	0	0	0	0	0	0	0
Lycopodiales	Lycopodiaceae	0	0	0	0	0	0	0	0	0	0	0	0	0	0	4.28082e-05	0	0	0	0	0	0	0	0	0	0	0	0	0	0	0	0	0
Ceratophyllales	Ceratophyllaceae	0	0	0	1.99744e-05	0	0	0	0	0	0	0	0	0	0	0	0	0	0	0	0	0	0	0	0	0	0	0	0	0	0	0	0
Apiales	Unknown Apiales family	0	0	0	5.99233e-05	0	0	0	0	0	0	0	0	0	0	0	0	0	0	0	0	0	0	0	0	0	0	0	0	0	0	0	0
Fabales	environmental samples (Fabales)	0	0	0	0.000499361	0	0	0	0	0	0	0	0	0	0	4.28082e-05	0	0	0	0	0	0	0	0	0	0	0	0	0	0	0	0	0
Fabales	Unknown Fabales family	0	0	0	5.99233e-05	0	0	0	0	0	0	0	0	0	0	0	0	0	0	0	0	0	0	0	0	0	0	0	0	0	0	0	0
Bicosoecida	Bicosoecidae	0	0	0	0.00763023	0	0	0	0	0	0	0	0	0	0	0.000128425	0	0	0	0	0	0	0	0	0	0	0	0	0	0	0	0	0
Bicosoecida	Unknown Bicosoecida genus	0	0	0	0.000259668	0	0	0	0	0	0	0	0	0	0	0.000599315	0	0	0	0	0	0	0	0	0	0	0	0	0	0	0	0	0
Bicosoecida	Unknown Bicosoecida family	0	0	0	0.00483381	0	0	0	0	0	0	0	0	0	0	0.00047089	0	0	0	0	0	0	0	0	0	0	0	0	0	0	0	0	0
Synurales	Mallomonadaceae	0	0	0	0	0	0	0	0	0	0	0	0	0	0	8.56164e-05	0	0	0	0	0	0	0	0	0	0	0	0	0	0	0	0	0
Ochromonadales	Ochromonadaceae	0	0	0	9.98722e-05	0	0	0	0	0	0	0	0	0	0	0.000128425	0	0	0	0	0	0	0	0	0	0	0	0	0	0	0	0	0
Ochromonadales	Unknown Ochromonadales family	0	0	0	1.99744e-05	0	0	0	0	0	0	0	0	0	0	0	0	0	0	0	0	0	0	0	0	0	0	0	0	0	0	0	0
Hibberdiales	Unknown Hibberdiales family	0	0	0	1.99744e-05	0	0	0	0	0	0	0	0	0	0	0	0	0	0	0	0	0	0	0	0	0	0	0	0	0	0	0	0
Chromulinales	Chrysolepidomonadaceae	0	0	0	1.99744e-05	0	0	0	0	0	0	0	0	0	0	0	0	0	0	0	0	0	0	0	0	0	0	0	0	0	0	0	0
Chromulinales	Paraphysomonadaceae	0	0	0	0.000319591	0	0	0	0	0	0	0	0	0	0	0.000941781	0	0	0	0	0	0	0	0	0	0	0	0	0	0	0	0	0
Chromulinales	Chromulinaceae	0	0	0	0.000199744	0	0	0	0	0	0	0	0	0	0	0.00214041	0	0	0	0	0	0	0	0	0	0	0	0	0	0	0	0	0
Chromulinales	Unknown Chromulinales family	0	0	0	0.000259668	0	0	0	0	0	0	0	0	0	0	0.000214041	0	0	0	0	0	0	0	0	0	0	0	0	0	0	0	0	0
Melosirales	Unknown Melosirales family	0	0	0	3.99489e-05	0	0	0	0	0	0	0	0	0	0	0	0	0	0	0	0	0	0	0	0	0	0	0	0	0	0	0	0
Thalassiosirales	Thalassiosiraceae	0	0	0	0	0	0	0	0	0	0	0	0	0	0	0.00136986	0	0	0	0	0	0	0	0	0	0	0	0	0	0	0	0	0
Naviculales	Naviculaceae	0	0	0	0.000259668	0	0	0	0	0	0	0	0	0	0	0	0	0	0	0	0	0	0	0	0	0	0	0	0	0	0	0	0
Naviculales	Unknown Naviculales family	0	0	0	0.000239693	0	0	0	0	0	0	0	0	0	0	0	0	0	0	0	0	0	0	0	0	0	0	0	0	0	0	0	0
Bacillariales	Bacillariaceae	0	0	0	0.00017977	0	0	0	0	0	0	0	0	0	0	0	0	0	0	0	0	0	0	0	0	0	0	0	0	0	0	0	0
Bacillariales	Unknown Bacillariales family	0	0	0	1.99744e-05	0	0	0	0	0	0	0	0	0	0	0	0	0	0	0	0	0	0	0	0	0	0	0	0	0	0	0	0
Placididea	Wobblia	0	0	0	0	0	0	0	0	0	0	0	0	0	0	4.28082e-05	0	0	0	0	0	0	0	0	0	0	0	0	0	0	0	0	0
Placididea	Placidia	0	0	0	0	0	0	0	0	0	0	0	0	0	0	4.28082e-05	0	0	0	0	0	0	0	0	0	0	0	0	0	0	0	0	0
Labyrinthulida	Thraustochytriidae	0	0	0	0.000878875	0	0	0	0	0	0	0	0	0	0	0	0	0	0	0	0	0	0	0	0	0	0	0	0	0	0	0	0
Labyrinthulida	Unknown Labyrinthulida family	0	0	0	0.000499361	0	0	0	0	0	0	0	0	0	0	0.000171233	0	0	0	0	0	0	0	0	0	0	0	0	0	0	0	0	0
Mischococcales	Pleurochloridaceae	0	0	0	0	0	0	0	0	0	0	0	0	0	0	8.56164e-05	0	0	0	0	0	0	0	0	0	0	0	0	0	0	0	0	0
Blastocladiales	Blastocladiaceae	0	0	0	0.00133829	0	0	0	0	0	0	0	0	0	0	0	0	0	0	0	0	0	0	0	0	0	0	0	0	0	0	0	0
Blastocladiales	Physodermataceae	0	0	0	7.98977e-05	0	0	0	0	0	0	0	0	0	0	0	0	0	0	0	0	0	0	0	0	0	0	0	0	0	0	0	0
Blastocladiales	Unknown Blastocladiales family	0	0	0	0.00017977	0	0	0	0	0	0	0	0	0	0	4.28082e-05	0	0	0	0	0	0	0	0	0	0	0	0	0	0	0	0	0
Monoblepharidales	Monoblepharidaceae	0	0	0	1.99744e-05	0	0	0	0	0	0	0	0	0	0	0.000299658	0	0	0	0	0	0	0	0	0	0	0	0	0	0	0	0	0
Monoblepharidales	Unknown Monoblepharidales family	0	0	0	7.98977e-05	0	0	0	0	0	0	0	0	0	0	8.56164e-05	0	0	0	0	0	0	0	0	0	0	0	0	0	0	0	0	0
Cladochytriales	Unknown Cladochytriales family	0	0	0	1.99744e-05	0	0	0	0	0	0	0	0	0	0	0	0	0	0	0	0	0	0	0	0	0	0	0	0	0	0	0	0
Rhizophydiales	Rhizophydiaceae	0	0	0	1.99744e-05	0	0	0	0	0	0	0	0	0	0	0	0	0	0	0	0	0	0	0	0	0	0	0	0	0	0	0	0
Chytridiales	Endochytriaceae	0	0	0	1.99744e-05	0	0	0	0	0	0	0	0	0	0	0	0	0	0	0	0	0	0	0	0	0	0	0	0	0	0	0	0
Chytridiales incertae sedis	Unknown Chytridiales incertae sedis genus	0	0	0	3.99489e-05	0	0	0	0	0	0	0	0	0	0	4.28082e-05	0	0	0	0	0	0	0	0	0	0	0	0	0	0	0	0	0
Chytridiales	Unknown Chytridiales family	0	0	0	7.98977e-05	0	0	0	0	0	0	0	0	0	0	4.28082e-05	0	0	0	0	0	0	0	0	0	0	0	0	0	0	0	0	0
Spizellomycetales	Spizellomycetaceae	0	0	0	9.98722e-05	0	0	0	0	0	0	0	0	0	0	0.000770548	0	0	0	0	0	0	0	0	0	0	0	0	0	0	0	0	0
Spizellomycetales	Unknown Spizellomycetales family	0	0	0	0.000439438	0	0	0	0	0	0	0	0	0	0	0.000214041	0	0	0	0	0	0	0	0	0	0	0	0	0	0	0	0	0
Diversisporales	Acaulosporaceae	0	0	0	1.99744e-05	0	0	0	0	0	0	0	0	0	0	0	0	0	0	0	0	0	0	0	0	0	0	0	0	0	0	0	0
Diversisporales	Unknown Diversisporales family	0	0	0	0.000659156	0	0	0	0	0	0	0	0	0	0	0	0	0	0	0	0	0	0	0	0	0	0	0	0	0	0	0	0
Kickxellales	Kickxellaceae	0	0	0	9.98722e-05	0	0	0	0	0	0	0	0	0	0	0	0	0	0	0	0	0	0	0	0	0	0	0	0	0	0	0	0
Endogonales	Unknown Endogonales family	0	0	0	5.99233e-05	0	0	0	0	0	0	0	0	0	0	0	0	0	0	0	0	0	0	0	0	0	0	0	0	0	0	0	0
Mortierellales	Mortierellaceae	0	0	0	0.000159795	0	0	0	0	0	0	0	0	0	0	0	0	0	0	0	0	0	0	0	0	0	0	0	0	0	0	0	0
Mortierellales	Unknown Mortierellales family	0	0	0	0.00415468	0	0	0	0	0	0	0	0	0	0	4.28082e-05	0	0	0	0	0	0	0	0	0	0	0	0	0	0	0	0	0
Entorrhizales	Unknown Entorrhizales family	0	0	0	1.99744e-05	0	0	0	0	0	0	0	0	0	0	0	0	0	0	0	0	0	0	0	0	0	0	0	0	0	0	0	0
Georgefischeriales	Unknown Georgefischeriales family	0	0	0	0.000459412	0	0	0	0	0	0	0	0	0	0	0	0	0	0	0	0	0	0	0	0	0	0	0	0	0	0	0	0
Capnodiales	Unknown Capnodiales family	0	0	0	1.99744e-05	0	0	0	0	0	0	0	0	0	0	0	0	0	0	0	0	0	0	0	0	0	0	0	0	0	0	0	0
Pleosporales	Unknown Pleosporales family	0	0	0	3.99489e-05	0	0	0	0	0	0	0	0	0	0	0	0	0	0	0	0	0	0	0	0	0	0	0	0	0	0	0	0
Perkinsida	Unknown Perkinsida family	0	0	0	1.99744e-05	0	0	0	0	0	0	0	0	0	0	0	0	0	0	0	0	0	0	0	0	0	0	0	0	0	0	0	0
Heterotrichida	Spirostomidae	0	0	0	0	0	0	0	0	0	0	0	0	0	0	4.28082e-05	0	0	0	0	0	0	0	0	0	0	0	0	0	0	0	0	0
Heterotrichida	Condylostomatidae	0	0	0	0	0	0	0	0	0	0	0	0	0	0	0.00124144	0	0	0	0	0	0	0	0	0	0	0	0	0	0	0	0	0
Heterotrichida	Unknown Heterotrichida family	0	0	0	0	0	0	0	0	0	0	0	0	0	0	0.00141267	0	0	0	0	0	0	0	0	0	0	0	0	0	0	0	0	0
Nassulida	Unknown Nassulida family	0	0	0	0	0	0	0	0	0	0	0	0	0	0	0.000171233	0	0	0	0	0	0	0	0	0	0	0	0	0	0	0	0	0
Synhymeniida	Unknown Synhymeniida family	0	0	0	1.99744e-05	0	0	0	0	0	0	0	0	0	0	0	0	0	0	0	0	0	0	0	0	0	0	0	0	0	0	0	0
Dysteriida	Dysteriidae	0	0	0	0.00183765	0	0	0	0	0	0	0	0	0	0	0	0	0	0	0	0	0	0	0	0	0	0	0	0	0	0	0	0
Dysteriida	Unknown Dysteriida family	0	0	0	0.0258669	0	0	0	0	0	0	0	0	0	0	0	0	0	0	0	0	0	0	0	0	0	0	0	0	0	0	0	0
Exogemmida	Isochonidae	0	0	0	5.99233e-05	0	0	0	0	0	0	0	0	0	0	0	0	0	0	0	0	0	0	0	0	0	0	0	0	0	0	0	0
Exogemmida	Unknown Exogemmida family	0	0	0	3.99489e-05	0	0	0	0	0	0	0	0	0	0	0	0	0	0	0	0	0	0	0	0	0	0	0	0	0	0	0	0
Euplotida	Unknown Euplotida family	0	0	0	5.99233e-05	0	0	0	0	0	0	0	0	0	0	0	0	0	0	0	0	0	0	0	0	0	0	0	0	0	0	0	0
Urostylida	Holostichidae	0	0	0	5.99233e-05	0	0	0	0	0	0	0	0	0	0	0	0	0	0	0	0	0	0	0	0	0	0	0	0	0	0	0	0
Urostylida	Urostylidae	0	0	0	0	0	0	0	0	0	0	0	0	0	0	4.28082e-05	0	0	0	0	0	0	0	0	0	0	0	0	0	0	0	0	0
Urostylida	Unknown Urostylida family	0	0	0	1.99744e-05	0	0	0	0	0	0	0	0	0	0	0	0	0	0	0	0	0	0	0	0	0	0	0	0	0	0	0	0
Sporadotrichida	Halteriidae	0	0	0	0.00353547	0	0	0	0	0	0	0	0	0	0	0.000428082	0	0	0	0	0	0	0	0	0	0	0	0	0	0	0	0	0
Sporadotrichida	Oxytrichidae	0	0	0	0.000379514	0	0	0	0	0	0	0	0	0	0	8.56164e-05	0	0	0	0	0	0	0	0	0	0	0	0	0	0	0	0	0
Sporadotrichida	Unknown Sporadotrichida family	0	0	0	3.99489e-05	0	0	0	0	0	0	0	0	0	0	0	0	0	0	0	0	0	0	0	0	0	0	0	0	0	0	0	0
Pleurostomatida	Litonotidae	0	0	0	3.99489e-05	0	0	0	0	0	0	0	0	0	0	0	0	0	0	0	0	0	0	0	0	0	0	0	0	0	0	0	0
Haptorida	Didiniidae	0	0	0	0.00451422	0	0	0	0	0	0	0	0	0	0	0.00107021	0	0	0	0	0	0	0	0	0	0	0	0	0	0	0	0	0
Haptorida	Unknown Haptorida family	0	0	0	1.99744e-05	0	0	0	0	0	0	0	0	0	0	0	0	0	0	0	0	0	0	0	0	0	0	0	0	0	0	0	0
Prorodontida	Prorodontidae	0	0	0	0	0	0	0	0	0	0	0	0	0	0	0.000128425	0	0	0	0	0	0	0	0	0	0	0	0	0	0	0	0	0
Prorodontida	Colepidae	0	0	0	0	0	0	0	0	0	0	0	0	0	0	8.56164e-05	0	0	0	0	0	0	0	0	0	0	0	0	0	0	0	0	0
Prorodontida	Unknown Prorodontida family	0	0	0	3.99489e-05	0	0	0	0	0	0	0	0	0	0	0.000214041	0	0	0	0	0	0	0	0	0	0	0	0	0	0	0	0	0
Pleuronematida	Cyclidiidae	0	0	0	0.00759028	0	0	0	0	0	0	0	0	0	0	8.56164e-05	0	0	0	0	0	0	0	0	0	0	0	0	0	0	0	0	0
Pleuronematida	Unknown Pleuronematida family	0	0	0	0.000299616	0	0	0	0	0	0	0	0	0	0	4.28082e-05	0	0	0	0	0	0	0	0	0	0	0	0	0	0	0	0	0
Philasterida	Unknown Philasterida family	0	0	0	1.99744e-05	0	0	0	0	0	0	0	0	0	0	0	0	0	0	0	0	0	0	0	0	0	0	0	0	0	0	0	0
Peritrichia	Astylozoidae	0	0	0	0.000499361	0	0	0	0	0	0	0	0	0	0	0.000214041	0	0	0	0	0	0	0	0	0	0	0	0	0	0	0	0	0
Peritrichia	Vorticellidae	0	0	0	1.99744e-05	0	0	0	0	0	0	0	0	0	0	0	0	0	0	0	0	0	0	0	0	0	0	0	0	0	0	0	0
Peritrichia	Unknown Peritrichia family	0	0	0	5.99233e-05	0	0	0	0	0	0	0	0	0	0	4.28082e-05	0	0	0	0	0	0	0	0	0	0	0	0	0	0	0	0	0
Lophodiniales	Lophodiniaceae	0	0	0	0	0	0	0	0	0	0	0	0	0	0	0.0015839	0	0	0	0	0	0	0	0	0	0	0	0	0	0	0	0	0
Lophodiniales	Unknown Lophodiniales family	0	0	0	0	0	0	0	0	0	0	0	0	0	0	8.56164e-05	0	0	0	0	0	0	0	0	0	0	0	0	0	0	0	0	0
Gymnodiniales	Unknown Gymnodiniales family	0	0	0	5.99233e-05	0	0	0	0	0	0	0	0	0	0	0	0	0	0	0	0	0	0	0	0	0	0	0	0	0	0	0	0
Peridiniales	Unknown Peridiniales family	0	0	0	1.99744e-05	0	0	0	0	0	0	0	0	0	0	0	0	0	0	0	0	0	0	0	0	0	0	0	0	0	0	0	0
Apicomplexa	Colpodellidae	0	0	0	0.0045342	0	0	0	0	0	0	0	0	0	0	4.28082e-05	0	0	0	0	0	0	0	0	0	0	0	0	0	0	0	0	0
Piroplasmida	Unknown Piroplasmida family	0	0	0	1.99744e-05	0	0	0	0	0	0	0	0	0	0	0	0	0	0	0	0	0	0	0	0	0	0	0	0	0	0	0	0
Flosculariacea	Testudinellidae	0	0	0	0	0	0	0	0	0	0	0	0	0	0	4.28082e-05	0	0	0	0	0	0	0	0	0	0	0	0	0	0	0	0	0
Flosculariacea	Flosculariidae	0	0	0	0	0	0	0	0	0	0	0	0	0	0	0.000128425	0	0	0	0	0	0	0	0	0	0	0	0	0	0	0	0	0
Flosculariacea	Unknown Flosculariacea family	0	0	0	0	0	0	0	0	0	0	0	0	0	0	4.28082e-05	0	0	0	0	0	0	0	0	0	0	0	0	0	0	0	0	0
Monogononta : Ploimida	Synchaetidae	0	0	0	0	0	0	0	0	0	0	0	0	0	0	0.00047089	0	0	0	0	0	0	0	0	0	0	0	0	0	0	0	0	0
Monogononta : Ploimida	Brachionidae	0	0	0	0	0	0	0	0	0	0	0	0	0	0	0.000770548	0	0	0	0	0	0	0	0	0	0	0	0	0	0	0	0	0
Clathrinida	Unknown Clathrinida family	0	0	0	1.99744e-05	0	0	0	0	0	0	0	0	0	0	0	0	0	0	0	0	0	0	0	0	0	0	0	0	0	0	0	0
Lithonida	Unknown Lithonida family	0	0	0	0	0	0	0	0	0	0	0	0	0	0	4.28082e-05	0	0	0	0	0	0	0	0	0	0	0	0	0	0	0	0	0
Leucosolenida	Unknown Leucosolenida family	0	0	0	0	0	0	0	0	0	0	0	0	0	0	8.56164e-05	0	0	0	0	0	0	0	0	0	0	0	0	0	0	0	0	0
Notostraca	Triopsidae	0	0	0	0	0	0	0	0	0	0	0	0	0	0	0.000214041	0	0	0	0	0	0	0	0	0	0	0	0	0	0	0	0	0
Diplostraca : Cladocera : Anomopoda	Chydoridae	0	0	0	0	0	0	0	0	0	0	0	0	0	0	0.000342466	0	0	0	0	0	0	0	0	0	0	0	0	0	0	0	0	0
Diplostraca : Cladocera : Anomopoda	Daphniidae	0	0	0	0	0	0	0	0	0	0	0	0	0	0	0.000941781	0	0	0	0	0	0	0	0	0	0	0	0	0	0	0	0	0
Diplostraca : Cladocera : Anomopoda	Unknown Anomopoda family	0	0	0	0	0	0	0	0	0	0	0	0	0	0	0.000171233	0	0	0	0	0	0	0	0	0	0	0	0	0	0	0	0	0
Diptera : Nematocera : Chironomoidea	Chironomidae	0	0	0	3.99489e-05	0	0	0	0	0	0	0	0	0	0	0	0	0	0	0	0	0	0	0	0	0	0	0	0	0	0	0	0
Diptera : Nematocera : Chironomoidea	Unknown Chironomoidea family	0	0	0	1.99744e-05	0	0	0	0	0	0	0	0	0	0	0	0	0	0	0	0	0	0	0	0	0	0	0	0	0	0	0	0
Perciformes : Scombroidei	Scombridae	0	0	0	0	0	0	0	0	0	0	0	0	0	0	4.28082e-05	0	0	0	0	0	0	0	0	0	0	0	0	0	0	0	0	0
	Total	0.820097	0.501557	0.50542	0.613435	0.677978	0.568834	0.623676	0.323045	0.552548	0.560625	0.621517	0.644013	0.624437	0.570631	0.597046	0.69771	0.683901	0.340888	0.699332	0.456459	0.500345	0.172974	0.726962	0.548175	0.682927	0.565172	0.592208	0.62721	0.529567	0.72037	0.556644	0.512302
	Unclassified at family level	0.179903	0.498443	0.49458	0.386565	0.322022	0.431166	0.376324	0.676955	0.447452	0.439375	0.378483	0.355987	0.375563	0.429369	0.402954	0.30229	0.316099	0.659112	0.300668	0.543541	0.499655	0.827026	0.273038	0.451825	0.317073	0.434828	0.407792	0.37279	0.470433	0.27963	0.443356	0.487698
Relative abundance at genus level
Parent taxa	Taxa	LAB_2012_0M_DNA	LAB_2011_A_0M_DNA	LAB_2011_B_0M_DNA	LAR_0M_Shotgun_RNA	LAR_0M_DNA	LAR_0M_RNA	LAR_2M_DNA	LAR_2M_RNA	LAR_3M_DNA	LAR_3M_RNA	LAR_10M_DNA	LAR_10M_RNA	LAR_30M_DNA	LAR_30M_RNA	LB_0M_Shotgun_RNA	LB_0M_Prefilter_DNA	LB_0M_DNA	LB_0M_RNA	LB_2M_DNA	LB_2M_RNA	LB_13M_DNA	LB_13M_RNA	LC_A_0M_Prefilter_DNA	LC_A_0M_DNA	LC_A_15M_DNA	LC_A_2M_DNA	LC_B_0M_DNA	LC_B_15M_DNA	LC_C_0M_DNA	LS_0M_DNA	LS_3M_DNA	LS_30M_DNA
Methanococcaceae	Methanococcus	0	0	0	0	0	0	0	0	0	0	0	0	0	0	0	0	0	0	0	0	0	0	0	0	0	0	9.27644e-05	0	0	0	0	0
Methanospirillaceae	Methanospirillum	0	0	0	1.99744e-05	0.000272554	0.000228938	0.000126072	0	0	0	0.00528576	0.00539374	0.0129656	0.0113415	0	0	0	0	0	0	0	0	0	0	0	0	0	0	0	0	0	0
Methanospirillaceae	Unknown Methanospirillaceae genus	0	0	0	0	0	0	0.000252143	0	0.000137382	0	0	0	0	0	0	0	0	0	0	0	0	0	0	0	0	0	0	0	0	0	0	0
Methanomicrobiaceae	Methanoculleus	0	0	0	0	0	0	0	0	0	0	0	0	0	0	0	0	0	0	0	0	0	0	0	0	0	0	9.27644e-05	0	0	0	0	0
Methanomicrobiales	Methanocalculus	0	0.0001074	0.000878992	0.00071908	0.00994821	0.0121337	0.0221886	0.00555846	0.0130512	0.00614143	0.169695	0.206622	0.34249	0.213034	0	0	0	0	0.000123732	9.07112e-05	0.000172712	0.000304352	0.0145051	0.0813884	0.101715	0.104709	0.17551	0.156069	0.0795746	0	0	0
Methanoregula incertae sedis	Candidatus Methanoregula	0	0	0	0	0	0	0	0	0	0	0.00044048	0.000746826	0.00615317	0.00245451	0	0	0	0	0	0	0	0	0	0	0	0	0	0	0	0	0	0
Methanosaetaceae	Methanosaeta	0.000616459	0	0	3.99489e-05	0.000545108	0.000152625	0.000882501	6.53937e-05	0.000412145	0.000175469	0.0088096	0.00539374	0.0264806	0.0105798	0	0	0	0	0	0	0	0.000101451	0.00255973	0.000683936	0.000745553	0.000747384	0.0012987	0.00251319	0.00105597	0	0	0
Methanosaetaceae	Unknown Methanosaetaceae genus	0	0	0	1.99744e-05	0	0	0	0	0	0	0	0	0	0	0	0	0	0	0	0	0	0	0	0	0	0	0	0	0	0	0	0
Methanosarcinaceae	Methanosalsum	0	0	0	0	0	0	0	0	0	0	0	0	0	0	0	0	0	0	0	0	0	0	0.000853242	0.000512952	0.000852061	0.00156951	0.000649351	0.000753958	0.000678835	0	0	0
Methanosarcinaceae	Methanolobus	0	0	0	0	0	0	0	0	0	0	0	8.29807e-05	0	0	0	2.4666e-05	0	0	0	0	0	0	0.00255973	0.0246217	0.0111833	0.0219731	0.0261596	0.0160007	0.0245889	0	0	0
Methanobacteriaceae	Methanobacterium	0	0	0	0	0	0	0	0	0	0	0	0	0.000219756	8.46382e-05	0	0	0	0	0	0	0	0	0	0	0	0	0	0	0	0	0	0
Methanobacteriaceae	Methanobrevibacter	0	0	0	0	0.000136277	0	0	0	0	0	0	0	0	0	0	0	0	0	0	0	0	0	0	0	0	0	0	0	0	0	0	0
Halobacteriaceae	Natrialba	0.000205486	0	0	0	0	0	0	0	0	0	0	0	0	0	0	0	0	0	0	0	0	0	0	0	0	0	0	0	0	0	0	0
Halobacteriaceae	Natronorubrum	0.00030823	0	0	0	0	0	0	0	0	0	0	0	0	0	0	0	0	0	0	0	0	0	0	0	0	0	0	0	0	0	0	0
Halobacteriaceae	Halorubrum	0.00030823	0	0	0	0	0	0	0	0	0	0	0	0	0	0	0	0	0	0	0	0	0	0	0	0	0	0	0	7.54262e-05	0	0	0
Halobacteriaceae	Natronolimnobius	0.000102743	0	0	0	0	0	0	0	0	0	0	0	0	0	0	0	0	0	0	0	0	0	0	0	0	0	0	0	0	0	0	0
Halobacteriaceae	Halorhabdus	0.000410973	0	0	0	0	0	0	0	0	0	0	0	0	0	0	8.22199e-06	0	0	0	0	0	0	0	0	0	0	0	0	0	0	0	0
Deep Sea Hydrothermal Vent Gp 6(DHVEG-6)	Unknown Deep Sea Hydrothermal Vent Gp 6(DHVEG-6) genus	0	0	0	0	0	0	0	0	0	0	0	0	0	0	0	0	0	0	0	0	0	0	0	0	0	0	0	8.37731e-05	0.000150852	0	0	0
Chrysiogenaceae	Chrysiogenes arsenatis	0	0	0	0	0	0	0	0	0	0	0	0	0	0	0	0	0	0	0	0	0.000172712	0	0	0	0	0	0	0	0	0	0	0
Fibrobacteraceae	Unknown Fibrobacteraceae genus	0	0	0	1.99744e-05	0	7.63126e-05	0	0	0	0	0	0	0	0	0	0	0	0	0	0	0	0	0	0	0	0	0	0	0	0	0	0
Gemmatimonadaceae	Gemmatimonas	0.000205486	0	0	0	0	0	0	0	0	0	0	0	0	0	0	8.22199e-06	0	0	0	0	0	0	0	0	0	0	0	0	0	0	0	0
Ignavibacteriaceae	Ignavibacterium	0	0	0	0	0	0	0	0	0	0	0	0	0	0	0	3.2888e-05	0	0	0	0	0	0	0	0	0	0	0	0	0	0	0	0
Ignavibacteriaceae	Unknown Ignavibacteriaceae genus	0	0	0	0	0	0	0	0	0	0	0	0	0	0	0	0	0	0	0	0	0.000172712	0	0	0	0	0	0	0	0	0	0	0
Leptospiraceae	Leptospira	0	0	0	0	0	0	0	0	0	0	0	0	0	0	0	1.6444e-05	0.000108849	0.000230097	0	0.000362845	0	0	0	0	0	0	0	0	0	0	0	0
Leptospiraceae	Unknown Leptospiraceae genus	0	0	0	0	0	0	0	0	0	0	0	0	0	0	4.28082e-05	0	0	0	0	0	0	0	0	0	0	0	0	0	0	0	0	0
Spirochaetaceae	Spirochaeta	0.000102743	0.0011814	0.0143569	0.000259668	0.000136277	0.000457875	0.00113464	0.000326968	0	0.000965082	0.00836912	0.00207452	0.00329634	0.0017774	0.000299658	1.6444e-05	0.000108849	0.000115048	0.000989854	0	0.000518135	0.000304352	0.0102389	0.00136787	0.00266269	0.00186846	0.00213358	0.00301583	0.00324332	0.00543675	0.00378202	0.00269633
Spirochaetaceae	Unknown Spirochaetaceae genus	0	0	0	0.00071908	0.000136277	0	0	6.53937e-05	0	8.77347e-05	0.00176192	0.00182557	0.000439512	0.00126957	0	8.22199e-06	0	0	0	0	0.000172712	0	0.000853242	0	0	7.47384e-05	0	0.000167546	7.54262e-05	0	0	0
Halobacteroidaceae	Natroniella	0.000205486	0	0	0	0	0	0	0	0	0	0	0	0	0	0	0	0	0	0	0	0	0	0	0	0	0	0	0	0	0	0	0
Halanaerobiaceae	Halocella	0	0	0	0	0	0	0	0	0	0	0	0	0	0	0	0	0	0	0	0	0	0	0	0.000683936	0	0.000597907	0.000649351	0.000251319	0.000301705	0	0	0
Halanaerobiaceae	Halanaerobium	0	0	0	0	0	0	0	0	0	0	0	0	0	0	0	0	0	0	0	0	0	0	0	8.5492e-05	0	0	0	0	0	0	0	0
Halanaerobiaceae	Unknown Halanaerobiaceae genus	0	0	0	0	0	0	0	0	0	0	0	0	0	0	0	0	0	0	0	0	0	0	0	0	0.000319523	0	9.27644e-05	0.000167546	0	0	0	0
Victivallaceae	Victivallis	0	0	0	0	0	0	0	0	0	0	0	8.29807e-05	0.000109878	0	0	8.22199e-06	0	0	0	0	0	0	0	0	0	0	0	0	0	0	0	0
Victivallaceae	Unknown Victivallaceae genus	0	0	0	0	0	0	0	0	0	0	0	8.29807e-05	0	0	0	0	0	0	0	0	0	0	0	0	0.000106508	0	0	0.000167546	0	0	0	0
cvE6	Chlamydiales bacterium CRIB 32	0	0	0	1.99744e-05	0	0	0	0	0	0	0	0	0	0	0	1.6444e-05	0	0	0	0	0	0	0	0	0	0	0	0	0	0	0	0
Simkaniaceae	Candidatus Fritschea	0	0.0001074	0.000292997	0	0	0	0	0	0	0	0.00022024	8.29807e-05	0	0	4.28082e-05	1.6444e-05	0.000326548	0.000115048	0.000123732	0.000634978	0	0.000811606	0	0	0	0	0	0	0	0.0014498	0.00017191	0
Simkaniaceae	Candidatus Rhabdochlamydia	0	0	0	1.99744e-05	0	0	0	0	0	0	0	0	0	0	0	0	0	0	0	0	0	0	0	0	0	0	0	0	0	0	0	0
Simkaniaceae	Unknown Simkaniaceae genus	0	0	0	0.000219719	0	0	0	0	0	8.77347e-05	0	0	0	0	0.000385274	0.000271326	0.00119734	0	0.000371195	9.07112e-05	0	0.000608704	0	0	0	0	0	0	0	0.000181225	0	0.000337041
Nitrospiraceae	Nitrospira (genus)	0	0	0	0	0	0	0	0	0	0	0	0	0	0	0.00380993	0.00137307	0.00152389	0.000115048	0.000618659	0.000362845	0.00414508	0.00111596	0	0	0	0	0	0	0	0	0.00017191	0.000337041
Nitrospiraceae	Unknown Nitrospiraceae genus	0	0	0	0	0	0	0	0	0	0	0	0	0	0	4.28082e-05	0	0	0	0	0	0	0	0	0	0	0	0	0	0	0	0	0
Deinococcaceae	Deinococcus	0.000205486	0	0	0	0	0	0	0	0	0	0	0	0	0	0	3.2888e-05	0	0	0	0	0	0	0	0	0	0	0	0	0	0	0	0
Deinococcaceae	Unknown Deinococcaceae genus	0	0	0	0	0	0	0	0	0	0	0	0	0	0	0	0.000550874	0	0	0	0	0	0	0	0	0	0	0	0	0	0	0	0
Trueperaceae	Truepera	0.00359601	0	0	0.000779003	0	0	0	0	0.000274763	0	0.00099108	0.000912787	0.00175805	0.000846382	0.00265411	0.00143063	0.000108849	0.00471698	0	0.000725689	0	0.00111596	0	0	0	0	0	0	0	0	0	0.000674082
Trueperaceae	Unknown Trueperaceae genus	0.0358574	0.0033294	0.0187518	0.000259668	0.0313437	0.0113706	0.0235754	0.00326968	0.0391537	0.0180733	0.0153067	0.00614057	0.00483463	0.00499365	0.00201199	0.0192148	0.00468053	0.0396917	0.00668151	0.00253991	0.0157168	0.00334787	0	0.00444558	0.00926616	0.0158445	0.01141	0.00846109	0.0164429	0.00126858	0.00275056	0.00370745
Haloplasmataceae	Unknown Haloplasmataceae genus	0	0	0	0	0	0	0	0	0	0	0	0	0	0	0	0	0	0	0	0	0	0	0	0	0	7.47384e-05	0	0	0	0	0	0
Acholeplasmataceae	Acholeplasma	0	0.0388787	0.0149429	0.000479386	0.00313437	0.00312882	0.00302572	0.000588543	0.00412145	0.00447447	0.0210329	0.0275496	0.0256016	0.0274228	0	2.4666e-05	0.000326548	0.000575242	0.000123732	0	0.000345423	0	0	0.00170984	0.000532538	0.00142003	0.000649351	0.00108905	0.00105597	0.00036245	0	0.000337041
Acholeplasmataceae	Unknown Acholeplasmataceae genus	0	0	0.000292997	0.00053931	0.0035432	0.00259463	0.00479072	0.000457756	0.00453359	0.00500088	0.00969056	0.00846403	0.0163718	0.00947948	4.28082e-05	0	0	0	0	0	0	0	0	0	0	0	0	0	0	0	0	0.000337041
Xiphinematobacteraceae	Unknown Xiphinematobacteraceae genus	0	0	0	0	0	0	0	0	0	0	0	0	0	0	0	8.22199e-06	0	0	0	0	0	0	0	0	0	0	0	0	0	0	0	0
Chthoniobacteraceae	Chthoniobacter	0	0	0	0	0	0	0	0	0	0	0	0	0	0	0	3.2888e-05	0	0	0	0	0	0	0	0	0	0	0	0	0	0	0	0
Verrucomicrobiaceae	Prosthecobacter	0.000205486	0	0	0	0	0	0	0	0	0	0	0	0	0	0	1.6444e-05	0	0	0	0	0	0	0	0	0	0	0	0	0	0	0	0
Verrucomicrobiaceae	Unknown Verrucomicrobiaceae genus	0	0	0	0	0	0	0.000504286	0	0	0	0	0	0	0	0	0.00447276	0	0	0	0	0	0	0	0	0	0	0	0	0	0	0	0
Rubritaleaceae	Luteolibacter	0	0	0	1.99744e-05	0	0	0	0	0	0	0	0	0	0	0	0	0	0	0	0	0	0	0	0	0	0	0	0	0	0	0	0
Puniceicoccaceae	Pelagicoccus	0	0	0	1.99744e-05	0	0	0	0	0	0	0	0	0	0	0	0	0	0	0	0	0	0	0	0	0	0	0	0	0	0	0	0
Puniceicoccaceae	Unknown Puniceicoccaceae genus	0	0	0	5.99233e-05	0	0	0	0	0	0	0	0	0	0	0	0	0	0	0	0	0	0	0	0	0	0	0	0	0	0	0	0
Opitutaceae	Alterococcus	0	0	0	0	0	0	0	0	0	0	0	0	0	0	4.28082e-05	0	0	0	0	0	0	0	0	0	0	0	0	0	0	0	0	0
Opitutaceae	Opitutus	0	0	0	0.00103867	0	0	0	0	0	0	0	8.29807e-05	0	0	0.00282534	0	0	0	0	0	0	0	0	0	0	0	0	0	0	0	0.00017191	0
Opitutaceae	Unknown Opitutaceae genus	0	0	0	0.000739054	0	0	0	0	0	0	0	0	0	0	0.00184075	0	0	0	0	0	0	0	0	0	0	0	0	0	0	0	0	0
Fusobacteriaceae	Cetobacterium	0.000924689	0	0	0	0	0	0	0	0	0	0	0	0	0	0	0.00688181	0.00130619	0	0.000494927	0	0.000690846	0	0	0	0.000106508	0	0	0	0	0	0	0
Fusobacteriaceae	Fusobacterium	0	0	0	0	0	0	0	0	0	0	0	0	0	8.46382e-05	0	0	0	0	0	0	0	0	0	8.5492e-05	0	0	0	0	0.000150852	0	0	0
Fusobacteriaceae	Unknown Fusobacteriaceae genus	0	0	0	0	0	0	0	0	0	0	0	0	0	0	0	3.2888e-05	0	0	0	0	0	0	0	0	0	0	0	0	0	0	0	0
Family XIV Incertae Sedis	Anaerobranca	0	0	0	0	0	0	0	0	0	0	0	8.29807e-05	0	0	0	0	0	0	0	0	0	0	0	0	0	0	0	0	0	0	0	0
Family XIV Incertae Sedis	Unknown Family XIV Incertae Sedis genus	0	0	0	0	0	0	0	0	0	0	0	0	0	0	0	0	0	0	0	0	0	0	0	8.5492e-05	0	7.47384e-05	0	8.37731e-05	0	0	0	0
Family XVIII Incertae Sedis	Symbiobacterium	0	0	0	0	0	0	0	0	0	0	0	0	0	0	0	1.6444e-05	0	0	0	0	0.000345423	0	0	0	0	0	0	0	0	0	0	0
Dethiosulfatibacter Family Incertae Sedis	Dethiosulfatibacter	0	0	0	0	0	0	0	0	0	0	0	0	0	0	0	8.22199e-06	0	0	0	0	0	0	0	0	0	0	0	0	0	0	0	0
Family XI Incertae Sedis (Clostridiales)	Family XI Incertae Sedis Incertae Sedis	0	0	0	0	0	0	0	0	0	0	0	0	0	0	0	0	0	0	0	0	0	0	0.00341297	0	0	7.47384e-05	9.27644e-05	8.37731e-05	0.000301705	0	0	0
Peptococcaceae	Desulfitispora alkaliphila	0.000205486	0.0001074	0	0	0	0	0	0	0	0	0	0	0	0	0	0	0	0	0	0	0	0	0	0	0	0	0	0	0	0	0	0
Peptococcaceae	Desulfitibacter	0.000102743	0	0	0	0	0	0	0	0	0	0	0	0	0	0	0	0	0	0	0	0	0	0	0	0	0	0	0	0	0	0	0
Peptococcaceae	Unknown Peptococcaceae genus	0	0	0	0	0.000272554	7.63126e-05	0	0	0.000137382	8.77347e-05	0.00011012	0.000165961	0.000219756	0.000338553	0	8.22199e-06	0	0	0	0	0	0	0	0	0.000213015	0.000149477	0.000185529	8.37731e-05	7.54262e-05	0	0	0
Family XII Incertae Sedis (Clostridiales)	Acidaminobacter	0	0	0	0	0	0	0	0	0	0	0	0	0	0	0	3.2888e-05	0	0	0	0	0	0	0	0	0	0	0	0	0	0	0	0
Family XII Incertae Sedis (Clostridiales)	Fusibacter	0.000102743	0	0	0	0	0	0	0	0	0	0	0	0	0	0	0.000131552	0	0	0	0	0	0	0	0	0.000106508	7.47384e-05	0	0	0	0	0	0
Family XII Incertae Sedis (Clostridiales)	Unknown Family XII Incertae Sedis (Clostridiales) genus	0	0	0	0	0	0	0	0	0	0	0	8.29807e-05	0	8.46382e-05	0	4.9332e-05	0	0	0	0	0	0	0	0	0	0	0	0	0	0	0	0
Eubacteriaceae	Eubacterium (Eubacteriaceae)	0	0	0	0	0	0	0	0	0	0	0	0	0	0	0	0	0	0	0	0	0	0	0	0	0	7.47384e-05	0	0	0	0	0	0
Eubacteriaceae	Unknown Eubacteriaceae genus	0.000102743	0	0	0	0	0	0	0	0	0	0	0	0	0	0	0	0	0	0	0	0	0	0	0	0	0	0	0	0	0	0	0
Syntrophomonadaceae	Candidatus Contubernalis	0	0	0	0	0	0	0	0	0	0	0	0	0	0	0	0	0	0	0	0	0.000172712	0	0.0059727	0.00290673	0.000852061	0.000224215	0.00111317	0.00159169	0.00241364	0	0	0
Syntrophomonadaceae	Dethiobacter	0.000410973	0	0	0	0	0	0	0	0	0.000175469	0.00011012	0.000165961	0.000329634	0.000169276	0	0	0	0	0	0	0	0	0.00255973	0.000341968	0	0	0	0.000251319	0	0.000181225	0	0
Syntrophomonadaceae	Syntrophomonas	0	0	0	0	0	0	0	0	0	0	0	0	0	0	0	0	0	0	0	0	0	0	0	0	0.000106508	0	0	0	0	0	0	0
Syntrophomonadaceae	Unknown Syntrophomonadaceae genus	0.000513716	0	0	0	0.000136277	0	0	0	0	0	0.00099108	0.000497884	0.00142841	0.000677105	0	0	0	0	0	0	0	0	0.00426621	0.00119689	0.00394078	0.00171898	0.000463822	0.00175924	0.00181023	0	0	0
Clostridiaceae	Sarcina	0	0	0	0	0	0	0	0	0	0	0	0	0	0	4.28082e-05	2.4666e-05	0	0	0	0	0	0	0	0	0	0	0	0	0	0	0	0
Clostridiaceae	Proteiniclasticum	0	0	0	0	0	0	0	0	0	0	0	0	0	0	0	2.4666e-05	0	0	0	0	0	0	0	0	0	0	0	0	0	0	0	0
Clostridiaceae	Anoxynatronum	0.000102743	0	0	0	0	0	0	0	0	0	0	0	0	0	0	0	0	0	0	0	0	0	0	8.5492e-05	0	0	0	0	0.000226278	0	0	0
Clostridiaceae	Alkaliphilus	0.000205486	0	0	7.98977e-05	0.000136277	7.63126e-05	0.000378215	0	0	0.000175469	0.00022024	0.000165961	0.000219756	0.000338553	0	8.22199e-06	0	0	0	0	0	0	0	0	0	0	0	0	0	0	0	0
Clostridiaceae	Clostridium (Clostridiaceae)	0.000205486	0	0	0	0	0	0	0	0	0	0	0	0	0	0	0.000230216	0.000108849	0	0	0	0	0	0	0	0	0.000149477	0	0	0	0	0	0
Clostridiaceae	Unknown Clostridiaceae genus	0	0	0	0	0	0	0	0	0	0	0	0	0	0	0	0	0	0	0	0	0	0	0	0	0	0	0	0.000418866	0	0	0	0
Ruminococcaceae	Fastidiosipila	0.000205486	0	0	0	0	0	0	0	0	8.77347e-05	0.00066072	0.000829807	0.000659268	0.000761744	0	0	0	0	0	0	0	0	0	8.5492e-05	0	0	0	0.000167546	0.000226278	0	0	0
Ruminococcaceae	Acetivibrio	0	0	0	0	0	0	0	0	0	0	0.00022024	0.000165961	0.00054939	0.000507829	0	0	0	0	0	0	0	0	0	0	0	0	0	0	0	0	0	0
Ruminococcaceae	Ruminococcaceae Incertae Sedis	0	0	0	0.000239693	0.0132189	0.0090812	0.0179022	0.010463	0.0188213	0.0232497	0.0077084	0.0100407	0.00966927	0.00947948	0	2.4666e-05	0	0	0.000123732	0	0	0	0	8.5492e-05	0	0	9.27644e-05	0	0	0	0	0
Ruminococcaceae	Unknown Ruminococcaceae genus	0.000205486	0	0	0.000679131	0.000136277	0.000152625	0.000126072	0	0.000137382	0.000350939	0.0005506	0.000829807	0.000769146	0.0011003	0	8.22199e-06	0	0	0	0	0	0	0	8.5492e-05	0.000213015	7.47384e-05	0	8.37731e-05	0	0	0	0
Veillonellaceae	Phascolarctobacterium	0	0	0.000585995	0	0	0	0	0	0	0	0	0	0	8.46382e-05	0	0	0	0	0	0	0	0	0	0	0	0	0	0	0	0	0	0
Veillonellaceae	Megamonas	0.00030823	0	0	0	0	0	0	0	0	0	0	0	0	0	0	0	0	0	0	0	0	0	0	0	0	0	0	0	0	0	0	0
Peptostreptococcaceae (Clostridiales)	Proteocatella	0	0	0	0	0	0	0	0	0	0	0	0	0	0	0	8.22199e-06	0	0	0	0	0	0	0	0	0	0	0	0	0	0	0	0
Peptostreptococcaceae (Clostridiales)	Peptostreptococcaceae Incertae Sedis	0.00174664	0	0	0	0	0	0	0	0	0	0	8.29807e-05	0	0	0	0.000353546	0.000870796	0	0	0	0	0	0.0230375	0	0	0	0	0	7.54262e-05	0	0	0
Lachnospiraceae	Caldicoprobacter	0	0	0	0	0	0	0	0	0	0	0	0	0	8.46382e-05	0	0	0	0	0	0	0	0	0	0	0	0	0	0	0	0	0	0
Lachnospiraceae	Epulopiscium	0	0	0	0	0	0	0	0	0	0	0	0	0	0	0	1.6444e-05	0	0	0	0	0	0	0	0	0	0	0	0	0	0	0	0
Lachnospiraceae	Lachnospiraceae Incertae Sedis	0	0	0	0	0	0	0	0	0	0	0	0	0	0	0	0	0	0	0	0	0	0	0	0	0	0	0	8.37731e-05	0	0	0	0
Lachnospiraceae	Unknown Lachnospiraceae genus	0	0	0	0	0	0	0	0	0	0	0.00011012	0.000165961	0	0	0	1.6444e-05	0.000108849	0	0	0	0	0	0	0	0.000106508	0	0	0	0.000150852	0	0	0
Erysipelotrichaceae	Turicibacter	0	0	0	0	0	0	0	0	0	8.77347e-05	0	0	0	0	0	4.9332e-05	0	0	0	0	0	0	0	0	0	0	0	0	0	0	0	0
Erysipelotrichaceae	Unknown Erysipelotrichaceae genus	0	0	0	7.98977e-05	0	0	0	0	0	0	0	0	0	0	0	0	0	0	0.000123732	0	0	0	0	0	0	0	0	0	0	0	0	0
Family XII Incertae Sedis (Bacillales)	Exiguobacterium	0	0	0	0	0	0	0	0	0	0	0	0	0	0	0	1.6444e-05	0	0	0	0	0	0	0	0	0	0	0	0	0	0	0	0
Alicyclobacillaceae	Alicyclobacillus	0	0	0	0	0	0	0	0	0	0	0	0	0	0	0	8.22199e-06	0	0	0	0	0	0	0	0	0	0	0	0	0	0	0	0
Planococcaceae	Planococcaceae Incertae Sedis	0	0	0	0	0	0	0	0	0	0	0	0	0	0	0	1.6444e-05	0	0	0	0	0	0	0	0	0	0	0	0	0	0	0	0
Planococcaceae	Kurthia	0	0	0	0	0	0	0	0	0	0	0	8.29807e-05	0	0	0	8.22199e-06	0	0	0	0	0	0	0	0	0	0	0	0	0	0	0	0
Staphylococcaceae	Jeotgalicoccus	0	0	0	0	0	0	0	0	0	0	0	0	0	0	0	8.22199e-06	0	0	0	0	0	0	0	0	0	0	0	0	0	0	0	0
Staphylococcaceae	Salinicoccus	0	0	0	0	0	0	0	0	0	0	0	0	0	0	0	0	0	0.000115048	0	0	0	0.000405803	0	0	0	0	0	0	0	0	0	0
Staphylococcaceae	Macrococcus	0	0	0	0	0	0	0	0	0	0	0	0	0	0	0	2.4666e-05	0	0	0	0	0	0	0	0	0	0	0	0	0	0	0	0
Staphylococcaceae	Staphylococcus	0	0	0	0	0	0	0	0	0	8.77347e-05	0	0	0	0	0	8.22199e-06	0	0.000230097	0	9.07112e-05	0	0.000405803	0	0	0	0	0	0	0	0	0	0
Bacillaceae	Virgibacillus kekensis	0	0	0	0	0	0	0	0	0	0	0	0	0	0	0	8.22199e-06	0	0	0	0	0	0	0	0	0	0	0	0	0	0	0	0
Bacillaceae	Salsuginibacillus	0.000205486	0	0	0	0	0	0	0	0	0	0	0	0	0	0	0	0	0	0	0	0	0	0	0	0	0	0	0	0	0	0	0
Bacillaceae	Oceanobacillus	0	0	0	0	0	0	0	0	0	0	0	0	0	0	0	8.22199e-06	0	0	0	0	0	0	0	0	0	0	0	0	0	0	0	0
Bacillaceae	Bacillus (Bacillaceae)	0.00678105	0	0	0	0	0	0	0	0	0	0	0	0	0	0	0.00036999	0.000326548	0	0.000123732	0	0	0	0.000853242	0	0.000213015	0	0	0	0	0.0014498	0.00034382	0.00101112
Bacillaceae	Unknown Bacillaceae genus	0.000205486	0	0	0	0	0	0	0	0	0	0	0	0	0	0	0	0	0	0	0	0	0	0	0	0	0	0	0	0	0.000181225	0	0.000674082
Paenibacillaceae	Paenibacillus	0.000102743	0.000644399	0	0	0	0	0	0	0	0	0	0	0	0	0	1.6444e-05	0	0	0	0	0	0	0	0	0	0	0	0	0	0	0	0
Paenibacillaceae	Unknown Paenibacillaceae genus	0.00030823	0.0132102	0.0199238	0.000119847	0.000136277	0.000381563	0.000504286	6.53937e-05	0.000412145	0.000175469	0	0	0	0	0.000171233	2.4666e-05	0.000435398	0	0.000618659	0	0.00103627	0	0	0	0	0	0	0	0	0	0	0
Aerococcaceae	Aerococcus	0	0	0	0	0	0	0	0	0	0	0	0	0	0	0	8.22199e-06	0	0	0	0	0	0	0	0	0	0	0	0	0	0	0	0
Aerococcaceae	Facklamia	0	0	0	0	0	0	0	0	0	0	0	0	0	0	0	8.22199e-06	0	0	0	0	0	0	0	0	0	0	0	0	0	0	0	0
Carnobacteriaceae	Desemzia	0	0	0	0	0	0	0	0	0	0	0	0	0	0	0	8.22199e-06	0	0	0	0	0	0	0	0	0	0	0	0	0	0	0	0
Carnobacteriaceae	Alkalibacterium	0.000924689	0	0	0	0	0	0	0	0	0	0	0	0	0	0	8.22199e-06	0	0	0	0	0	0	0	0	0	0	0	0	0	0	0	0
Lactobacillaceae	Lactobacillus	0.00184938	0	0	0	0	0	0	0	0	0	0	0	0	0	0	0	0.000108849	0	0	0	0	0	0	0	0	0	0	0	0	0	0	0
Enterococcaceae	Catellicoccus	0.00164389	0	0	0	0	0	0	0	0	0	0	0	0	0	0	0	0	0	0	0	0	0	0	0	0	0	0	0	0	0	0	0
Enterococcaceae	Enterococcus	0	0	0	0	0	0	0	0	0	0	0	0	0	0	0	0	0	0.000115048	0	0	0	0	0	0	0	0	0	0	0	0	0	0
Streptococcaceae	Lactococcus	0	0	0	0	0	0	0	0	0	0	0	0	0	0	0	7.39979e-05	0	0	0	0	0	0	0	0	0	0	0	0	0	0	0	0
Streptococcaceae	Streptococcus	0	0	0	0	0	0	0	0	0	0	0	0	0	0	0	4.111e-05	0.000108849	0	0	0	0	0.000202901	0	0	0	7.47384e-05	0	0	0	0	0	0
Euzebyaceae	Euzebya	0	0	0	0	0	0	0	0	0	0	0	0	0	0	0	3.2888e-05	0	0	0	0	0	0	0	0	0	0	0	0	0	0	0	0
Nitriliruptoraceae	Nitriliruptor	0.0256858	0.0758243	0.0556695	0.00193752	0.00695012	0.00289988	0.00731215	0.00150405	0.00934194	0.00710651	0.00099108	0.00107875	0.000988902	0.000338553	0.000813356	0.00349435	0.0131708	0.00138058	0.00395942	9.07112e-05	0.00414508	0.000304352	0.00426621	0.00042746	0.00042603	0.000298954	0.000185529	0.000167546	0.000150852	0.0500181	0.0276775	0.0940344
Nitriliruptoraceae	Unknown Nitriliruptoraceae genus	0.000102743	0	0	0.00185762	0.000408831	0.000152625	0.000378215	0.000326968	0.00137382	8.77347e-05	0	0.000165961	0	8.46382e-05	0.00119863	0.000345324	0.00315663	0.000115048	0.000371195	0.000181422	0.000863558	0.000101451	0.000853242	0	0	0	0	0	0	0.00108735	0.00120337	0.00101112
Actinomycetaceae (Actinomycetales)	Unknown Actinomycetaceae (Actinomycetales) genus	0	0	0	0	0	0	0	0	0	0	0	0	0	0	0	8.22199e-06	0	0	0	0	0	0	0	0	0	0	0	0	0	0	0	0
Kineosporiaceae	Quadrisphaera	0	0	0	0	0	0	0	0	0	0	0	0	0	0	0	8.22199e-06	0	0	0	0	0	0	0	0	0	0	0	0	0	0	0	0
Nocardioidaceae	Nocardioides	0	0	0	0	0	0	0	0	0	0	0	0	0	0	0	8.22199e-06	0	0	0	0	0	0	0	0	0	0	0	0	0	0	0	0
Propionibacteriaceae	Propionibacterium	0	0	0	0	0	0	0	0	0	0	0	0	0	0	4.28082e-05	0	0.000217699	0.000230097	0	0	0	0	0	0	0	0	0	0	0	0	0	0
Dietziaceae	Dietzia	0	0	0	0	0	0	0	0	0	0	0	0	0	0	0	0	0	0	0	0	0	0.000101451	0	0	0	0	0	0	0	0	0	0
Nocardiaceae	Rhodococcus	0	0	0	0	0	0	0	0	0	0	0	0	0	0	0	8.22199e-06	0	0	0	0	0	0	0	0	0	0	0	0	0	0	0	0
Mycobacteriaceae	Mycobacterium	0	0	0	0	0	0	0	0	0	0	0	0	0	0	0	1.6444e-05	0.000108849	0	0.000123732	0	0	0	0	0	0	0	0	0	0	0	0	0
Streptomycetaceae	Streptomyces	0	0	0	0	0	0	0	0	0	0	0	0	0	0	0	8.22199e-06	0	0	0	0	0	0	0	0	0	0	0	0	0	0	0	0
Nocardiopsaceae	Nocardiopsis	0	0	0	0	0	0	0	0	0	0	0	0	0	0	0	1.6444e-05	0	0	0	0	0	0	0	0	0	0	0	0	0	0	0	0
Dermabacteraceae	Brachybacterium	0	0	0	0	0	0	0	0	0	0	0	0	0	0	0	1.6444e-05	0	0	0	0	0	0	0	0	0	0	0	0	0	0	0	0
Cellulomonadaceae	Actinotalea	0	0	0	0	0	0	0	0	0	0	0	0	0	0	0	0	0	0	0	0	0.000345423	0	0	0	0	0	0	0	0	0	0	0
Micrococcaceae	Nesterenkonia	0	0	0	0	0	0	0	0	0	0	0	0	0	0	0	8.22199e-06	0	0	0	0	0	0	0	0	0	0	0	0	0	0	0	0
Micrococcaceae	Kocuria	0	0	0	0	0	0	0	0	0	0	0	0	0	0	0	4.9332e-05	0	0	0	0	0	0	0.000853242	0	0	0	0	0	0	0	0	0
Micrococcaceae	Citricoccus	0	0	0	0	0	0	0	0	0	0	0	0	0	0	0	0	0.000108849	0	0	0	0	0	0	0	0	0	0	0	0	0	0	0
Micrococcaceae	Micrococcus	0	0	0	1.99744e-05	0	0	0	0	0	0	0	0	0	0	0	4.111e-05	0	0.000230097	0	0	0	0.000304352	0	0	0	0	0	0	0	0	0	0
Micrococcaceae	Arthrobacter	0	0	0	0	0	0	0	0	0	0	0	0	0	0	0	1.6444e-05	0	0	0	0	0	0	0	0	0	0	0	0	0	0	0	0
Promicromonosporaceae	Isoptericola	0	0	0	0	0	0	0	0	0	0	0	0	0	0	0	8.22199e-06	0	0	0	0	0	0	0	0	0	0	0	0	0	0	0	0
Brevibacteriaceae	Brevibacterium	0	0	0	0	0	0	0	0	0	0	0	0	0	0	0	8.22199e-06	0	0	0	9.07112e-05	0	0	0	0	0	0	0	0	0	0	0	0
Intrasporangiaceae	Serinicoccus	0	0	0	0	0	0	0	0	0	0	0	0	0	0	0	6.5776e-05	0	0	0	0	0	0	0	0	0	0	0	0	0	0	0	0
Intrasporangiaceae	Tetrasphaera	0	0	0	0	0	0	0	0	0	0	0	0	0	0	0	1.6444e-05	0	0	0	0	0	0	0	0	0	0	0	0	0	0	0	0
Intrasporangiaceae	Janibacter	0	0	0	0	0	0	0	0	0	0	0	0	0	0	0	8.22199e-06	0	0	0	0	0	0	0	0	0	0	0	0	0	0	0	0
Intrasporangiaceae	Knoellia	0	0	0	0	0	0	0	0	0	0	0	0	0	0	0	8.22199e-06	0	0	0	0	0	0	0	0	0	0	0	0	0	0	0	0
Microbacteriaceae	Candidatus Planktoluna	0	0	0	0	0	0	0	0	0	0	0	0	0	0	4.28082e-05	0	0	0	0	0	0	0	0	0	0	0	0	0	0	0	0	0
Microbacteriaceae	Microcella	0	0	0	0	0	0	0	0	0	0	0	0	0	0	0	8.22199e-06	0	0	0	0	0	0	0	0	0	0	0	0	0	0	0	0
Microbacteriaceae	Chryseoglobus	0	0	0	0	0	0	0	0	0	0	0	0	0	0	0	8.22199e-06	0	0	0	0	0	0	0	0	0	0	0	0	0	0	0	0
Microbacteriaceae	ML602J-51	0.0643173	0.0202986	0.00791093	3.99489e-05	0.000408831	0.000686813	0	0	0.00178596	0.000350939	0	0.000331923	0	0.000592467	0	0.00012333	0	0	0.000123732	0	0	0	0	8.5492e-05	0	7.47384e-05	0	8.37731e-05	7.54262e-05	0.00543675	0.00378202	0.0074149
Microbacteriaceae	Candidatus Rhodoluna	0	0.0001074	0	0	0	0	0	0	0	0	0	0	0	0	4.28082e-05	0	0	0	0	0	0	0	0	0	0	0	0	0	0	0	0	0
Microbacteriaceae	Zimmermannella	0	0	0	0	0	0	0	0	0	0	0	0	0	0	0	8.22199e-06	0	0	0	0	0	0	0	0	0	0	0	0	0	0	0	0
Microbacteriaceae	Candidatus Aquiluna	0.000102743	0	0	1.99744e-05	0.000272554	0	0	0	0.000412145	8.77347e-05	0.0011012	0.000746826	0.000879024	0.000507829	0.000984589	0.00564029	0.0177425	0.000920387	0.0077951	0.00553338	0.00103627	0	0	0	0	0	0	0	0	0	0	0.000337041
Acidothermaceae	Unknown Acidothermaceae genus	0	0	0	0	0	0	0	0	0	0	0	0	0	0	0	8.22199e-06	0	0	0	0	0	0	0	0	0	0	0	0	0	0	0	0
Sporichthyaceae	Sporichthya	0	0	0	0	0	0	0	0	0	0	0	0	0	0	0	0.00065776	0.000326548	0	0.000247463	0	0	0	0	0	0	0	0	0	0	0	0	0
Sporichthyaceae	hgcI clade	0	0	0	3.99489e-05	0.000545108	7.63126e-05	0.000504286	0.000261575	0.00123643	0.000701878	0	8.29807e-05	0.000109878	0	0.00428082	0.00292703	0.0133885	0.00448688	0.00408315	0.000544267	0.000690846	0.000304352	0	0	0	0	0	0	0	0.00163103	0.00051573	0
Sporichthyaceae	Unknown Sporichthyaceae genus	0	0	0	1.99744e-05	0	0	0	0	0	0	0	0	0	0	0.000556507	0	0	0	0	0	0	0	0	0	0	0	0	0	0	0	0	0
Solirubrobacteriaceae	Solirubrobacter	0.000102743	0	0	0	0	0	0	0	0	0	0	0	0	0	0	0	0	0	0	0	0	0	0	0	0	0	0	0	0	0	0	0
Iamiaceae	Iamia	0.00174664	0	0	0	0	0	0	0	0	0	0	0	0	0	0	0.000221994	0	0	0	0	0	0	0	0	0	0	0	0	0	0	0	0
Iamiaceae	Unknown Iamiaceae genus	0.000102743	0	0	0	0	0	0	0	0	0	0	0	0	0	0	0	0	0	0	0	0	0	0	0	0	0	0	0	0	0	0	0
Acidimicrobiales	Candidatus Microthrix	0.00133566	0	0	0.000319591	0.000545108	7.63126e-05	0	0	0	8.77347e-05	0	0	0	0	0	0.000600206	0.000108849	0	0.000247463	0	0.000172712	0	0	0	0	0	0	0	0	0	0	0
Acidimicrobiaceae	Ferrimicrobium	0	0	0	0	0	0	0	0	0	0	0	0	0	0	0	0	0	0	0	0	0	0	0	0	0.000106508	0	0	0	0	0	0	0
Acidimicrobiaceae	Ferrithrix	0	0	0	0	0	0	0	0	0	0	0	0	0	0	0	0	0	0	0	0	0	0	0	0	0	0	0	0	0	0	0.00017191	0
Acidimicrobiaceae	Ilumatobacter	0	0	0	0	0	0	0	0	0	0	0	0	0	0	0	3.2888e-05	0	0	0	0	0	0	0	0	0	0	0	0	0	0	0	0
Acidimicrobiaceae	CL500-29 marine group	0.00030823	0	0.00205098	0.000119847	0.0194876	0.00839438	0.022945	0.000915511	0.0251408	0.0270223	0.00198216	0.00124471	0	0.00093102	0.000856164	0.0084111	0.056384	0.00138058	0.0132393	0.000725689	0.0158895	0	0	0	0	0	9.27644e-05	0	0	0.0014498	0.00103146	0.00235929
Acidimicrobiaceae	Unknown Acidimicrobiaceae genus	0	0	0	7.98977e-05	0	0	0	0	0.000137382	0.000263204	0	0	0	0	0.000171233	9.86639e-05	0.000217699	0	0.000247463	0	0	0	0	0	0	0	0	0	0	0	0	0
Prolixibacter incertae sedis	Prolixibacter	0	0	0	0	0	0	0	0	0	0	0	0	0	0	0	0	0	0	0	0	0	0	0	8.5492e-05	0	0	0	8.37731e-05	0.000150852	0	0	0
Rhodothermaceae incertae sedis	Rubricoccus	0	0	0	0	0	0	0	0	0	0	0	0	0	0	0	8.22199e-06	0	0	0	0	0	0	0	0	0	0	0	0	0	0	0	0
Cyclobacteriaceae	Cyclobacteriaceae bacterium MIM19	0	0	0	0	0	0	0	0	0	0	0	0	0	0	0	8.22199e-06	0	0	0.000247463	0	0	0.000101451	0	0	0	0	0	0	0	0	0	0
Cyclobacteriaceae	Cyclobacteriaceae bacterium MIM18	0	0	0	0	0	0	0	0	0	0	0	0	0	0	0	8.22199e-05	0.000326548	0	0.000494927	0	0.000172712	0.000202901	0	0	0	0	0	0	0	0	0.00017191	0
Cyclobacteriaceae	Indibacter alkaliphilus	0	0	0	0	0	0	0	0	0	0	0	0	0	0	0	5.7554e-05	0	0	0	0	0	0	0	0	0	0	0	0	0	0	0	0
Cyclobacteriaceae	Fontibacter	0.00143841	0.000536999	0.000292997	0	0	0	0	0	0	0	0	0	0	0	0.000513699	0	0	0	0	0	0	0	0	8.5492e-05	0	0	0.000185529	0	0.000150852	0.000181225	0	0
Cyclobacteriaceae	bacterium SL3.16	0	0	0	0	0	0	0	0	0	0	0.00011012	0	0	0	0	0	0	0	0	0	0	0	0	0	0	0	0	0	0	0	0	0
Cyclobacteriaceae	Aquiflexum	0	0	0	0	0.000136277	7.63126e-05	0.000126072	0	0	0	0	0	0	0	0	0	0	0	0	0	0	0	0	0	0	0	0	0	0	0	0	0
Cyclobacteriaceae	Echinicola	0	0	0	0	0	0	0	0	0	0	0	0	0	0	0	8.22199e-06	0	0	0	0	0	0	0	0	0	0	0	0	0	0	0	0
Cyclobacteriaceae	Belliella	0.000205486	0	0	0	0	0	0	0	0	0	0	0	0	0	0	2.4666e-05	0	0	0	0	0	0	0	0	0	0	0	0	0	0	0.00017191	0
Cyclobacteriaceae	Algoriphagus	0	0	0	0	0	0	0	0	0.000137382	0	0.00044048	0	0	0	4.28082e-05	0.000139774	0.000979645	0	0	0	0.000172712	0	0	0	0	0	0	0	0	0	0	0
Cyclobacteriaceae	Unknown Cyclobacteriaceae genus	0.000102743	0	0	1.99744e-05	0	0	0	0	0	0	0	0	0	0	0.00136986	0.000147996	0.000435398	0.000115048	0.000247463	0	0	0	0	0	0	0	0	0	0	0	0	0
Flammeovirgaceae	Marivirga	0	0	0	0	0	0	0	0	0	0	0	0	0	0	0	0	0	0	0	0	0	0	0	0	0	0	0	0	0	0	0.00017191	0
Flammeovirgaceae	Ekhidna	0	0	0	0	0	0	0	0	0	0	0	0	0	0	0	1.6444e-05	0	0	0	0	0.000172712	0	0	0	0	0	0	0	0	0	0	0
Flammeovirgaceae	Unknown Flammeovirgaceae genus	0	0	0	0	0	0	0	0	0	0	0	0	0	0	0	4.9332e-05	0	0	0.00074239	0	0.000518135	0.000405803	0	0	0	0	0	0	0	0	0	0
Cytophagaceae	Adhaeribacter	0	0	0	0	0	0	0	0	0	0	0	0	0.000109878	0	0	1.6444e-05	0	0	0	0	0	0	0	0	0	0	0	0	0	0	0	0
Cytophagaceae	Sporocytophaga	0	0	0	0	0	0	0	0	0	0	0	0	0	0	4.28082e-05	0	0	0	0	0	0	0	0	0	0	0	0	0	0	0	0	0
Cytophagaceae	Pontibacter	0	0	0	0	0	0	0	0	0	0	0	0	0	0	0	3.2888e-05	0	0	0	0	0	0	0	0	0	0	0	0	0	0	0	0
Cytophagaceae	Cytophaga	0	0	0	1.99744e-05	0	0	0	0	0	0	0	0	0	0	0	0	0	0	0	0	0	0	0	0	0	0	0	0	0	0	0	0
Cytophagaceae	Hymenobacter	0	0	0	0	0	0	0	0	0	0	0	0	0.000109878	0	4.28082e-05	0	0	0	0	0	0	0	0	0	0	0	0	0	0	0	0	0
Cytophagaceae	Flexibacter	0	0	0	0	0	0	0	0	0.000137382	0	0	0	0	0	0.000342466	0.000567318	0	0	0	0.000362845	0.0044905	0.000710155	0	0	0	0	0	8.37731e-05	0	0	0	0
Cytophagaceae	Unknown Cytophagaceae genus	0	0	0	0	0	0	0	0	0	0	0	0	0	0	0.000856164	0.00393011	0.0248177	0.0110446	0.0680525	0.0176887	0.0468048	0.00192756	0	0	0	0	0	0	0	0	0	0
Marinilabiaceae	Alkaliflexus	0	0	0	0	0	0	0	0	0	8.77347e-05	0	0	0	0	0	0	0	0	0	0	0	0	0	8.5492e-05	0	0.000149477	9.27644e-05	0.000167546	0.000301705	0.000181225	0	0
Marinilabiaceae	Unknown Marinilabiaceae genus	0	0	0	0	0	0	0	0	0	0	0	0	0	0	0	0	0	0	0	0	0	0	0	8.5492e-05	0	0	0.000278293	0.000167546	0.000226278	0	0	0
Porphyromonadaceae	Barnesiella	0	0	0	0	0	0	0	0	0	0	0	0	0	0	4.28082e-05	0.00181706	0.00261239	0	0.000866122	0	0.000172712	0	0	0	0	0	0	0	0	0	0	0
Porphyromonadaceae	Parabacteroides	0	0	0	0	0	0	0	0	0	0	0	0	0	0	0	0.000295992	0	0	0	0	0	0	0	0	0	0	0	0	0	0	0	0
Porphyromonadaceae	Paludibacter	0	0	0	3.99489e-05	0	0	0	0	0.000137382	0.000175469	0.00154168	0.00224048	0.000988902	0.00236987	0	0.000106886	0	0	0.000123732	0	0.000518135	0	0	0	0	0	0	0	0	0	0	0
Porphyromonadaceae	Unknown Porphyromonadaceae genus	0	0	0	0	0	0.000381563	0	0	0.000549526	0.000526408	0.00528576	0.00290432	0.00296671	0.00236987	0	0	0	0	0	0	0	0	0	0	0	0	0	0	0	0	0	0
Rikenellaceae	vadinBC27 wastewater-sludge group	0	0	0	0	0	0	0	0	0	0	0.00044048	0.000995768	0.000219756	0.000761744	0	0	0	0	0	0	0	0	0	0	0	0	0	0	0	0	0	0
Rikenellaceae	Blvii28 wastewater-sludge group	0	0	0	0	0	0	0	0	0	0	0	0	0	0	0	0	0	0	0	0	0.000172712	0	0	0	0	0	0	0	0	0	0	0
Rikenellaceae	Unknown Rikenellaceae genus	0	0	0	0	0	0	0	0	0	0	0	8.29807e-05	0	0	0	8.22199e-06	0	0	0	0	0	0	0	0	0	0	0	0	0	0	0	0
Saprospiraceae	Unknown Saprospiraceae genus	0	0	0	0.000199744	0	0	0	0	0	0	0	0	0	0	0.00047089	1.6444e-05	0.000108849	0.000115048	0	0	0	0	0	0	0	0	0	0	0	0	0	0
Chitinophagaceae	Lacibacter	0	0	0	0	0	0	0	0	0	0	0	0	0	0	0.000898973	0.000879753	0.00141504	0.00161068	0	0	0.000345423	0	0	0	0	0	0	0	0	0	0	0
Chitinophagaceae	Segetibacter	0	0	0	0	0	0	0	0	0	0	0	0	0	8.46382e-05	0	0	0	0	0	0	0	0	0	0	0	0	0	0	0	0	0	0
Chitinophagaceae	Flavisolibacter	0	0	0	0	0	0	0	0	0	0	0	8.29807e-05	0	0	0	4.9332e-05	0	0	0	0	0.000172712	0	0	0	0	0	0	0	0	0	0	0
Chitinophagaceae	Chitinophaga	0	0	0	0	0	0	0.000252143	0	0	0	0	0	0	0	0	9.86639e-05	0.000108849	0	0	0	0	0	0	0	0	0	0	0	0	0	0	0
Chitinophagaceae	Sediminibacterium	0	0	0	0	0	0	0	0	0	0	0	0	0	0	0	8.22199e-06	0	0	0	0	0	0	0	0	0	0	0	0	0	0	0	0
Chitinophagaceae	Unknown Chitinophagaceae genus	0	0	0	0	0	0	0	0	0	0	0	0	0	0	0.000256849	0	0	0	0	0	0	0	0	0	0	0	0	0	0	0	0	0
Sphingobacteriaceae	Mucilaginibacter	0	0	0	0	0	0	0	0	0	0	0	0	0	0	0	0	0	0	0	0	0	0	0	0	0	7.47384e-05	0	0	0	0	0	0
Flavobacteriaceae	Gillisia	0	0	0	0	0	0	0	0	0	0	0	0	0	0	0	8.22199e-06	0	0	0	0	0	0	0	0	0	0	0	0	0	0	0	0
Flavobacteriaceae	Elizabethkingia	0	0	0	0	0	0	0	0	0	0	0	0	0	0	0	0.0116095	0.00239469	0	0.00160851	0	0.000518135	0	0	0	0	0	0	0	0	0	0	0
Flavobacteriaceae	Tenacibaculum	0	0	0	0	0	0	0	0	0	0	0	0	0	0	4.28082e-05	0	0	0	0	0	0	0	0	0	0	0	0	0	0	0	0	0
Flavobacteriaceae	Chryseobacterium	0	0	0	0	0	0	0	0	0.000137382	0	0	0	0	0	0	0.000353546	0	0	0	0	0	0	0	0	0	0	0	0	0	0	0	0
Flavobacteriaceae	Flavobacterium	0.000102743	0	0	1.99744e-05	0.000545108	0.000457875	0.000252143	0.00130787	0.00164858	0.00122829	0	8.29807e-05	0.000329634	0	0.000599315	0.00508941	0.00130619	0.00172572	0.000494927	0.00126996	0.000172712	0.000202901	0	0	0	0	0	0	0	0.00036245	0	0
Flavobacteriaceae	Unknown Flavobacteriaceae genus	0	0.0001074	0	3.99489e-05	0	7.63126e-05	0	0	0	0	0	0	0.000219756	0	0.000813356	0.00045221	0	0.000115048	0	0	0.00103627	0	0	0.000170984	0	0	0	0	0	0.00163103	0.00017191	0.00134816
Cryomorphaceae	Wandonia	0	0	0	0.000119847	0	0	0	0	0	0	0	0	0	0	0.00256849	0.00204728	0.0432132	0.00575242	0.0108884	0.00126996	0.000863558	0	0	0	0	0	0	0	0	0.0028996	0.00120337	0
Cryomorphaceae	Cryomorpha	0.000102743	0	0	3.99489e-05	0	7.63126e-05	0	0	0	0	0	0	0	0	0	1.6444e-05	0	0	0	0	0	0	0	0	0	0	0	0	0	0	0	0
Cryomorphaceae	Brumimicrobium	0	0.00601439	0.0108409	0	0	0	0	0	0	0	0	0	0	0	0	0	0.000326548	0	0	0	0	0	0.000853242	0	0	0	0	0	7.54262e-05	0	0	0
Cryomorphaceae	Fluviicola	0.000102743	0.00408119	0.0152359	0.000279642	0.00381575	0.00335775	0.00466465	0.00111169	0.00288501	0.00508861	0.00077084	8.29807e-05	0.000219756	0	0.0112158	0.0183515	0.0680309	0.0066728	0.0164563	0.00290276	0.026943	0.000608704	0.000853242	0.000170984	0.000213015	0.000298954	9.27644e-05	8.37731e-05	7.54262e-05	0.180863	0.0122056	0.00269633
Cryomorphaceae	Owenweeksia	0	0	0.000878992	0	0	0	0	0	0	0	0	0	0	0	0.00355308	0.00482631	0.0134973	0.0104694	0.0496164	0.00208636	0.0127807	0.000608704	0	0	0	0	0	0	0	0	0	0
Cryomorphaceae	NS10 marine group	0	0	0	0	0	0	0	0	0	0	0	0	0	0	0.00894692	0.00329702	0.00435398	0.00483203	0.00965108	0.000634978	0.00172712	0.000405803	0	0	0	0	0	0	0	0	0	0
Cryomorphaceae	Unknown Cryomorphaceae genus	0.000513716	0.0321126	0.0146499	0.000479386	0.00204415	0.00198413	0.00277358	0.00156945	0.00137382	0.00377259	0	0	0	0.000169276	0.00556507	0.00166906	0.00315663	0.000230097	0.000371195	9.07112e-05	0.00207254	0.000304352	0.00170648	0.0126528	0.00457983	0.0116592	0.0179035	0.00812599	0.00686378	0.00906125	0.00636067	0.00303337
Nostocaceae	Anabaenopsis	0	0	0	0.00980745	0.000272554	7.63126e-05	0	0	0	0	0	0	0	0	0	1.6444e-05	0	0	0	0	0	0	0	0	0	0	0	0	0	0	0	0
Nostocaceae	Nodularia	0	0	0	0.00177772	0	0	0	0	0	0	0	0	0	0	0	0	0	0	0	0	0	0	0	0	0	0	0	0	0	0	0	0
Nostocaceae	Anabaena	0	0	0	1.99744e-05	0	0	0	0	0	0	0	0	0	0	0	0	0	0	0	0	0	0	0	0	0	0	0	0	0	0	0	0
Nostocaceae	Unknown Nostocaceae genus	0	0	0	0.000739054	0	0	0	0	0	0	0	0	0	0	0	0	0	0	0	0	0	0	0	0	0	0	0	0	0	0	0	0
Leptolyngbya family incertae sedis	Leptolyngbya	0	0	0	0.0122843	0	0	0	6.53937e-05	0	0	0	0	0	0	4.28082e-05	0	0	0	0	0	0	0	0	0	0	0	0	0	0	0	0	0
Spirulinaceae	Spirulina	0	0	0	1.99744e-05	0	0	0	0	0	0	0	0	0	0	0	8.22199e-06	0	0	0	0	0	0	0	0	0	0	0	0	0	0	0	0
Phormidiaceae	Arthrospira	0	0	0	3.99489e-05	0	7.63126e-05	0	0	0	0	0	0	0	0	0	0	0	0	0	0	0	0	0.28157	0	0.000106508	7.47384e-05	0.000278293	0.000586412	0	0	0	0
Synechococcaceae	Synechococcus	0	0	0	5.99233e-05	0	0	0	0	0	0	0	0	0	0	0.000342466	0	0	0	0	0	0	0	0	0	0	0	0	0	0	0	0	0
Caldilineaceae	Caldilinea	0.00030823	0.0001074	0	0	0.00109022	0.000534188	0.001765	6.53937e-05	0.00109905	0.000877347	0	0	0.000219756	0.000169276	0	0.000131552	0.000108849	0	0	9.07112e-05	0.000345423	0.000304352	0	0	0	0	0	0	0	0	0	0.00134816
Caldilineaceae	Unknown Caldilineaceae genus	0.000102743	0	0	5.99233e-05	0	0	0.000126072	0	0.000549526	0.000175469	0	0	0.000219756	0	0	0.000394656	0	0	0	0	0	0.000202901	0	0	0	0	0	0	0	0	0	0.00134816
Dehalococcoidetes	Dehalogenimonas	0	0	0	1.99744e-05	0	0	0	0	0	0	0	8.29807e-05	0	8.46382e-05	0	0	0	0	0	0	0	0	0	0	0	0	0	0	0	0	0	0
Chloroflexaceae	Chloroflexus	0	0	0	0	0	0	0	0	0	0	0	0	0	0	0	2.4666e-05	0	0	0	0	0	0	0	0	0	0	0	0	0	0	0	0
Chloroflexaceae	Unknown Chloroflexaceae genus	0	0	0	0	0	0	0	0	0	0	0	0	0	0	0.000128425	0.000583762	0.00315663	0	0.00470181	0	0.00846287	0	0	0	0	0	0	0	0	0	0	0
Phycisphaeraceae	I-8	0	0	0	0	0	0	0	0	0	0	0	0	0	0	0	8.22199e-06	0	0	0	0	0	0	0	0	0	0	0	0	0	0	0	0
Phycisphaeraceae	AKYG587	0	0	0	0	0	0	0	0	0	0	0	0	0	0	0	8.22199e-06	0	0	0	0	0	0	0	0	0	0	0	0	0	0	0	0
Phycisphaeraceae	Urania-1B-19 marine sediment group	0	0	0	7.98977e-05	0	0	0	0	0	0	0	0	0	0	0.000171233	4.111e-05	0	0	0	9.07112e-05	0	0.000405803	0	0	0	0	0	0	0	0	0	0
Phycisphaeraceae	CL500-3	0	0	0	0.0207534	0	0	0	0	0	0	0	0	0	0	0.017637	0.000509764	0.000653097	0.00103543	0	0.000634978	0.000345423	0.000202901	0	0	0	0	0	0	0	0	0	0
Phycisphaeraceae	Phycisphaera	0	0	0	0	0	0	0	0	0	0	0	0	0	0	4.28082e-05	0	0	0	0	0	0	0	0	0	0	0	0	0	0	0	0	0
Phycisphaeraceae	SM1A02	0	0	0	0	0	0	0	0	0	0	0.00022024	0.000248942	0	0.000253915	0.000385274	0.000172662	0.000326548	0.00345145	0	0.00498911	0.00120898	0.00121741	0	0	0	0	0	0	0	0.00416818	0.00085955	0.00202224
Phycisphaeraceae	Unknown Phycisphaeraceae genus	0	0.00515519	0.00439496	0.0556488	0.000408831	0.00030525	0	0.000392362	0	8.77347e-05	0	0	0	0	0.0499144	0.00213772	0.000108849	0.00172572	0.000247463	0.00117925	0.0015544	0.00111596	0	8.5492e-05	0	7.47384e-05	9.27644e-05	0	0	0.000543675	0.00017191	0.000337041
Planctomycetaceae	Rhodopirellula	0.000924689	0	0	0.00173778	0.0104933	0.00679182	0.0166415	0.00536228	0.0114027	0.00807159	0.0011012	0.00132769	0.00109878	0.000592467	0	0.000156218	0	0	0	0.000181422	0.000172712	0	0.00170648	0.00410362	0.0042603	0.00411061	0.00352505	0.00628299	0.0118419	0	0.00034382	0
Planctomycetaceae	Gemmata	0	0	0	0	0	0	0.000126072	0	0	0	0	0	0	0	4.28082e-05	0.00913464	0.00163274	0.00138058	0.00197971	0.000362845	0.000863558	0.000710155	0	0	0	0	0	0	0	0	0	0
Planctomycetaceae	Pirellula	0.0430494	0.00665879	0.00322297	0.000439438	0.00395203	0.00267094	0.0108422	0.00176563	0.00686908	0.00280751	0.002753	0.00199154	0.00175805	0.00126957	8.56164e-05	0.00661871	0.00108849	0.000460193	0.000247463	0.000272134	0.000690846	0.000101451	0.00511945	0.00153886	0.00117158	0.00142003	0.00194805	0.00268074	0.00512898	0.00036245	0.00051573	0.0124705
Planctomycetaceae	Zavarzinella	0	0	0	0	0	0	0	0	0	0	0	0	0	0	0	1.6444e-05	0	0	0	0	0	0	0	0	0	0	0	0	0	0	0	0
Planctomycetaceae	Pir4 lineage	0.000719203	0	0	0	0	0	0	0	0	0	0	8.29807e-05	0	0	0	0	0	0	0	0	0	0	0	0	0	0	0	0	0	0	0	0
Planctomycetaceae	Planctomyces	0.000513716	0.0002148	0	0.000159795	0	0	0	0	0	0	0	0	0	8.46382e-05	4.28082e-05	0.00393011	0.000326548	0	0.000371195	9.07112e-05	0.000690846	0	0	0	0	0	0	0	0	0.000543675	0.00085955	0.00235929
Planctomycetaceae	Blastopirellula	0.000513716	0	0	0	0	0	0	0	0	0	0	0	0	0	0.000214041	0.00506475	0.000544247	0.00069029	0.00197971	0.000997823	0.000518135	0.000202901	0	0	0	0	0	0	0	0	0	0.00303337
Planctomycetaceae	Unknown Planctomycetaceae genus	0.000205486	0	0	0.000479386	0.000136277	0.000152625	0.00075643	0	0.000274763	0.000263204	0.00792864	0.00182557	0.00164817	0.000761744	0.000428082	0.0117821	0.00141504	0.000345145	0.00111359	0.00870827	0.0015544	0.00142031	0	8.5492e-05	0.000106508	0	9.27644e-05	0	0	0.000906125	0.00103146	0.00606673
Acidobacteria group 4	Candidatus Chloracidobacterium	0	0	0	0	0.000136277	0	0	0	0	0	0	0	0	0	0	0.00476876	0.000217699	0	0	0	0.000690846	0.000101451	0	0	0	0	0	0	0	0	0	0
Acidobacteriaceae	Acidobacterium	0	0	0	0	0	0	0	0	0	0	0	0	0	0	0	0	0	0	0	0	0	0	0	0	0	0	0	8.37731e-05	0	0	0	0
Bryobacter family incertae sedis	Bryobacter	0	0	0	5.99233e-05	0	0	0	0	0	0	0	0	0	0	0	6.5776e-05	0.000435398	0	0.000247463	0	0.00138169	0	0	0	0	0	0	0	0	0	0	0
Bryobacter family incertae sedis	Unknown Bryobacter family incertae sedis genus	0	0	0	1.99744e-05	0	0.000457875	0.000126072	0.000392362	0	0.000701878	0	0	0	0	0	7.39979e-05	0	0	0	0	0	0	0	0	0	0	0	0	0	0	0	0
Acidobacteria group 3	Candidatus Solibacter	0	0	0.000292997	0	0.000408831	0.000152625	0	0.000130787	0.000274763	0.000350939	0	0	0	0	0	6.5776e-05	0	0	0	0	0	0.000811606	0	0	0	0	0	0	0	0	0	0
Mariprofundaceae	Unknown Mariprofundaceae genus	0	0	0	0.00017977	0	0	0	0	0	0	0	0	0	0	0.000171233	0	0	0	0	0	0	0	0	0	0	0	0	0	0	0	0	0
Helicobacteraceae	Arcobacter	0	0.0001074	0	0	0	0	0	0	0	0	0	0	0	0	0	0	0	0	0	0	0	0	0	0	0	0	0	0	0	0	0	0
Helicobacteraceae	Sulfurimonas	0	0	0	0	0	0	0	0	0	0	0	0	0	0	0	0	0	0	0	0	0	0	0	0	0	0	0	0	0.000226278	0	0	0
Helicobacteraceae	Unknown Helicobacteraceae genus	0	0	0	0	0	0	0	0	0	0	0	0	0	0	0	0	0	0	0	0	0	0	0	0	0	0	0	0	0	0.000181225	0	0.000337041
Nitrospinaceae	Unknown Nitrospinaceae genus	0	0	0	0	0	0	0	0	0	0	0	0	0	0	0	0	0	0	0	0	0	0.000101451	0	0	0	0	0	0	0	0	0	0
Syntrophorhabdaceae	Syntrophorhabdus	0	0	0	0	0	0	0	0	0	0	0	8.29807e-05	0.000109878	8.46382e-05	0	0	0	0	0	0	0	0	0	0	0	0	0	0	0	0	0	0
Desulfarculaceae	Desulfobacterium anilini	0	0	0	0	0	0	0	0	0	0	0	0	0	0	0	0	0	0	0	0	0	0	0	0	0.000106508	0	0	8.37731e-05	0	0	0	0
Syntrophobacteraceae	Desulforhabdus	0	0	0	0	0	0	0	0	0	0	0	8.29807e-05	0.000219756	0.000338553	0	0	0	0	0	0	0	0	0	0	0	0	0	8.37731e-05	0	0	0	0
Syntrophobacteraceae	Unknown Syntrophobacteraceae genus	0	0	0	1.99744e-05	0	0	0	0	0	0	0.00022024	0.000165961	0.000329634	0	0	0	0	0	0	0	0	0	0	0.000170984	0.000106508	0	0	8.37731e-05	0	0	0	0
Syntrophaceae	Syntrophus	0	0	0	3.99489e-05	0.000136277	0	0	0	0.000137382	0.000175469	0.0016518	0.000829807	0.00120866	0.0011003	0	0	0	0	0	0	0	0	0	0	0	0	0	0	0	0	0	0
Syntrophaceae	Smithella	0	0	0.000292997	1.99744e-05	0.0174434	0.00747863	0.0119768	0.00111169	0.00659431	0.00307071	0.0114525	0.00315327	0.00131854	0.00143885	0	0.00020555	0.0113203	0	0.00074239	0	0.00241796	0	0	0	0	0	0	8.37731e-05	7.54262e-05	0	0	0
Syntrophaceae	Unknown Syntrophaceae genus	0	0.0001074	0	7.98977e-05	0	0	0	0	0	0	0	0	0	0	0	0	0	0	0	0	0	0	0	0	0	0	0	0	0	0	0	0
Bdellovibrionaceae	Bdellovibrio	0	0	0	0.000139821	0	0	0.000504286	6.53937e-05	0	0	0	0	0	8.46382e-05	0	8.22199e-06	0	0	0	0	0	0	0	0	0	0	0	0	0	0	0	0
Bdellovibrionaceae	Unknown Bdellovibrionaceae genus	0	0	0	0.00017977	0	0	0	0	0	8.77347e-05	0	0	0	0	0.000171233	4.9332e-05	0.000108849	0	0.000123732	0	0.000172712	0	0	0	0	0	0	0	0	0	0	0
Bacteriovoraceae	Bacteriovorax	0	0.0001074	0	0	0	0	0	6.53937e-05	0	0	0.00011012	0	0	8.46382e-05	0	8.22199e-06	0.000108849	0	0	0	0	0	0	0	0	0	0	0	0	0.000181225	0.00017191	0
Bacteriovoraceae	Peredibacter	0	0.00622919	0.00644594	0.00017977	0	0.000228938	0.000504286	0.000196181	0.000549526	0.000789612	0.00011012	0	0	0	0.000599315	1.6444e-05	0.000326548	0	0	9.07112e-05	0.00224525	0	0	0	0	0	0	0	0	0	0	0
Bacteriovoraceae	Unknown Bacteriovoraceae genus	0	0.0003222	0.000292997	0.000339565	0.00272554	0.00351038	0.00516894	0.00418519	0.00439621	0.0063169	0.00011012	0	0	8.46382e-05	0.00111301	0.000263104	0.000108849	0.000115048	0	0	0	0.000202901	0	0	0	0	0	8.37731e-05	0	0.00036245	0.00017191	0
Desulfonatronaceae	Desulfonatronum	0.000410973	0	0	0.00595238	0.000408831	0.000152625	0.00163893	0.000196181	0.000824289	0.00131602	0.00066072	0.00141067	0.000988902	0.00169276	0	0	0.000108849	0	0	0	0	0	0.00511945	0.000170984	0	0.000149477	0.000185529	8.37731e-05	0.000150852	0	0	0
Desulfonatronaceae	Unknown Desulfonatronaceae genus	0	0	0	0.000199744	0	0	0	0	0	0	0	0	0	0	0	0	0	0	0	0	0	0	0	0	0	0	0	0	0	0	0	0
Desulfohalobiaceae	Desulfonatronovibrio	0	0.0001074	0	0	0	0	0	0	0	0	0	0	0	0	0	8.22199e-06	0	0	0.000123732	9.07112e-05	0.000172712	0	0.0477816	0.0407797	0.014272	0.0304933	0.0292208	0.0265561	0.0355257	0	0	0
Desulfohalobiaceae	Desulfonatronospira	0	0	0	0	0	0	0	0	0	0	0	0	0	0	0	0	0	0	0	0	0	0	0	0	0	0	9.27644e-05	0	7.54262e-05	0	0	0
Desulfovibrionaceae	Desulfocurvus	0	0	0	0	0	0	0	0	0	0	0	0	0	0	0	0	0	0	0	0	0.000345423	0	0	0	0	0	0	0	0	0	0	0
Desulfovibrionaceae	Desulfovibrio	0	0	0	0	0	0	0	0	0	0	0	0	0	0	0	0	0	0	0	0	0.000172712	0	0	0	0	0	0	0	0	0	0	0
Desulfomicrobiaceae	Desulfomicrobium	0	0	0	0	0	0	0	0	0	0	0	0	0	0	0	2.4666e-05	0	0	0	0	0	0	0	0	0	0	0	0	0	0	0	0
Desulfobacteraceae	Desulfobotulus	0	0	0	0	0	0	0	0	0	0	0	0	0	0	0	0	0	0	0	0	0.000172712	0	0	0	0	0	0	0	0	0	0	0
Desulfobacteraceae	Desulfosalsimonas	0	0	0	0	0	0	0	0	0	0	0	0	0	0	0	0	0	0	0	0	0	0	0	0	0	0	0	8.37731e-05	0	0	0	0
Desulfobacteraceae	Desulfotignum	0	0	0	0	0	0	0	0	0	0	0	0	0	0	0	8.22199e-06	0	0	0	0	0.000345423	0	0	0	0	0	0	0	0	0	0	0
Desulfobacteraceae	Desulfosarcina	0.000205486	0	0	0	0	0	0	0	0	0	0	0	0	0	0	8.22199e-06	0	0	0	0	0	0	0	0	0	0	0	0	0	0	0	0
Desulfobacteraceae	Desulfobacula	0	0	0	0	0	0	0	0	0	0	0	0	0	0	0	8.22199e-06	0	0	0	0	0	0	0	0	0	0	0	0	0	0	0	0
Desulfobacteraceae	Unknown Desulfobacteraceae genus	0	0	0	0	0	0	0	0	0	0	0	8.29807e-05	0	8.46382e-05	0	0	0	0	0	0	0	0	0	0	0	7.47384e-05	0	0	0	0	0	0
Desulfobulbaceae	Desulfurivibrio	0	0	0	0	0	0	0	0	0	0	0.00022024	8.29807e-05	0.000109878	0.000253915	0	0	0	0	0	0	0	0	0	0	0	0	0	0	0	0	0	0
Desulfobulbaceae	Desulfobulbus	0.000102743	0	0	0.000679131	0	0.00030525	0.000378215	0.000196181	0	0.000526408	0.00242264	0.000497884	0.000988902	0.000169276	0	8.22199e-06	0	0	0	0	0	0.000101451	0	0	0	0	0	0	0	0	0	0
Desulfobulbaceae	Unknown Desulfobulbaceae genus	0	0	0	5.99233e-05	0	0	0	0	0	0	0	0	0	0	0	0	0	0	0	0	0.000172712	0	0	0	0.000106508	0	0	0	0	0	0	0
Desulfuromonadaceae	Desulfuromusa	0.000102743	0	0	0	0	0	0	0	0	0	0	0	0	0	0	1.6444e-05	0.000217699	0	0	0	0	0	0.00255973	0.00170984	0.00532538	0.00119581	0.00213358	0.00251319	0.00196108	0.000181225	0	0.000674082
Desulfuromonadaceae	Pelobacter	0	0	0.00146499	0	0	0	0	0	0.000137382	8.77347e-05	0	0	0	0	0	0	0	0	0	0	0	0	0.00341297	0.0185518	0.0311002	0.0171898	0.0164193	0.0237078	0.0236084	0	0	0
Desulfuromonadaceae	Unknown Desulfuromonadaceae genus	0	0	0	0	0	0	0	0	0	0	0	0.000165961	0	0	0	0	0	0	0	0	0	0	0	0	0	0	0	0	0	0	0	0
Geobacteraceae	Geoalkalibacter	0	0	0	0	0	0	0	0	0	0	0	0	0	0	0	8.22199e-06	0	0	0	0	0	0	0	0	0	0	0	0	0	0	0	0
Phaselicystidaceae	Unknown Phaselicystidaceae genus	0	0	0	0	0	0	0	0	0	0	0	0	0	0.000169276	0	8.22199e-06	0	0	0	0	0	0	0	0	0	0	0	0	0	0	0	0
Polyangiaceae	Sorangium	0	0	0	0	0	0	0	0	0	0	0	0	0	0	0	8.22199e-06	0.000217699	0	0	0	0.000172712	0	0	0	0	0	0	0	0	0	0	0
Nannocystaceae	Nannocystis	0	0	0	0	0	0	0	0	0	0	0	0	0	0	0	4.9332e-05	0	0	0	0	0	0	0	0	0	0	0	0	0	0	0	0
Nannocystaceae	Unknown Nannocystaceae genus	0	0	0	0	0	0	0	0	0	0	0	0	0	0	0	3.2888e-05	0	0	0	0	0	0	0	0	0	0	0	0	0	0	0	0
Haliangiaceae	Haliangium	0	0	0	0	0	0	0	0	0	0	0	0	0	0	0	8.22199e-06	0	0	0	0	0	0	0	0	0	0	0	0	0	0	0	0
Haliangiaceae	Unknown Haliangiaceae genus	0	0	0	0	0	0	0	0	0	0	0	0	0	0	4.28082e-05	8.22199e-06	0	0	0	0	0	0	0	0	0	0	0	0	0	0	0	0
0319-6G20	Spirobacillus cienkowskii	0	0	0	0	0	0	0	0	0	0	0	0	0	0	0	0	0	0	0.000123732	0	0	0	0	0	0	0	0	0	0	0	0	0
Gallionellaceae	Candidatus Nitrotoga	0	0	0	0	0	0	0	0	0	0	0	0	0	0	0	0	0	0	0	0	0.000172712	0	0	0	0	0	0	0	0	0	0	0
Rhodocyclaceae	12up	0.000513716	0	0	0	0	0	0	0	0	0	0	0	0	0	0	8.22199e-06	0	0	0	0	0	0	0	0	0	0	0	0	0	0	0	0
Rhodocyclaceae	Thauera	0	0	0	0	0	0	0	0	0	0	0	0	0	0	0	0.000320658	0	0	0	0	0	0	0	0	0	0	0	0	0	0	0	0
Rhodocyclaceae	Azoarcus	0	0	0.000878992	0.0371325	0.0520578	0.0776099	0.0327786	0.0239341	0.0644319	0.071767	0.0603458	0.0699527	0.0035161	0.0184511	0.000342466	0.000189106	0	0.000230097	0.000247463	0.000272134	0.000345423	0.000202901	0	0.000170984	0	0.000298954	0.000278293	8.37731e-05	0	0.000543675	0.00034382	0
Rhodocyclaceae	Unknown Rhodocyclaceae genus	0	0	0	0.00413471	0	0	0.000126072	0	0.000137382	0	0.0005506	0.00157663	0	0.000423191	0	9.86639e-05	0	0.000230097	0	0	0	0	0	0	0	0	0	0	0	0	0	0.000337041
Hydrogenophilaceae	Thiobacillus	0	0	0	0	0	0	0	0	0	0	0	0	0	0	0.00175514	0.000789311	0.00119734	0.018983	0.000247463	0.00172351	0.00345423	0.00486964	0	0	0	0	0	0	0	0.000181225	0	0.000337041
Hydrogenophilaceae	Hydrogenophilus	0	0.0001074	0	0	0	0	0	0	0	0	0	0	0	0	0	0	0	0	0	0	0	0	0	0	0	0	0	0	0	0	0	0
Hydrogenophilaceae	Unknown Hydrogenophilaceae genus	0	0	0	0	0	0	0	0	0	0	0	0	0	0	0.000128425	0	0	0	0	0	0	0	0	0	0	0	0	0	0	0	0	0
Methylophilaceae	Methylobacillus	0	0	0	3.99489e-05	0	0	0	0	0	0	0	0	0	0	4.28082e-05	0	0	0	0	0	0	0	0	0	0	0	0	0	0	0	0	0
Methylophilaceae	Methylophilus	0	0	0	0	0	0	0	0	0	0	0	0	0	0	4.28082e-05	0	0	0	0	0	0	0	0	0	0	0	0	0	0	0	0	0
Methylophilaceae	Unknown Methylophilaceae genus	0	0	0	1.99744e-05	0	0	0	0	0	0	0	0	0	0	0	0	0	0	0	0	0	0	0	0	0	0	0	0	0	0	0	0
Burkholderiaceae	Limnobacter	0	0	0	0.00017977	0.000272554	0.000152625	0.000126072	0	0.000137382	0.000175469	0	0	0	0	0.00184075	8.22199e-05	0.00348318	0.0035665	0.000989854	0.00154209	0.00362694	0.00131886	0	0	0	0	0	0	0	0	0	0
Burkholderiaceae	Polynucleobacter	0	0	0	0	0	0	0	0	0	0	0	0	0	0	4.28082e-05	1.6444e-05	0.000108849	0.000115048	0.000123732	0	0	0	0	0	0	0	0	0	0	0	0	0
Burkholderiaceae	Ralstonia	0	0	0	0	0	0	0	0	0	0	0	0	0	0	8.56164e-05	0.000180884	0	0	0	0	0	0	0	0	0	0	0	0	0	0	0	0
Burkholderiaceae	Burkholderia	0	0	0	0	0	0	0	0	0	0	0	0	0	0	0.000128425	0	0	0	0	0	0	0	0	0	0	0	0	0	0	0	0	0
Burkholderiaceae	Unknown Burkholderiaceae genus	0	0	0	7.98977e-05	0	0	0	0	0	0	0	0	0	0	0.0047089	0	0	0	0	0	0	0	0	0	0	0	0	0	0	0	0	0
Comamonadaceae	Paucibacter	0	0	0	0	0	0	0	0	0	0	0	0	0	0	0	8.22199e-06	0	0	0	0	0	0	0	0	0	0	0	0	0	0	0	0
Comamonadaceae	Ramlibacter	0	0	0	0	0	0	0	0	0	0	0	0	0	0	0	8.22199e-06	0	0	0	0	0	0	0	0	0	0	0	0	0	0	0	0
Comamonadaceae	Leptothrix	0	0	0	3.99489e-05	0	0	0	0	0	0	0	0	0	0	0.000299658	0	0	0	0	0	0	0	0	0	0	0	0	0	0	0	0	0
Comamonadaceae	Brachymonas	0	0	0	0	0	0	0	6.53937e-05	0	0	0.00011012	0	0.000109878	0	0.000128425	0	0	0.00115048	0.000371195	0.00126996	0.000345423	0.00131886	0	0	0	0	0	0	0	0	0	0
Comamonadaceae	Aquabacterium	0	0	0	0	0	0	0	0	0	0	0	0	0	0	0	0	0	0	0	9.07112e-05	0	0	0	0	0	0	0	0	0	0	0	0
Comamonadaceae	Macromonas	0	0	0	0	0	0	0	0	0	0	0	0	0	0	8.56164e-05	0	0	0	0	0	0	0	0	0	0	0	0	0	0	0	0	0
Comamonadaceae	Diaphorobacter	0	0	0	0	0	0	0	0	0	0	0	0	0	0	4.28082e-05	0	0	0	0	0	0	0	0	0	0	0	0	0	0	0	0	0
Comamonadaceae	Delftia	0	0	0	5.99233e-05	0	0	0	0	0	0	0	0	0	0	0.000128425	8.22199e-06	0	0	0	0	0.000172712	0	0	0	0	0	0	0	0	0	0	0
Comamonadaceae	Hydrogenophaga	0.00030823	0	0	0.000759028	0	0	0	0	0	0.000175469	0	0	0	8.46382e-05	0.00860445	0.0138623	0.00315663	0.000230097	0.000494927	0.000272134	0.00120898	0.000405803	0	0	0	0	0	0	0	0	0	0
Comamonadaceae	Ideonella	0	0	0	0	0	0	0	0	0	0	0	0	0	0	0.000599315	0	0	0	0	0	0	0	0	0	0	0	0	0	0	0	0	0
Comamonadaceae	Comamonas	0.000102743	0	0	1.99744e-05	0	0	0	0	0	0	0	0	0	0	8.56164e-05	0	0	0	0	0	0	0	0	0	0	0	0	0	0	0	0	0
Comamonadaceae	Unknown Comamonadaceae genus	0	0	0	1.99744e-05	0	0	0	0	0	0	0	0	0	0	0.000299658	0	0	0	0	0	0	0	0	0	0	0	0	0	0	0	0	0
Alcaligenaceae	Derxia	0	0	0	0.000619207	0.000681385	0.000915751	0	0.000980905	0.000412145	0.000614143	0	0	0	0	0.0192637	0.00250771	0.00544247	0.00885872	0.000989854	0.0108853	0.00379965	0.0135944	0	0	0	0	0	0	0	0	0	0
Alcaligenaceae	Achromobacter	0	0	0	0	0	0	0	0	0	0	0	0	0	0	0	0	0	0	0	9.07112e-05	0	0	0	0	0	0	0	0	0	0	0	0
Alcaligenaceae	Castellaniella	0	0	0	0	0	0	0	0	0	0	0	0	0	0	0	8.22199e-06	0	0	0	0	0	0	0	0	0	0	0	0	0	0	0	0
Alcaligenaceae	MWH-UniP1 aquatic group	0	0	0.00117199	0.0187959	0.033933	0.0225885	0.0152547	0.0143866	0.0423135	0.0386033	0.00583636	0.00439798	0.00175805	0.00482438	0.120248	0.0136403	0.0683575	0.0830649	0.0449146	0.103411	0.105181	0.0503196	0	8.5492e-05	0.000106508	0	0	0	0	0.00489308	0.00240674	0.00471857
Alcaligenaceae	Unknown Alcaligenaceae genus	0	0	0	0.00157798	0	0	0	0	0	0	0	0	0	0	0.0245291	0	0	0	0	0	0	0	0	0	0	0	0	0	0	0	0	0
Oxalobacteraceae	Undibacterium	0	0	0	0	0	0	0	0	0	0	0	0	0	0	0	2.4666e-05	0	0	0	0	0	0	0	0	0	0	0	0	0	0	0	0
Oxalobacteraceae	Massilia	0	0	0	0	0	0	0	0	0	0	0	0	0	0	0	8.22199e-06	0.000108849	0	0.000123732	0	0	0	0	0	0	0	0	0	0	0	0	0
Oxalobacteraceae	Unknown Oxalobacteraceae genus	0	0	0	0	0	0	0	0	0	0	0	0	0	0	4.28082e-05	0	0	0	0	0	0	0	0	0	0	0	0	0	0	0	0	0
Parvularculaceae	Parvularcula	0	0	0	0	0	0	0	0	0	0	0	0	0	0	4.28082e-05	5.7554e-05	0	0	0	0	0	0	0	0	0	0	0	0	0	0	0	0
Caulobacteraceae	Phenylobacterium	0	0	0.000292997	0	0	0	0	0	0	0	0	0	0	0	0	0	0	0	0	0	0	0	0	0	0	0	0	0	0	0	0	0
Caulobacteraceae	Caulobacter	0	0	0	0	0	0	0	0	0	0	0	0	0	0	0	0	0	0.000115048	0	0	0	0	0	0	0	0	0	0	0	0	0	0
Caulobacteraceae	Brevundimonas	0	0	0	0	0	0	0	0	0	0	0	0	0	0	0	8.22199e-06	0.000108849	0	0	0	0	0	0	0	0	0	0	0	0	0	0	0
Hyphomonadaceae	Hyphomonas	0	0	0	0	0	0	0	0	0	0	0	0	0	0	0	2.4666e-05	0	0	0	0	0	0	0	0	0	0	0	0	0	0	0	0
Hyphomonadaceae	Oceanicaulis	0	0.0002148	0.000292997	1.99744e-05	0	0	0	0	0	0	0	0	0	0	0	0	0	0	0	0	0	0	0	0	0	0	0	0	0	0.000181225	0	0
Erythrobacteraceae	Altererythrobacter	0	0	0	0	0	0	0	0	0	0	0	0	0	0	0	8.22199e-06	0	0	0	0	0	0	0	0	0	0	0	0	0	0	0	0
Sphingomonadaceae	Sphingopyxis	0	0	0	0	0	0	0	0	0	0	0	0	0	0	0	1.6444e-05	0	0	0	0	0	0	0	0	0	0	0	0	0	0	0	0
Sphingomonadaceae	Sphingobium	0	0	0	0	0	0	0	0	0	0	0	0	0	0	0	0	0	0	0	0	0.000172712	0	0	0	0	0	0	0	0	0	0	0
Sphingomonadaceae	Sphingomonas	0	0	0	0	0	0	0	0	0	0	0	0	0	0	0	2.4666e-05	0.000108849	0.000230097	0.000123732	0	0.000172712	0.000405803	0.000853242	8.5492e-05	0	0	0	0	0	0	0	0
Hyphomicrobiaceae	Bauldia	0	0	0	0	0	0	0	0	0	0	0	0	0	0	0	2.4666e-05	0	0	0	0	0	0	0	0	0	0	0	0	0	0	0	0
Hyphomicrobiaceae	Devosia	0	0	0	0	0	0	0	0	0	0	0	0	0	0	0	8.22199e-06	0	0	0	0	0	0	0	0	0	0	0	0	7.54262e-05	0	0	0
Hyphomicrobiaceae	Pedomicrobium	0	0	0	1.99744e-05	0	0	0	0	0	0	0	8.29807e-05	0	0	0	7.39979e-05	0	0	0	0	0	0	0	0	0	0	0	0	0	0	0	0
Hyphomicrobiaceae	Hyphomicrobium	0	0	0	1.99744e-05	0	0	0	0	0	0	0	0	0	0	0	8.22199e-06	0	0	0	0	0	0	0	0	0	0	0	0	0	0	0	0
Hyphomicrobiaceae	Unknown Hyphomicrobiaceae genus	0	0	0	0	0	0	0	0	0	0	0	0	0	0	0	0	0	0	0	0	0	0	0	0	0	0	0	8.37731e-05	0	0	0	0
Bradyrhizobiaceae	Bradyrhizobium	0	0	0	0	0	0	0	0	0	0	0	0	0	0	0	8.22199e-06	0	0	0	0	0	0	0	0	0	0	0	0	0	0	0	0
Bradyrhizobiaceae	Balneimonas	0	0	0	0	0	0	0	0	0	0	0	0	0.000439512	0	0	8.22199e-06	0	0	0	0	0	0	0	0	0	0	0	0	0	0	0	0
Bradyrhizobiaceae	Salinarimonas	0.000821946	0.0003222	0.00146499	0.000139821	0	0	0	0	0	0	0	0	0	8.46382e-05	0	8.22199e-06	0	0	0	0	0	0	0	8.5492e-05	0.000639046	7.47384e-05	0	0	7.54262e-05	0	0	0
Bradyrhizobiaceae	Unknown Bradyrhizobiaceae genus	0	0	0	0	0	0	0	0	0	8.77347e-05	0	0	0	0	0	8.22199e-06	0	0	0	0	0	0	0	0	0	0	0	0	0	0	0	0
Rhodobiaceae	Rhodobium	0	0	0	0	0	0	0	0	0	0	0	0	0	0	0	3.2888e-05	0	0	0	0	0	0	0	0	0	0	0	0	0	0	0	0
Caedibacter Family Incertae Sedis	Caedibacter	0	0	0	0	0	0	0.000126072	0	0.000137382	0	0	0	0	0	0	8.22199e-06	0	0	0	0	0	0	0	0	0	0	0	0	0	0	0	0
TK34	Rhodospirillaceae bacterium 262-8	0	0	0	5.99233e-05	0	0	0	0	0	0	0	0	0	0	0	0	0	0	0	0	0	0	0	0	0	0	0	0	0	0	0	0
Holosporaceae	Unknown Holosporaceae genus	0	0	0	0	0	0	0	0	0	0	0	0	0	0	0	8.22199e-06	0	0	0	0	0	0	0	0	0	0	0	0	0	0	0	0
Rickettsiales	Candidatus Captivus	0	0.0001074	0.000292997	0.0025767	0.0302535	0.016102	0.0150025	0.00163484	0.00686908	0.00543955	0.00022024	0	0	0	0	3.2888e-05	0.000761946	0	0.000618659	9.07112e-05	0.000690846	0	0	0	0	0	9.27644e-05	8.37731e-05	0	0	0	0
Rickettsiaceae	Rickettsia	0	0.0034368	0.00234398	0.00035954	0.00204415	0.00144994	0.0066818	0.00359665	0.00274763	0.00394806	0.00011012	0.000165961	0	0	0.00299658	0.00682425	0.0197018	0.0033364	0.00618659	0.000725689	0.00259067	0.000507254	0	0	0	0	9.27644e-05	0	0	0.028996	0.017191	0.00572969
Rickettsiaceae	Unknown Rickettsiaceae genus	0	0	0	0.000239693	0	0	0	0	0	0	0	0	0	0	8.56164e-05	8.22199e-06	0	0	0	0	0	0	0	0	0	0	0	0	0	0	0	0
Rhodobacteraceae	Roseinatronobacter	0.000513716	0	0	0	0	0	0	0	0	0	0	0	0	0	0	8.22199e-06	0	0	0	0	0	0	0	0	0	0	0	0	7.54262e-05	0	0	0
Rhodobacteraceae	bacterium SL4.39	0.00195212	0.0001074	0	0.000199744	0.000136277	0.000152625	0.000126072	0	0.000274763	0.000350939	0	0	0	0	0.000299658	9.86639e-05	0.000217699	0.000115048	0	9.07112e-05	0.000345423	0	0	8.5492e-05	0.000213015	0	9.27644e-05	0	0	0	0	0.00101112
Rhodobacteraceae	Rubellimicrobium	0	0	0	0	0	0	0	0	0	0	0	0	0	0	0	3.2888e-05	0	0	0	0	0	0	0	0	0	0	0	0	0	0	0	0
Rhodobacteraceae	Rhodobaca	0.161101	0.000429599	0.00878992	0	0	0	0	0	0	0	0	0	0	0.000169276	0	0.000131552	0.000108849	0	0.000123732	0	0.000345423	0	0.0059727	0.0053005	0.0186388	0.00470852	0.00463822	0.0043562	0.00271534	0.0166727	0.0378202	0.016515
Rhodobacteraceae	Rubribacterium	0	0	0	0	0	0	0	0	0	0	0	0	0	0	0	8.22199e-06	0	0	0	0	0	0	0	0	0	0	0	0	0	0	0	0
Rhodobacteraceae	Roseibaca	0.0117127	0.000859199	0.00410196	0	0	0	0	0	0	0	0	0	0	0	0	8.22199e-06	0.000108849	0	0	0	0	0	0.000853242	0.00453108	0.0193844	0.00321375	0.00408163	0.00376979	0.00218736	0	0.00257865	0
Rhodobacteraceae	Roseibacterium	0	0	0	0	0	0	0	0	0	0	0	0	0	0	0.000385274	0.000353546	0.000108849	0	0.000371195	0	0	0	0	0	0	0	0	0	0	0	0	0
Rhodobacteraceae	Catellibacterium	0	0	0	0	0	0	0	0	0	0	0.00011012	8.29807e-05	0	0	0.000984589	0.000353546	0.00533362	0.000115048	0.00074239	9.07112e-05	0.000518135	0	0	0	0	0	0	0	0	0	0	0
Rhodobacteraceae	Pseudorhodobacter	0.0314394	0	0	0	0.000136277	0	0	0	0	0	0	0	0	0	0	0	0	0	0	0	0	0	0	0	0	0	0	0	0	0	0	0
Rhodobacteraceae	Seohaeicola	0	0	0	0	0	0	0	0	0	0	0	0	0	0	0	1.6444e-05	0	0	0	0	0	0	0	0	0	0	0	0	0	0	0	0
Rhodobacteraceae	Rhodobacter	0	0	0	0	0.000136277	0.000228938	0.000378215	0	0.000686908	0.000526408	0.00088096	0.000580865	0	0	0.000128425	0.00210483	0.00141504	0.000115048	0.000494927	0	0	0	0	0	0	0	0	0	0	0.000543675	0.0154719	0.0016852
Rhodobacteraceae	Paracoccus	0	0	0	0	0	0	0	0	0	0	0	0	0	0	0	0.000230216	0	0	0	0	0	0	0	0	0	0	0	0	0	0	0	0
Rhodobacteraceae	Loktanella	0	0	0	0	0	0	0	0	0	0	0	0	0	0	0	8.22199e-06	0	0	0	0	0	0	0	0	0	0	0	0	0	0	0	0
Rhodobacteraceae	Roseovarius	0.000513716	0	0.000292997	0	0	0	0	0	0	0	0	0	0	0	0	9.04419e-05	0	0	0	0	0	0	0.000853242	0	0	0	0	0	0	0	0	0
Rhodobacteraceae	Unknown Rhodobacteraceae genus	0.0859961	0	0	0	0	0	0	0	0	0	0	0	0	0	0.000128425	0	0	0	0	0	0.000345423	0	0	0	0.000213015	0	0	8.37731e-05	0	0.000181225	0	0
Elioraea Family Incertae Sedis	Elioraea	0	0	0	7.98977e-05	0.000136277	0.000457875	0	0.000784724	0.000274763	0	0	0	0	0	0	0	0	0	0	0	0	0	0	0	0	0	0	0	0	0	0	0
Elioraea Family Incertae Sedis	Unknown Elioraea Family Incertae Sedis genus	0	0	0	9.98722e-05	0	0	0	0	0	0.000438673	0	8.29807e-05	0	0	0	0	0	0	0	0	0	0	0	0	0	0	0	0	0	0	0	0
Rhodospirillales	Candidatus Alysiosphaera	0.00143841	0.0002148	0	0	0	0	0	0	0	0	0	0	0	8.46382e-05	0	0	0	0	0	0	0	0	0	0	0	0	0	0	0	0	0	0
Acetobacteraceae	Rubritepida	0	0	0	1.99744e-05	0	0	0	0	0	0	0	0	0	0	0	0	0	0	0	0	0	0	0	0	0	0	0	0	0	0	0	0
Acetobacteraceae	Roseococcus	0	0	0.000585995	0.00205737	0.000272554	0.00236569	0.000630358	0.00653937	0.000686908	0.00219337	0.00011012	0.000165961	0	0.000169276	0	0	0	0	0	0	0	0	0	0	0.000106508	0	0	0	0	0	0	0
Acetobacteraceae	Acidocella	0	0	0	0.0018776	0.0035432	0.00289988	0.00327786	0.00235417	0.0052205	0.00333392	0	0	0	0	0.000642123	0.000197328	0.000217699	0.000115048	0.000247463	0.000181422	0.00120898	0.00182611	0	0	0	0	0	0	0	0	0	0
Acetobacteraceae	Roseomonas	0	0	0	0.000299616	0.000136277	0.000228938	0.000252143	0.000130787	0	0	0	0	0	0	0	4.111e-05	0.000108849	0	0	9.07112e-05	0	0.000101451	0	0	0	0	0	0	0	0	0	0
Acetobacteraceae	Acidiphilium	0	0	0.000292997	0	0	0	0	0	0	0	0	0	0	0	0	0	0	0	0	0	0	0	0	0	0	0	0	0	0	0.00036245	0	0
Acetobacteraceae	Unknown Acetobacteraceae genus	0	0	0	0.000878875	0	7.63126e-05	0	0	0	0	0	0	0	0	0	0	0	0	0	0	0	0	0	0	0	0	0	0	0	0	0	0
Rhodospirillaceae	Skermanella	0	0	0	0	0	0	0	0	0	0	0	0	0	0	0	8.22199e-06	0	0	0	0	0	0	0	0	0	0	0	0	0	0	0	0
Rhodospirillaceae	Dongia	0	0	0	0	0	0	0	0	0	0	0	0	0	0	0	0	0	0	0.000123732	0	0	0	0	0	0	0	0	0	0	0	0	0
Rhodospirillaceae	Defluviicoccus	0	0.0002148	0	1.99744e-05	0.000272554	7.63126e-05	0.000126072	0	0.000686908	0	0	0	0	0	0.003125	0.00024666	0.00195929	0.00253106	0.00074239	0.00136067	0.00189983	0.00375368	0	0.000256476	0.00042603	0	0.000185529	0	7.54262e-05	0.000181225	0	0.000337041
Rhodospirillaceae	Unknown Rhodospirillaceae genus	0	0	0	5.99233e-05	0	0	0	0	0	0	0	0	0	0	0.00201199	3.2888e-05	0.000326548	0.000920387	0	9.07112e-05	0	0	0	0	0	0	0	0	0	0	0	0
Gammaproteobacteria	Methylonatrum	0	0	0	3.99489e-05	0	0	0	0	0	0	0	0	0	0	0	0	0	0	0	0	0	0	0	0	0	0	0	0	7.54262e-05	0	0	0
Alkalimonas Family Incertae Sedis	Alkalimonas	0.000102743	0.000429599	0.00117199	0	0.000408831	0	0	0	0	0	0	0	0	0	4.28082e-05	2.4666e-05	0	0.000115048	0	0	0	0	0	0.000341968	0.000106508	7.47384e-05	0.000278293	8.37731e-05	7.54262e-05	0.06361	0.00618876	0.0198854
Thioprofundum Family Incertae Sedis	Unknown Thioprofundum Family Incertae Sedis genus	0	0	0	0	0	0	0	0	0	0	0	0	0	0	4.28082e-05	0	0	0	0	0	0	0	0	0	0	0	0	0	0	0	0	0
Thiohalophilus Family Incertae Sedis	Thiohalophilus	0	0	0	5.99233e-05	0	0	0	0	0	0	0	0	0	0	0	0	0	0	0	0	0	0	0	0	0	0	0	0	0	0	0	0
Thiohalophilus Family Incertae Sedis	Unknown Thiohalophilus Family Incertae Sedis genus	0	0	0	0	0	7.63126e-05	0	0	0	0	0	0	0	0	0	0	0	0	0	0	0	0	0	0	0	0	0	0	0	0	0	0
Sedimenticola Family Incertae Sedis	Unknown Sedimenticola Family Incertae Sedis genus	0	0	0	0	0	0	0	0	0	0	0	0	0	0	4.28082e-05	0	0	0	0	0	0	0	0	0	0	0	0	0	0	0	0	0
Methylococcaceae	Methylosarcina	0	0	0	1.99744e-05	0	0	0	0	0	0	0	0	0	0	0	0	0	0	0	0	0	0	0	0	0	0	0	0	0	0	0	0
Methylococcaceae	Methylomicrobium	0	0	0	0.0416467	0.0363859	0.0272436	0.0653051	0.0225608	0.0564638	0.0467626	0.0112322	0.00846403	0.00241732	0.0122725	0	0	0	0.000115048	0.000123732	0	0.000172712	0	0.000853242	0.000598444	0.000213015	0.000672646	0.000834879	0.000753958	0.000527983	0.0014498	0.00103146	0.00876306
Methylococcaceae	Methylobacter	0	0	0	0.000199744	0	0	0	0	0	0	0	0	0	0	0	0	0	0	0	0	0	0	0	0	0	0	0	0	0	0	0	0
Methylococcaceae	Methylomonas	0	0	0	5.99233e-05	0	0	0	6.53937e-05	0.000412145	8.77347e-05	0	8.29807e-05	0	0	0	0	0	0	0	0	0	0	0	0	0	0	0	0	0	0	0	0
Methylococcaceae	Unknown Methylococcaceae genus	0	0	0	0.0133429	0	0	0	0	0	0	0	0	0.000109878	0	0	0	0	0	0	0	0	0	0	0	0	0	0	0	0	0	0	0
Acidithiobacillaceae	Acidithiobacillus	0	0	0	0	0	0	0	0	0	0	0	0	0	0	4.28082e-05	0	0	0	0	0.000181422	0	0	0	0	0	0	0	0	0	0	0	0
Acidithiobacillaceae	Unknown Acidithiobacillaceae genus	0	0	0	0	0	0	0	0	0	0	0	0	0	0	0	0	0	0	0.000123732	0	0	0	0	0	0	0	0	0	0	0	0	0
Legionellaceae	Legionella	0.000102743	0	0	0	0	0	0	0	0	0	0	0	0	0	4.28082e-05	0	0.000108849	0	0	9.07112e-05	0	0.000101451	0	0	0	0	0	0	0	0	0	0
Legionellaceae	Unknown Legionellaceae genus	0.00030823	0	0	0	0	0	0	0	0	0	0	0	0	0	0	0.00016444	0.000653097	0	0.000123732	0	0	0	0	0	0	0	0	0	0	0	0	0
Coxiellaceae	Aquicella	0.000102743	0	0	0	0	0	0	0	0	0	0	0	0	0	0	1.6444e-05	0	0	0	0	0	0	0	0	0	0	0	0	0	0	0	0
Coxiellaceae	Coxiella	0	0	0	0	0	0	0	0	0	0	0.00011012	0.000248942	0.000219756	0	0	8.22199e-06	0	0	0	0	0	0	0	0	0	0	0	0	0	0	0	0
Coxiellaceae	Unknown Coxiellaceae genus	0	0	0	0	0	0	0	0	0	0	0	0	0	0.000169276	0	0	0.000217699	0	0	0	0	0	0	0	0	0	0	0	0	0	0	0
Aeromonadaceae	Aeromonas	0.000102743	0	0	0	0	0	0	0	0	0	0	0	0	0	8.56164e-05	0.00166906	0.00761946	0	0.00878495	9.07112e-05	0.00241796	0	0	0	0	0	0	0	0	0	0	0
Aeromonadaceae	Oceanimonas	0	0	0	0	0	0	0	0	0	0	0	0	0	0	0	0	0	0	0	0	0	0	0	0	0	0	0	0	0	0.000181225	0	0
Vibrionaceae	Vibrio	0.000205486	0.00397379	0.00527395	0	0	0	0	0	0.000137382	8.77347e-05	0	0	0	0	0.00453767	0.259494	0.0279743	0	0.0222717	0.00154209	0.0029361	0	0	0	0	0	0	8.37731e-05	0	0.0114172	0.00189101	0.00269633
Vibrionaceae	Unknown Vibrionaceae genus	0	0	0	0	0	0	0	0	0	0	0	0	0	0	8.56164e-05	0	0	0	0	0	0	0	0	0	0	0	0	0	0	0	0	0
Ectothiorhodospiraceae	gamma proteobacterium IMCC2288	0.000102743	0	0	0	0	0	0	0	0	0	0	0	0	0	0	0	0	0	0	0	0	0	0	0	0	0	0	0	0	0	0	0
Ectothiorhodospiraceae	Ectothiorhodospira	0.000924689	0.017721	0.0357457	0	0.000136277	0	0.000126072	0	0.000137382	0	0	0	0	0	4.28082e-05	2.4666e-05	0.000544247	0	0.000866122	9.07112e-05	0	0	0.0179181	0.0115414	0.130259	0.0346786	0.00844156	0.0423054	0.0107105	0	0	0
Ectothiorhodospiraceae	Thioalkalispira	0	0.0003222	0	0	0	0	0	0	0	0	0	0	0	0	0	0	0	0	0	0	0	0.000202901	0	0	0	0	0	8.37731e-05	0	0	0	0
Ectothiorhodospiraceae	Thioalkalivibrio	0.00400699	0.0001074	0.00322297	0.115632	0.0569638	0.100351	0.0394604	0.0933168	0.071301	0.123881	0.0647506	0.0209111	0.00560378	0.0174355	0.00047089	9.04419e-05	0.000435398	0.000345145	0.000866122	0.000634978	0.000863558	0.000811606	0.00767918	0.0297512	0.0197039	0.0136024	0.0284787	0.0428918	0.0172726	0.00416818	0.00017191	0.00370745
Ectothiorhodospiraceae	Unknown Ectothiorhodospiraceae genus	0	0	0	0.0659556	0	0	0	0.000130787	0	0	0	8.29807e-05	0	0	0.000299658	0	0	0.000115048	0	0	0	0	0	0	0	0	0	0	0	0	0	0
Granulosicoccaceae	Unknown Granulosicoccaceae genus	0	0	0	0	0	0	0	0	0	0	0	0	0	0	0	0	0	0	0	0	0.000172712	0	0	0	0	0	0	0	0	0	0	0
Chromatiaceae	Thiocapsa	0	0	0	0	0	0	0	0	0	0	0	0	0	0	4.28082e-05	0	0	0	0	0	0	0	0	0	0	0	0	0	0	0	0	0
Chromatiaceae	Nitrosococcus	0	0	0	0	0	0	0	0	0	0	0	0	0	0	0	8.22199e-06	0	0.000345145	0	0	0	0.000101451	0	0	0	0	0	0	0	0	0	0
Chromatiaceae	Rheinheimera	0	0	0	0	0	0	0	0	0	8.77347e-05	0	0	0	0	0.000984589	0.00279548	0.000326548	0.000460193	0.00136105	0.00272134	0.00276339	0.00111596	0	0	0	0	0	0	0	0	0	0
Chromatiaceae	Unknown Chromatiaceae genus	0	0	0	0	0	0	0	0	0	0	0	0	0	0	4.28082e-05	1.6444e-05	0	0	0	0	0	0	0	0	0	0	0	0	0	0	0	0
Marinicella Family Incertae Sedis	Marinicella	0.00256858	0.0846311	0.0418986	1.99744e-05	0	7.63126e-05	0	6.53937e-05	0	0.000175469	0.00022024	0.000248942	0	8.46382e-05	0	0.000139774	0.000217699	0	0	0	0.000172712	0	0.0298635	0.0042746	0.00884013	0.00538117	0.0028757	0.00753958	0.00784432	0.0014498	0.00137528	0.00303337
Marinicella Family Incertae Sedis	Unknown Marinicella Family Incertae Sedis genus	0	0	0	1.99744e-05	0	0	0	0	0	0	0	0	0	0	0	0	0	0	0	0	0	0	0	0	0	0	0	0	0	0	0	0
Pseudomonadaceae	Cellvibrio	0	0	0	0	0	0	0.000126072	0	0	0.000175469	0	0	0	0	4.28082e-05	0.000295992	0	0	0	0	0.000518135	0	0.000853242	0	0	0	0	0	0	0	0	0
Pseudomonadaceae	Pseudomonas	0	0	0	7.98977e-05	0	0	0.000126072	0	0	0	0	8.29807e-05	0.000219756	0.000169276	0.000128425	0.000221994	0.000435398	0.000115048	0.000866122	0.00589623	0.00224525	0.000811606	0	0	0	0	0	0	0	0.00036245	0	0
Pseudomonadaceae	Unknown Pseudomonadaceae genus	0	0	0	0	0	0	0	0	0	0	0	0	0	0	8.56164e-05	0	0	0	0	0	0	0	0	0	0	0	0	0	0	0	0	0
Moraxellaceae	Enhydrobacter	0	0	0	0	0	0	0	0	0	0	0	0	0	0	0	0	0	0.00138058	0	0	0	0	0	0	0	0	0	0	0	0	0	0
Moraxellaceae	Alkanindiges	0	0	0	0	0	0	0.000252143	0	0	0	0	0	0	0	0	2.4666e-05	0	0	0	0	0	0	0	0	0	0	0	0	0	0	0	0
Moraxellaceae	Perlucidibaca	0	0	0	0	0	0	0	0	0	0	0	0	0	0	8.56164e-05	4.9332e-05	0.000217699	0.000115048	0.000618659	0.0319303	0.00103627	0.000507254	0	0	0	0	0	0	0	0	0	0
Moraxellaceae	Psychrobacter	0	0	0	0	0	0	0	0	0	0	0	0	0	0	0	2.4666e-05	0	0	0	0	0	0	0	0	0	0	0	0	0	0	0	0
Moraxellaceae	Acinetobacter	0	0	0.000292997	0.0236697	0.170755	0.0800519	0	0	0	0	0	0	0	0.000169276	0	0.000386434	0.000326548	0.000115048	0	0.000362845	0.000172712	0	0.000853242	8.5492e-05	0	0	0	8.37731e-05	7.54262e-05	0.00036245	0.00034382	0.000337041
Moraxellaceae	Unknown Moraxellaceae genus	0	0	0	0.000259668	0	0	0	0	0	0	0	0	0	0	8.56164e-05	0	0	0	0	0	0	0	0	0	0	0	0	0	0	0	0	0
Enterobacteriaceae	Plesiomonas	0	0	0	0	0	0	0	0	0	0	0	0	0	0	0	8.22199e-06	0	0	0	0	0	0	0	0	0	0	0	0	0	0	0	0
Enterobacteriaceae	Morganella	0	0	0	0	0	0	0	0	0	0	0	0	0	0	0	0.000764645	0.000326548	0	0	0	0	0	0	0	0	0	0	0	0	0	0	0
Enterobacteriaceae	Escherichia-Shigella	0	0	0	0	0	0	0	0	0	0	0	0	0	0	0	8.22199e-06	0	0	0	0	0	0	0	0	0	0	0	0	0	0	0	0
Enterobacteriaceae	Enterobacter	0	0	0	0	0	0	0	0	0	0	0	0	0	0	0	8.22199e-06	0	0	0	0	0	0	0	0	0	0	0	0	0	0	0	0
Psychromonadaceae	Psychromonas	0	0	0	0	0	0	0	0	0	0	0	0	0	0	0	8.22199e-06	0	0	0	0	0	0	0	0	0	0	0	0	0	0	0	0
Idiomarinaceae	bacterium 20N1	0	0	0	0	0	0	0	0	0	0	0	0	0	0	4.28082e-05	0	0	0	0	0	0	0	0	0	0	0	0	0	0	0	0	0
Idiomarinaceae	bacterium SL4.51	0.000205486	0	0	0	0	0	0	0	0	0	0	0	0	0	0	0	0	0	0	0	0	0	0	0	0	0	0	8.37731e-05	0	0	0	0
Alteromonadaceae	Simiduia	0	0	0	0	0	0	0	0	0	0	0	0	0	0	0	8.22199e-06	0	0	0	0	0.000172712	0	0	0	0	0	0	0	0	0	0	0
Alteromonadaceae	Candidatus Endobugula	0	0	0	0	0	0	0	0	0	0	0	0	0	0	0	4.111e-05	0.000108849	0	0	0	0	0.000202901	0	0	0	0	0	0	0	0	0.00017191	0.000674082
Alteromonadaceae	Alishewanella	0.000513716	0	0	0	0	0	0	0	0	8.77347e-05	0	8.29807e-05	0.000109878	0	0.00804795	0.00363412	0.00239469	0.000920387	0.00358822	0.00616836	0.00328152	0.00223192	0	0	0	0	0	0	0	0.00235593	0.00085955	0
Alteromonadaceae	Haliea	0	0	0	0	0	0	0	0	0	0	0	0	0	0	0	1.6444e-05	0	0	0	0	0	0	0	0	0	0	0	0	0	0	0	0
Alteromonadaceae	BD2-7	0	0	0	0	0	0	0	0	0	0	0	0	0	0	0	9.86639e-05	0	0	0	0	0.000172712	0	0	0	0	0	0	0	0	0	0	0
Alteromonadaceae	Marinobacter	0	0	0	0	0	0	0	0	0	0	0	0	0	0	4.28082e-05	0	0	0	0	0	0	0	0	0	0	0	0	0	0	0.000181225	0	0
Alteromonadaceae	OM60(NOR5) clade	0	0	0	0	0	0	0	0	0	0	0.00011012	0	0	0	0	3.2888e-05	0	0	0	0	0	0	0	0	0	0	0	0	0	0	0	0
Alteromonadaceae	Unknown Alteromonadaceae genus	0	0	0	5.99233e-05	0.000817661	0.00030525	0.000630358	6.53937e-05	0	0	0	0	0	0	0.000171233	0.000213772	0	0	0.000123732	0	0.000345423	0.000811606	0	0	0	0	0	0	0	0	0	0
Shewanellaceae	Shewanella	0	0	0	0	0	0	0	0	0	0	0	0	0	0	4.28082e-05	0.000682425	0.000108849	0	0	0	0	0	0	0	0	0	0	0	0	0	0	0
Oleiphilaceae	Oleiphilus	0	0	0	0	0	0	0	0	0	0	0	0	0	0	0	8.22199e-05	0	0	0.000123732	0.000362845	0	0.000202901	0	0	0	0	0	0	0	0	0	0
Oleiphilaceae	Unknown Oleiphilaceae genus	0	0	0	0	0	0	0	0	0	0	0	0	0	0	0.000171233	0	0	0	0	0	0	0	0	0	0	0	0	0	0	0	0	0
Saccharospirillaceae	Saccharospirillum	0	0.0002148	0.000292997	0	0	0	0	0	0	0	0	0	0	0	0	0	0	0	0	0	0	0	0	0	0	0.000149477	0	0	0	0.0036245	0.00051573	0.000674082
Hahellaceae	Hahella	0	0	0	1.99744e-05	0	0	0	0	0	0	0	0	0	0	4.28082e-05	0	0	0	0	0	0	0	0	0	0	0	0	0	0	0	0	0
Hahellaceae	Unknown Hahellaceae genus	0	0	0	0	0	0	0	0	0	0	0	0	0	0	4.28082e-05	0	0	0	0	0	0	0	0	0	0	0	0	0	0	0	0	0
Alcanivoracaceae	Alcanivorax	0	0	0	0	0	0	0	0	0	0	0	8.29807e-05	0	0	0	3.2888e-05	0	0	0	0.000272134	0	0.000101451	0	0	0	0	0	0	0	0	0	0
Alcanivoracaceae	Unknown Alcanivoracaceae genus	0	0	0.000292997	0	0	0	0	0	0	0	0	0	0	0	8.56164e-05	0	0	0	0	0	0	0	0	0	0.000106508	0	0	0	0	0.000181225	0.00017191	0
Halomonadaceae	Halomonas	0.00030823	0	0	0	0.000136277	0	0	0	0	0	0	0	0	0	4.28082e-05	2.4666e-05	0	0	0.000123732	9.07112e-05	0	0	0	0	0.000532538	0.000298954	9.27644e-05	8.37731e-05	0.000150852	0.000181225	0	0
Halomonadaceae	Unknown Halomonadaceae genus	0	0	0	0.000159795	0	0	0	0	0	0	0	0	0	0	0.000171233	0	0	0	0	0	0	0	0	0	0	0	0	0	0	0	0	0
Oceanospirillaceae	Thalassolituus	0.000102743	0	0.000292997	0	0	0	0	0	0	0	0	0	0	0	0	1.6444e-05	0	0	0	0	0	0	0	0	0	0	0	0	0	0.000543675	0.00051573	0.00640377
Oceanospirillaceae	Nitrincola	0.00215761	0.0024702	0.00146499	0	0	0	0	0	0	0	0	0	0	0	0	0.000312436	0.000544247	0	0.000247463	0	0.000172712	0	0.00426621	0.000683936	0.00106508	0.00044843	0.000463822	0.000251319	0.000226278	0.00815513	0.00051573	0.00134816
Oceanospirillaceae	Reinekea	0	0.0003222	0	0	0	0	0	0	0	0	0	0	0	0	0	0	0	0.000115048	0	0	0	0	0	0	0	0	0	0	0	0.0152229	0.00017191	0
Oceanospirillaceae	Neptunomonas	0	0	0	0	0	0	0	0	0	0	0	0	0	0	0	0	0	0	0	0	0	0	0	0	0	0	0	0	0	0.000906125	0	0
Oceanospirillaceae	Oceanobacter	0	0.0003222	0	0	0	0	0	6.53937e-05	0	0	0	0	0	0	0.00244007	0.00258993	0.000544247	0.00103543	0.0390992	0.159833	0.00207254	0.00466673	0	0	0	0	9.27644e-05	0	0	0	0	0
Oceanospirillaceae	Marinospirillum	0	0	0	0	0	0	0	0	0	8.77347e-05	0	0	0	0	4.28082e-05	0	0.000108849	0	0	0.000181422	0.000172712	0	0	0.000170984	0.000319523	7.47384e-05	0	0	0	0.00543675	0.00085955	0.00606673
Oceanospirillaceae	Pseudospirillum	0.000102743	0.000751799	0.00292997	0.00137824	0.00340692	0.00343407	0.00126072	0.00457756	0.0052205	0.00386033	0.0016518	0.000912787	0.000439512	0.000423191	0.00440925	0.00203083	0.00598672	0.0066728	0.0027221	0.00507983	0.0124352	0.00913057	0	0	0	0	0	0	0	0.0028996	0.0185663	0.00370745
Oceanospirillaceae	Marinobacterium	0	0	0	0	0	0	0	0	0	0	0	0	0	0	0	0	0	0	0	0	0	0	0	0	0	0.000149477	0	0	0	0	0	0
Oceanospirillaceae	Marinomonas	0.000102743	0	0.000292997	0	0	0	0	0	0	0	0	0	0	0	4.28082e-05	0	0	0.000115048	0	0	0	0	0	0	0	0	0	0	0	0.0648786	0.00085955	0.00337041
Oceanospirillaceae	Unknown Oceanospirillaceae genus	0	0.0027924	0.00205098	0.000319591	0.000817661	0.000152625	0	0	0	0	0	0	0	0	0.00196918	0.000180884	0	0	0.000618659	9.07112e-05	0.000345423	0.000405803	0	0.000341968	0	7.47384e-05	0.000185529	8.37731e-05	0.000150852	0	0.00017191	0
Thiotrichales	Fangia	0	0	0	1.99744e-05	0	0	0	0	0	0	0	0	0	0	0.00303938	0.000813977	0.0138239	0.00322135	0.00111359	0.00117925	0	0	0	0	0	0	0	0	0	0.0007249	0	0
Francisellaceae	Francisella	0	0.000751799	0.000585995	0	0	0	0	0	0	0	0	0	0	0	4.28082e-05	1.6444e-05	0.000653097	0	0	0	0.000345423	0.000101451	0	0	0	0	0	0	0	0.000181225	0	0.000337041
Thiotrichaceae	Achromatium	0	0	0	0	0	0	0	0	0	0	0	0	0	0	4.28082e-05	0	0	0	0	0	0	0	0	0	0	0	0	0	0	0	0	0
Thiotrichaceae	Thiothrix	0	0	0	0	0	0	0	0	0	0	0	0	0	0	0	6.5776e-05	0	0	0	0	0	0	0	0	0	0	0	0	0	0	0	0
Thiotrichaceae	Unknown Thiotrichaceae genus	0	0	0	1.99744e-05	0	0	0	0	0	0	0	0	0	0	0.000171233	8.22199e-06	0	0	0	0	0	0	0	0	0	0	0	0	0	0	0	0
Piscirickettsiaceae	Thioalkalimicrobium	0	0	0	0	0	0	0	0	0	0	0	0	0	0	4.28082e-05	8.22199e-06	0	0	0	0	0.00103627	0	0	0	0.000213015	0.000298954	0.000278293	0	0	0.000181225	0	0
Piscirickettsiaceae	Methylophaga	0	0.00375899	0.000585995	0	0	0	0	0	0	8.77347e-05	0	0	0	0	0	0	0	0	0.000123732	0	0	0	0	0.0238523	0.00244968	0.0209268	0.00732839	0.011812	0.0135767	0	0	0
Piscirickettsiaceae	Piscirickettsia	0	0	0	3.99489e-05	0	0	0	0	0	0	0	0	0	0	0	0	0	0	0	0	0	0	0	0	0	0	0	0	0	0	0	0
Piscirickettsiaceae	Unknown Piscirickettsiaceae genus	0	0	0	0.000139821	0	0	0	0	0	0	0	0	0	0	0	0	0	0	0	0	0	0	0	0	0	0	0	0	0	0	0	0
Sinobacteraceae	Steroidobacter	0	0	0	1.99744e-05	0	0	0	0	0	0	0	0	0	0	0	0	0	0	0	0	0	0	0	0	0	0	0	0	0	0	0	0
Sinobacteraceae	JTB255 marine benthic group	0	0	0	5.99233e-05	0	0	0	0	0	0	0	0	0	0	0.000128425	0	0.000108849	0	0	9.07112e-05	0.000172712	0.000304352	0	0	0	0	0	0	0	0	0	0
Sinobacteraceae	Unknown Sinobacteraceae genus	0	0	0	5.99233e-05	0	0	0	0	0	0	0	0	0	0	0	0.00144707	0	0	0.000123732	0	0	0.000202901	0	0	0	0	0	0	0	0.000543675	0.00034382	0.00269633
Xanthomonadaceae	Silanimonas	0	0	0	0	0	0	0	0	0	0	0	0	0	0	0	1.6444e-05	0	0	0	0	0	0	0	0	0	0	0	0	0	0	0	0
Xanthomonadaceae	Arenimonas	0	0	0	0	0	0	0	0	0	0	0	0	0	0	0	4.9332e-05	0.000108849	0	0	0	0.000172712	0	0	0	0	0	0	0	0	0	0	0
Xanthomonadaceae	Luteimonas	0	0	0	0	0	0	0	0	0	0	0	0	0	0	0	1.6444e-05	0	0	0	0	0	0.000101451	0	0	0	0	0	0	0	0	0	0
Xanthomonadaceae	Lysobacter	0	0	0	0	0	0	0	0	0	0	0	0	0	0	0	0	0	0	0	0	0.000172712	0	0	0	0	0	0	0	0	0	0	0
Xanthomonadaceae	Stenotrophomonas	0.000205486	0	0	0	0	0	0	0	0	8.77347e-05	0	0	0	0	0	0.000386434	0	0	0	0	0	0	0	0	0	0	0	0	0	0	0	0
Xanthomonadaceae	Rhodanobacter	0	0	0	0	0	0	0	0	0	0	0	0	0	0	0	2.4666e-05	0	0	0	0	0	0	0	0	0	0	0	0	0	0	0	0
Xanthomonadaceae	Unknown Xanthomonadaceae genus	0	0	0	0	0	0	0	0	0	0	0	0	0	0	0	0	0.000108849	0	0	0	0	0	0	0	0	0	0	0	0	0	0	0
Pasteurellaceae	Haemophilus	0	0	0	0	0	0	0	0	0	0	0	0	0	0	0	8.22199e-06	0	0	0	0	0	0	0	0	0	0	0	0	0	0	0	0
Guillardia (Plastid)	Guillardia theta Plastid	0	0.00397379	0.00146499	0.00183765	0.000272554	7.63126e-05	0.00138679	6.53937e-05	0.000824289	0.000175469	0	0	0	0	0.0331336	0.000304214	0.00849026	0.000115048	0.0077951	9.07112e-05	0.000345423	0	0.00511945	0.000256476	0.000106508	0	9.27644e-05	0	0.000150852	0.0159478	0.00550112	0
Chroomonas (Plastid)	Chroomonas placoidea Plastid	0	0	0	0	0	0	0	0	0	0	0	0	0	0	0.000128425	0	0	0	0	0	0	0	0	0	0	0	0	0	0	0	0	0
Cryptomonas (Plastid)	Cryptomonas curvata Plastid	0	0	0	0	0	0	0	0	0	0	0	0	0	0	0.000299658	0	0	0	0	0	0	0	0	0	0	0	0	0	0	0	0	0
Hemiselmis (Plastid)	Hemiselmis virescens Plastid	0	0	0	0	0	0	0	0	0	0	0	0	0	0	0.000256849	0	0	0	0	0	0	0	0	0	0	0	0	0	0	0	0	0
Strombomonas (Plastid)	Strombomonas costata Plastid	0	0	0	0	0	0	0	0	0	0	0	0	0	0	0	8.22199e-06	0	0	0	0	0	0	0	0	0	0	0	0	0	0	0	0
Fragilariaceae (Plastid)	Grammonema (Plastid)	0	0	0	1.99744e-05	0	0	0	0	0	0	0	0	0	0	0	0	0	0	0	0	0	0	0	0	0	0	0	0	0	0	0	0
Bacillariophyceae (Plastid) : Bacillariophycidae (Plastid)	Naviculales (Plastid)	0	0	0	1.99744e-05	0	0	0	0	0	0	0	0	0	0	0	0	0	0	0	0	0	0	0	0	0	0	0	0	0	0	0	0
Coscinodiscophyceae (Plastid) : Chaetocerotophycidae (Plastid)	Chaetocerotales (Plastid)	0	0	0	0	0	0	0	0	0	0	0	0	0	0	0	0	0	0	0	0	0	0	0	0	0	0	0	0	0	0.000543675	0	0
Coscinodiscophyceae (Plastid) : Biddulphiophycidae (Plastid)	Eupodiscales (Plastid)	0	0	0	0	0	0	0	0	0	0	0	0	0	0	0	0	0	0	0	0	0	0	0	0	0	0	0	0	0	0.000181225	0	0
Coscinodiscophyceae (Plastid) : Thalassiosirophycidae (Plastid)	Thalassiosirales (Plastid)	0	0	0	0	0	0	0	0	0	0	0	0	0	0	0.000642123	0.0419733	0.000435398	0	0.000494927	9.07112e-05	0.000518135	0.000101451	0	0	0	0	0	0	0	0	0	0
Pavlova (Plastid)	Pavlova gyrans Plastid	0	0	0	0.00155801	0	0	0	0	0	0	0	0	0	0	0	0	0	0	0	0	0	0	0	0	0	0	0	0	0	0	0	0
Pavlova (Plastid)	Pavlova lutheri Plastid	0	0	0.00117199	0.0111258	0.0805397	0.0892094	0.193646	0.0491106	0.0278884	0.0323741	0.00011012	0.000248942	0.00142841	0.000761744	0	0	0	0	0.000123732	0	0	0	0.000853242	8.5492e-05	0.000106508	0	0	8.37731e-05	7.54262e-05	0.00163103	0	0.000337041
Chlamydomonadaceae (Plastid)	Unknown Chlamydomonadaceae (Plastid) genus	0	0	0	0	0	0	0	0	0	0	0	0	0	0	8.56164e-05	0	0	0	0	0	0	0	0	0	0	0	0	0	0	0	0	0
Chlorella (Plastid) (Trebouxiophyceae (Plastid))	Chlorella' mirabilis Plastid	0	0	0	0	0	0	0	0	0	0	0	0	0	0	4.28082e-05	0	0	0	0	0	0	0	0	0	0	0	0	0	0	0	0	0
Chlorellales (Plastid)	Chlorellales incertae sedis (Plastid)	0	0	0	0.00107862	0	0	0	0	0	0	0	0	0	0	0	0	0	0	0	0	0	0	0	0	0	0	0	0	0	0	0	0
Jakobida	Andalucia	0	0	0	1.99744e-05	0	0	0	0	0	0	0	0	0	0	4.28082e-05	0	0	0	0	0	0	0	0	0	0	0	0	0	0	0	0	0
Acanthocystidae	Pterocystis	0	0	0	0.000239693	0	0	0	0	0	0	0	0	0	0	0	0	0	0	0	0	0	0	0	0	0	0	0	0	0	0	0	0
Acanthocystidae	Choanocystis	0	0	0	9.98722e-05	0	0	0	0	0	0	0	0	0	0	0	0	0	0	0	0	0	0	0	0	0	0	0	0	0	0	0	0
Acanthocystidae	Unknown Acanthocystidae genus	0	0	0	0.000579259	0	0	0	0	0	0	0	0	0	0	0	0	0	0	0	0	0	0	0	0	0	0	0	0	0	0	0	0
Heterophryidae	Chlamydaster	0	0	0	0.000958773	0	0	0	0	0	0	0	0	0	0	0	0	0	0	0	0	0	0	0	0	0	0	0	0	0	0	0	0
Heterophryidae	Unknown Heterophryidae genus	0	0	0	9.98722e-05	0	0	0	0	0	0	0	0	0	0	0	0	0	0	0	0	0	0	0	0	0	0	0	0	0	0	0	0
Cyanophoraceae	Unknown Cyanophoraceae genus	0	0	0	0.00389501	0	0	0	0	0	0	0	0	0	0	0	0	0	0	0	0	0	0	0	0	0	0	0	0	0	0	0	0
Apusomonadidae	Unknown Apusomonadidae genus	0	0	0	5.99233e-05	0	0	0	0	0	0	0	0	0	0	0	0	0	0	0	0	0	0	0	0	0	0	0	0	0	0	0	0
Codonosigidae	Monosiga	0	0	0	0	0	0	0	0	0	0	0	0	0	0	4.28082e-05	0	0	0	0	0	0	0	0	0	0	0	0	0	0	0	0	0
Acanthoecidae	Calliacantha	0	0	0	1.99744e-05	0	0	0	0	0	0	0	0	0	0	0	0	0	0	0	0	0	0	0	0	0	0	0	0	0	0	0	0
Acanthoecidae	Unknown Acanthoecidae genus	0	0	0	0.00111857	0	0	0	0	0	0	0	0	0	0	0.000128425	0	0	0	0	0	0	0	0	0	0	0	0	0	0	0	0	0
Salpingoecidae	Salpingoeca	0	0	0	1.99744e-05	0	0	0	0	0	0	0	0	0	0	0	0	0	0	0	0	0	0	0	0	0	0	0	0	0	0	0	0
Salpingoecidae	Unknown Salpingoecidae genus	0	0	0	0.00017977	0	0	0	0	0	0	0	0	0	0	4.28082e-05	0	0	0	0	0	0	0	0	0	0	0	0	0	0	0	0	0
Vexilliferidae	Pseudoparamoeba	0	0	0	3.99489e-05	0	0	0	0	0	0	0	0	0	0	0	0	0	0	0	0	0	0	0	0	0	0	0	0	0	0	0	0
Vexilliferidae	Unknown Vexilliferidae genus	0	0	0	1.99744e-05	0	0	0	0	0	0	0	0	0	0	0	0	0	0	0	0	0	0	0	0	0	0	0	0	0	0	0	0
Paramoebidae	Korotnevella	0	0	0	3.99489e-05	0	0	0	0	0	0	0	0	0	0	0	0	0	0	0	0	0	0	0	0	0	0	0	0	0	0	0	0
Paramoebidae	Unknown Paramoebidae genus	0	0	0	0.000279642	0	0	0	0	0	0	0	0	0	0	0	0	0	0	0	0	0	0	0	0	0	0	0	0	0	0	0	0
Cryptomonadaceae	Cryptomonas	0	0	0	0	0	0	0	0	0	0	0	0	0	0	0.000556507	0	0	0	0	0	0	0	0	0	0	0	0	0	0	0	0	0
Geminigeraceae	Guillardia	0	0	0	0.00317593	0	0	0	0	0	0	0	0	0	0	0.0264555	0	0	0	0	0	0	0	0	0	0	0	0	0	0	0	0	0
Geminigeraceae	Unknown Geminigeraceae genus	0	0	0	0.000119847	0	0	0	0	0	0	0	0	0	0	0.000428082	0	0	0	0	0	0	0	0	0	0	0	0	0	0	0	0	0
Chroomonadaceae	Komma	0	0	0	0	0	0	0	0	0	0	0	0	0	0	0.0183647	0	0	0	0	0	0	0	0	0	0	0	0	0	0	0	0	0
Chroomonadaceae	Chroomonas	0	0	0	0	0	0	0	0	0	0	0	0	0	0	0.000513699	0	0	0	0	0	0	0	0	0	0	0	0	0	0	0	0	0
Chroomonadaceae	Unknown Chroomonadaceae genus	0	0	0	0	0	0	0	0	0	0	0	0	0	0	0.000342466	0	0	0	0	0	0	0	0	0	0	0	0	0	0	0	0	0
Katablepharidaceae	Unknown Katablepharidaceae genus	0	0	0	3.99489e-05	0	0	0	0	0	0	0	0	0	0	0	0	0	0	0	0	0	0	0	0	0	0	0	0	0	0	0	0
Bodonidae	unclassified Bodonidae	0	0	0	0	0	0	0	0	0	0	0	0	0	0	8.56164e-05	0	0	0	0	0	0	0	0	0	0	0	0	0	0	0	0	0
Bodonidae	Neobodo	0	0	0	5.99233e-05	0	0	0	0	0	0	0	0	0	0	0	0	0	0	0	0	0	0	0	0	0	0	0	0	0	0	0	0
Bodonidae	Rhynchomonas	0	0	0	1.99744e-05	0	0	0	0	0	0	0	0	0	0	0	0	0	0	0	0	0	0	0	0	0	0	0	0	0	0	0	0
Bodonidae	Unknown Bodonidae genus	0	0	0	3.99489e-05	0	0	0	0	0	0	0	0	0	0	0	0	0	0	0	0	0	0	0	0	0	0	0	0	0	0	0	0
Pavlovaceae	Rebecca	0	0	0	5.99233e-05	0	0	0	0	0	0	0	0	0	0	0	0	0	0	0	0	0	0	0	0	0	0	0	0	0	0	0	0
Pavlovaceae	Pavlova	0	0	0	0.0317593	0	0	0	0	0	0	0	0	0	0	0	0	0	0	0	0	0	0	0	0	0	0	0	0	0	0	0	0
Pavlovaceae	Unknown Pavlovaceae genus	0	0	0	0.0137025	0	0	0	0	0	0	0	0	0	0	0	0	0	0	0	0	0	0	0	0	0	0	0	0	0	0	0	0
Vampyrellidae	Platyreta	0	0	0	7.98977e-05	0	0	0	0	0	0	0	0	0	0	0	0	0	0	0	0	0	0	0	0	0	0	0	0	0	0	0	0
Cercomonadidae	Unknown Cercomonadidae genus	0	0	0	0	0	0	0	0	0	0	0	0	0	0	4.28082e-05	0	0	0	0	0	0	0	0	0	0	0	0	0	0	0	0	0
Amphilithiidae	Unknown Amphilithiidae genus	0	0	0	3.99489e-05	0	0	0	0	0	0	0	0	0	0	4.28082e-05	0	0	0	0	0	0	0	0	0	0	0	0	0	0	0	0	0
Chlorellales : Oocystaceae	Oocystis	0	0	0	5.99233e-05	0	0	0	0	0	0	0	0	0	0	0	0	0	0	0	0	0	0	0	0	0	0	0	0	0	0	0	0
Chlorellales incertae sedis	Parachlorella	0	0	0	5.99233e-05	0	0	0	0	0	0	0	0	0	0	0	0	0	0	0	0	0	0	0	0	0	0	0	0	0	0	0	0
Chlorellaceae	Closteriopsis	0	0	0	3.99489e-05	0	0	0	0	0	0	0	0	0	0	0	0	0	0	0	0	0	0	0	0	0	0	0	0	0	0	0	0
Chlorellaceae	Unknown Chlorellaceae genus	0	0	0	0	0	0	0	0	0	0	0	0	0	0	4.28082e-05	0	0	0	0	0	0	0	0	0	0	0	0	0	0	0	0	0
Phacotaceae	Pteromonas	0	0	0	0	0	0	0	0	0	0	0	0	0	0	0.000642123	0	0	0	0	0	0	0	0	0	0	0	0	0	0	0	0	0
Phacotaceae	Phacotus	0	0	0	0	0	0	0	0	0	0	0	0	0	0	0.000299658	0	0	0	0	0	0	0	0	0	0	0	0	0	0	0	0	0
Phacotaceae	Unknown Phacotaceae genus	0	0	0	0	0	0	0	0	0	0	0	0	0	0	8.56164e-05	0	0	0	0	0	0	0	0	0	0	0	0	0	0	0	0	0
Dunaliellaceae	Dunaliella	0	0	0	0	0	0	0	0	0	0	0	0	0	0	0.000128425	0	0	0	0	0	0	0	0	0	0	0	0	0	0	0	0	0
Chlamydomonadaceae	Chlamydomonas	0	0	0	0	0	0	0	0	0	0	0	0	0	0	0.00072774	0	0	0	0	0	0	0	0	0	0	0	0	0	0	0	0	0
Chlamydomonadaceae	Unknown Chlamydomonadaceae genus	0	0	0	0	0	0	0	0	0	0	0	0	0	0	0.000214041	0	0	0	0	0	0	0	0	0	0	0	0	0	0	0	0	0
Selaginellaceae	Selaginella	0	0	0	0.00371524	0	0	0	0	0	0	0	0	0	0	0	0	0	0	0	0	0	0	0	0	0	0	0	0	0	0	0	0
Selaginellaceae	Unknown Selaginellaceae genus	0	0	0	0.000459412	0	0	0	0	0	0	0	0	0	0	0	0	0	0	0	0	0	0	0	0	0	0	0	0	0	0	0	0
Ceratophyllaceae	Ceratophyllum	0	0	0	1.99744e-05	0	0	0	0	0	0	0	0	0	0	0	0	0	0	0	0	0	0	0	0	0	0	0	0	0	0	0	0
environmental samples (Fabales)	Phaseoleae environmental sample nucleus	0	0	0	0.000499361	0	0	0	0	0	0	0	0	0	0	4.28082e-05	0	0	0	0	0	0	0	0	0	0	0	0	0	0	0	0	0
Bicosoecidae	Bicosoeca	0	0	0	0.00239693	0	0	0	0	0	0	0	0	0	0	4.28082e-05	0	0	0	0	0	0	0	0	0	0	0	0	0	0	0	0	0
Bicosoecidae	Unknown Bicosoecidae genus	0	0	0	0.0052333	0	0	0	0	0	0	0	0	0	0	8.56164e-05	0	0	0	0	0	0	0	0	0	0	0	0	0	0	0	0	0
Ochromonadaceae	Poterioochromonas	0	0	0	3.99489e-05	0	0	0	0	0	0	0	0	0	0	8.56164e-05	0	0	0	0	0	0	0	0	0	0	0	0	0	0	0	0	0
Ochromonadaceae	Unknown Ochromonadaceae genus	0	0	0	5.99233e-05	0	0	0	0	0	0	0	0	0	0	4.28082e-05	0	0	0	0	0	0	0	0	0	0	0	0	0	0	0	0	0
Chrysolepidomonadaceae	Chrysolepidomonas	0	0	0	1.99744e-05	0	0	0	0	0	0	0	0	0	0	0	0	0	0	0	0	0	0	0	0	0	0	0	0	0	0	0	0
Paraphysomonadaceae	Paraphysomonas	0	0	0	0.000219719	0	0	0	0	0	0	0	0	0	0	0.000770548	0	0	0	0	0	0	0	0	0	0	0	0	0	0	0	0	0
Paraphysomonadaceae	Unknown Paraphysomonadaceae genus	0	0	0	9.98722e-05	0	0	0	0	0	0	0	0	0	0	0.000171233	0	0	0	0	0	0	0	0	0	0	0	0	0	0	0	0	0
Chromulinaceae	Ochromonas	0	0	0	0.000119847	0	0	0	0	0	0	0	0	0	0	0.00188356	0	0	0	0	0	0	0	0	0	0	0	0	0	0	0	0	0
Chromulinaceae	Spumella	0	0	0	0	0	0	0	0	0	0	0	0	0	0	0.000128425	0	0	0	0	0	0	0	0	0	0	0	0	0	0	0	0	0
Chromulinaceae	Unknown Chromulinaceae genus	0	0	0	5.99233e-05	0	0	0	0	0	0	0	0	0	0	8.56164e-05	0	0	0	0	0	0	0	0	0	0	0	0	0	0	0	0	0
Thalassiosiraceae	Cyclotella	0	0	0	0	0	0	0	0	0	0	0	0	0	0	0.00115582	0	0	0	0	0	0	0	0	0	0	0	0	0	0	0	0	0
Thalassiosiraceae	Unknown Thalassiosiraceae genus	0	0	0	0	0	0	0	0	0	0	0	0	0	0	4.28082e-05	0	0	0	0	0	0	0	0	0	0	0	0	0	0	0	0	0
Naviculaceae	Fistulifera	0	0	0	7.98977e-05	0	0	0	0	0	0	0	0	0	0	0	0	0	0	0	0	0	0	0	0	0	0	0	0	0	0	0	0
Naviculaceae	Eolimna	0	0	0	1.99744e-05	0	0	0	0	0	0	0	0	0	0	0	0	0	0	0	0	0	0	0	0	0	0	0	0	0	0	0	0
Naviculaceae	Unknown Naviculaceae genus	0	0	0	0.000119847	0	0	0	0	0	0	0	0	0	0	0	0	0	0	0	0	0	0	0	0	0	0	0	0	0	0	0	0
Bacillariaceae	Unknown Bacillariaceae genus	0	0	0	0.00017977	0	0	0	0	0	0	0	0	0	0	0	0	0	0	0	0	0	0	0	0	0	0	0	0	0	0	0	0
Placididea	Wobblia	0	0	0	0	0	0	0	0	0	0	0	0	0	0	4.28082e-05	0	0	0	0	0	0	0	0	0	0	0	0	0	0	0	0	0
Placididea	Placidia	0	0	0	0	0	0	0	0	0	0	0	0	0	0	4.28082e-05	0	0	0	0	0	0	0	0	0	0	0	0	0	0	0	0	0
Thraustochytriidae	Aplanochytrium	0	0	0	0.000679131	0	0	0	0	0	0	0	0	0	0	0	0	0	0	0	0	0	0	0	0	0	0	0	0	0	0	0	0
Thraustochytriidae	Unknown Thraustochytriidae genus	0	0	0	3.99489e-05	0	0	0	0	0	0	0	0	0	0	0	0	0	0	0	0	0	0	0	0	0	0	0	0	0	0	0	0
Pleurochloridaceae	Monodus	0	0	0	0	0	0	0	0	0	0	0	0	0	0	8.56164e-05	0	0	0	0	0	0	0	0	0	0	0	0	0	0	0	0	0
Blastocladiaceae	Microallomyces	0	0	0	0.00129834	0	0	0	0	0	0	0	0	0	0	0	0	0	0	0	0	0	0	0	0	0	0	0	0	0	0	0	0
Blastocladiaceae	Unknown Blastocladiaceae genus	0	0	0	3.99489e-05	0	0	0	0	0	0	0	0	0	0	0	0	0	0	0	0	0	0	0	0	0	0	0	0	0	0	0	0
Physodermataceae	Unknown Physodermataceae genus	0	0	0	7.98977e-05	0	0	0	0	0	0	0	0	0	0	0	0	0	0	0	0	0	0	0	0	0	0	0	0	0	0	0	0
Monoblepharidaceae	Unknown Monoblepharidaceae genus	0	0	0	0	0	0	0	0	0	0	0	0	0	0	0.000128425	0	0	0	0	0	0	0	0	0	0	0	0	0	0	0	0	0
Rhizophydiaceae	Unknown Rhizophydiaceae genus	0	0	0	1.99744e-05	0	0	0	0	0	0	0	0	0	0	0	0	0	0	0	0	0	0	0	0	0	0	0	0	0	0	0	0
Endochytriaceae	Unknown Endochytriaceae genus	0	0	0	1.99744e-05	0	0	0	0	0	0	0	0	0	0	0	0	0	0	0	0	0	0	0	0	0	0	0	0	0	0	0	0
Spizellomycetaceae	Triparticalcar	0	0	0	1.99744e-05	0	0	0	0	0	0	0	0	0	0	0.000214041	0	0	0	0	0	0	0	0	0	0	0	0	0	0	0	0	0
Spizellomycetaceae	Unknown Spizellomycetaceae genus	0	0	0	5.99233e-05	0	0	0	0	0	0	0	0	0	0	0.000256849	0	0	0	0	0	0	0	0	0	0	0	0	0	0	0	0	0
Acaulosporaceae	Unknown Acaulosporaceae genus	0	0	0	1.99744e-05	0	0	0	0	0	0	0	0	0	0	0	0	0	0	0	0	0	0	0	0	0	0	0	0	0	0	0	0
Kickxellaceae	Coemansia	0	0	0	5.99233e-05	0	0	0	0	0	0	0	0	0	0	0	0	0	0	0	0	0	0	0	0	0	0	0	0	0	0	0	0
Kickxellaceae	Unknown Kickxellaceae genus	0	0	0	3.99489e-05	0	0	0	0	0	0	0	0	0	0	0	0	0	0	0	0	0	0	0	0	0	0	0	0	0	0	0	0
Mortierellaceae	Unknown Mortierellaceae genus	0	0	0	0.000159795	0	0	0	0	0	0	0	0	0	0	0	0	0	0	0	0	0	0	0	0	0	0	0	0	0	0	0	0
Spirostomidae	Unknown Spirostomidae genus	0	0	0	0	0	0	0	0	0	0	0	0	0	0	4.28082e-05	0	0	0	0	0	0	0	0	0	0	0	0	0	0	0	0	0
Condylostomatidae	Condylostomides	0	0	0	0	0	0	0	0	0	0	0	0	0	0	0.00107021	0	0	0	0	0	0	0	0	0	0	0	0	0	0	0	0	0
Condylostomatidae	Unknown Condylostomatidae genus	0	0	0	0	0	0	0	0	0	0	0	0	0	0	0.000171233	0	0	0	0	0	0	0	0	0	0	0	0	0	0	0	0	0
Dysteriidae	Dysteria	0	0	0	0.000838926	0	0	0	0	0	0	0	0	0	0	0	0	0	0	0	0	0	0	0	0	0	0	0	0	0	0	0	0
Dysteriidae	Unknown Dysteriidae genus	0	0	0	0.000998722	0	0	0	0	0	0	0	0	0	0	0	0	0	0	0	0	0	0	0	0	0	0	0	0	0	0	0	0
Holostichidae	Anteholosticha	0	0	0	3.99489e-05	0	0	0	0	0	0	0	0	0	0	0	0	0	0	0	0	0	0	0	0	0	0	0	0	0	0	0	0
Holostichidae	Unknown Holostichidae genus	0	0	0	1.99744e-05	0	0	0	0	0	0	0	0	0	0	0	0	0	0	0	0	0	0	0	0	0	0	0	0	0	0	0	0
Urostylidae	Uroleptus	0	0	0	0	0	0	0	0	0	0	0	0	0	0	4.28082e-05	0	0	0	0	0	0	0	0	0	0	0	0	0	0	0	0	0
Halteriidae	Halteria	0	0	0	0.00341563	0	0	0	0	0	0	0	0	0	0	0.000428082	0	0	0	0	0	0	0	0	0	0	0	0	0	0	0	0	0
Halteriidae	Unknown Halteriidae genus	0	0	0	0.000119847	0	0	0	0	0	0	0	0	0	0	0	0	0	0	0	0	0	0	0	0	0	0	0	0	0	0	0	0
Oxytrichidae	Hemiurosoma	0	0	0	1.99744e-05	0	0	0	0	0	0	0	0	0	0	0	0	0	0	0	0	0	0	0	0	0	0	0	0	0	0	0	0
Oxytrichidae	Steinia	0	0	0	3.99489e-05	0	0	0	0	0	0	0	0	0	0	0	0	0	0	0	0	0	0	0	0	0	0	0	0	0	0	0	0
Litonotidae	Loxophyllum	0	0	0	3.99489e-05	0	0	0	0	0	0	0	0	0	0	0	0	0	0	0	0	0	0	0	0	0	0	0	0	0	0	0	0
Didiniidae	Didinium	0	0	0	0.00441435	0	0	0	0	0	0	0	0	0	0	0.000984589	0	0	0	0	0	0	0	0	0	0	0	0	0	0	0	0	0
Didiniidae	Unknown Didiniidae genus	0	0	0	1.99744e-05	0	0	0	0	0	0	0	0	0	0	0	0	0	0	0	0	0	0	0	0	0	0	0	0	0	0	0	0
Prorodontidae	Unknown Prorodontidae genus	0	0	0	0	0	0	0	0	0	0	0	0	0	0	0.000128425	0	0	0	0	0	0	0	0	0	0	0	0	0	0	0	0	0
Colepidae	Unknown Colepidae genus	0	0	0	0	0	0	0	0	0	0	0	0	0	0	8.56164e-05	0	0	0	0	0	0	0	0	0	0	0	0	0	0	0	0	0
Cyclidiidae	Cyclidium	0	0	0	0.00583253	0	0	0	0	0	0	0	0	0	0	4.28082e-05	0	0	0	0	0	0	0	0	0	0	0	0	0	0	0	0	0
Cyclidiidae	Unknown Cyclidiidae genus	0	0	0	0.00175775	0	0	0	0	0	0	0	0	0	0	4.28082e-05	0	0	0	0	0	0	0	0	0	0	0	0	0	0	0	0	0
Astylozoidae	Astylozoon	0	0	0	0.000399489	0	0	0	0	0	0	0	0	0	0	4.28082e-05	0	0	0	0	0	0	0	0	0	0	0	0	0	0	0	0	0
Astylozoidae	Unknown Astylozoidae genus	0	0	0	9.98722e-05	0	0	0	0	0	0	0	0	0	0	0.000171233	0	0	0	0	0	0	0	0	0	0	0	0	0	0	0	0	0
Lophodiniaceae	Woloszynskia	0	0	0	0	0	0	0	0	0	0	0	0	0	0	0.00124144	0	0	0	0	0	0	0	0	0	0	0	0	0	0	0	0	0
Lophodiniaceae	Unknown Lophodiniaceae genus	0	0	0	0	0	0	0	0	0	0	0	0	0	0	0.000342466	0	0	0	0	0	0	0	0	0	0	0	0	0	0	0	0	0
Colpodellidae	Colpodella	0	0	0	0.0044543	0	0	0	0	0	0	0	0	0	0	4.28082e-05	0	0	0	0	0	0	0	0	0	0	0	0	0	0	0	0	0
Colpodellidae	Unknown Colpodellidae genus	0	0	0	7.98977e-05	0	0	0	0	0	0	0	0	0	0	0	0	0	0	0	0	0	0	0	0	0	0	0	0	0	0	0	0
Testudinellidae	unclassified Testudinellidae	0	0	0	0	0	0	0	0	0	0	0	0	0	0	4.28082e-05	0	0	0	0	0	0	0	0	0	0	0	0	0	0	0	0	0
Flosculariidae	Unknown Flosculariidae genus	0	0	0	0	0	0	0	0	0	0	0	0	0	0	0.000128425	0	0	0	0	0	0	0	0	0	0	0	0	0	0	0	0	0
Synchaetidae	Polyarthra	0	0	0	0	0	0	0	0	0	0	0	0	0	0	0.00047089	0	0	0	0	0	0	0	0	0	0	0	0	0	0	0	0	0
Brachionidae	Brachionus	0	0	0	0	0	0	0	0	0	0	0	0	0	0	0.000770548	0	0	0	0	0	0	0	0	0	0	0	0	0	0	0	0	0
Triopsidae	Triops	0	0	0	0	0	0	0	0	0	0	0	0	0	0	0.000171233	0	0	0	0	0	0	0	0	0	0	0	0	0	0	0	0	0
Chydoridae	Pleuroxus	0	0	0	0	0	0	0	0	0	0	0	0	0	0	4.28082e-05	0	0	0	0	0	0	0	0	0	0	0	0	0	0	0	0	0
Chydoridae	Unknown Chydoridae genus	0	0	0	0	0	0	0	0	0	0	0	0	0	0	0.000299658	0	0	0	0	0	0	0	0	0	0	0	0	0	0	0	0	0
Daphniidae	Simocephalus	0	0	0	0	0	0	0	0	0	0	0	0	0	0	0.000556507	0	0	0	0	0	0	0	0	0	0	0	0	0	0	0	0	0
Daphniidae	Unknown Daphniidae genus	0	0	0	0	0	0	0	0	0	0	0	0	0	0	0.000214041	0	0	0	0	0	0	0	0	0	0	0	0	0	0	0	0	0
Chironomidae : Chironominae	Unknown Chironominae genus	0	0	0	3.99489e-05	0	0	0	0	0	0	0	0	0	0	0	0	0	0	0	0	0	0	0	0	0	0	0	0	0	0	0	0
Scombridae	Auxis	0	0	0	0	0	0	0	0	0	0	0	0	0	0	4.28082e-05	0	0	0	0	0	0	0	0	0	0	0	0	0	0	0	0	0
	Total	0.387239	0.287187	0.25315	0.39046	0.567593	0.485501	0.502521	0.255558	0.394834	0.430777	0.397754	0.384283	0.458741	0.347524	0.345505	0.477089	0.447154	0.19121	0.278396	0.36484	0.251986	0.112205	0.49744	0.264683	0.379593	0.274141	0.321707	0.359806	0.24951	0.516673	0.169847	0.22548
	Unclassified at genus level	0.612761	0.712813	0.74685	0.60954	0.432407	0.514499	0.497479	0.744442	0.605166	0.569223	0.602246	0.615717	0.541259	0.652476	0.654495	0.522911	0.552846	0.80879	0.721604	0.63516	0.748014	0.887795	0.50256	0.735317	0.620407	0.725859	0.678293	0.640194	0.75049	0.483327	0.830153	0.77452
Relative abundance at species level
Parent taxa	Taxa	LAB_2012_0M_DNA	LAB_2011_A_0M_DNA	LAB_2011_B_0M_DNA	LAR_0M_Shotgun_RNA	LAR_0M_DNA	LAR_0M_RNA	LAR_2M_DNA	LAR_2M_RNA	LAR_3M_DNA	LAR_3M_RNA	LAR_10M_DNA	LAR_10M_RNA	LAR_30M_DNA	LAR_30M_RNA	LB_0M_Shotgun_RNA	LB_0M_Prefilter_DNA	LB_0M_DNA	LB_0M_RNA	LB_2M_DNA	LB_2M_RNA	LB_13M_DNA	LB_13M_RNA	LC_A_0M_Prefilter_DNA	LC_A_0M_DNA	LC_A_15M_DNA	LC_A_2M_DNA	LC_B_0M_DNA	LC_B_15M_DNA	LC_C_0M_DNA	LS_0M_DNA	LS_3M_DNA	LS_30M_DNA
Natronorubrum	Natronorubrum tibetense	0.00030823	0	0	0	0	0	0	0	0	0	0	0	0	0	0	0	0	0	0	0	0	0	0	0	0	0	0	0	0	0	0	0
Candidatus Fritschea	Chlamydiales symbiont of Salmo salar	0	0	0.000292997	0	0	0	0	0	0	0	0	0	0	0	0	0	0	0	0	0	0	0	0	0	0	0	0	0	0	0.0014498	0.00017191	0
Dethiobacter	Dethiobacter alkaliphilus AHT 1	0.000102743	0	0	0	0	0	0	0	0	0	0	0	0	0	0	0	0	0	0	0	0	0	0	0	0	0	0	0	0	0.000181225	0	0
Alkaliphilus	Alkaliphilus transvaalensis	0.000205486	0	0	0	0	0	0	0	0	0	0	0	0	0	0	0	0	0	0	0	0	0	0	0	0	0	0	0	0	0	0	0
Megamonas	Megamonas rupellensis	0.000102743	0	0	0	0	0	0	0	0	0	0	0	0	0	0	0	0	0	0	0	0	0	0	0	0	0	0	0	0	0	0	0
Bacillus (Bacillaceae)	Bacillaceae bacterium ML-SRAO	0.000102743	0	0	0	0	0	0	0	0	0	0	0	0	0	0	0	0	0	0	0	0	0	0	0	0	0	0	0	0	0	0	0
Bacillus (Bacillaceae)	Bacillus saliphilus	0.00195212	0	0	0	0	0	0	0	0	0	0	0	0	0	0	0	0	0	0	0	0	0	0.000853242	0	0.000106508	0	0	0	0	0	0	0
Facklamia	Facklamia miroungae (Facklamia)	0	0	0	0	0	0	0	0	0	0	0	0	0	0	0	8.22199e-06	0	0	0	0	0	0	0	0	0	0	0	0	0	0	0	0
Nitriliruptor	Nitriliruptor alkaliphilus	0.000205486	0	0	0	0	0	0	0	0	0	0	0	0	0	0	0	0	0	0	0	0	0	0	0	0	0	0	0	0	0	0	0
[truncated: 73 more rows]

## Sheet: Habitats
Relative abundance at base level
Parent taxa	Taxa	Abjiata	Arenguadi shallow	Arenguadi SG RNA	Arenguadi deep	Beseka	Beseka SG RNA	Beseka Prefilter	Chitu	Chitu Prefilter	Shalla
root	No hits	0.00415939	0.00256868	0.0197148	5.506e-05	0.000983411	0.0132277	9.04419e-05	0.0011109	0	0.000543675
root	Cellular organisms	0.995841	0.997431	0.980285	0.999945	0.999017	0.986772	0.99991	0.998889	1	0.999456
	Total	1	1	1	1	1	1	1	1	1	1
	Unclassified at base level	0	0	0	0	0	0	0	0	0	0
Relative abundance at domain level
Parent taxa	Taxa	Abjiata	Arenguadi shallow	Arenguadi SG RNA	Arenguadi deep	Beseka	Beseka SG RNA	Beseka Prefilter	Chitu	Chitu Prefilter	Shalla
Cellular organisms	Archaea	0.00299876	0.0176182	0.00183765	0.352082	0.0284108	0.0416096	0.0086742	0.277587	0.0460751	0.0514647
Cellular organisms	Bacteria	0.986257	0.877992	0.740732	0.647094	0.961838	0.738699	0.943729	0.7205	0.947099	0.938282
Cellular organisms	Eukaryota	0.00658438	0.101821	0.237696	0.000769267	0.00869521	0.206036	0.0474985	0.000773799	0.00682594	0.00965207
	Total	0.995841	0.997431	0.980265	0.999945	0.998944	0.986344	0.999901	0.998861	1	0.999399
	Unclassified at domain level	0.00415939	0.00256868	0.0197347	5.506e-05	0.00105598	0.0136558	9.86639e-05	0.0011394	0	0.000600979
Relative abundance at phylum level
Parent taxa	Taxa	Abjiata	Arenguadi shallow	Arenguadi SG RNA	Arenguadi deep	Beseka	Beseka SG RNA	Beseka Prefilter	Chitu	Chitu Prefilter	Shalla
Archaea	Crenarchaeota	0	0	0	0	0	0	0	0.000417278	0	0
Archaea	Marine Benthic Group B - Deep Sea Archaeal Group (DSAG)	3.57999e-05	0	0	0.00642859	0	0	0	0.000349982	0	0
Archaea	Miscellaneous Crenarchaeotic Group	0	0	0	0.00681679	0.000172712	0	0	0.000639754	0.000853242	0
Archaea	Thaumarchaeota	0.000524161	0.000129473	0	0.00797935	0.0279466	0.0413955	0.00861665	0.000100699	0	0.0514647
Archaea	Euryarchaeota	0.0024388	0.0174887	0.00183765	0.330857	0.000291483	0.000214041	5.7554e-05	0.276031	0.0452218	0
Bacteria	Chrysiogenetes	0	0	0	0	5.75705e-05	0	0	3.19999e-05	0	0
Bacteria	EM19	0	0.000308879	0	0.0245266	0.000230282	0	0	0.0154364	0.00511945	0.00148592
Bacteria	PAUC34f	3.57999e-05	9.12195e-05	0.000299616	0.00181504	0	0	0	0.000623161	0.000853242	0
Bacteria	Candidate division SPAM	0	0	0	0	0.000172712	0	8.22199e-06	0	0	0
Bacteria	WCHB1-60	0.000239734	4.54256e-05	0	0	0.000160015	0	6.5776e-05	0	0	0
Bacteria	Thermodesulfobacteria	0	0	0	0	0	0	0	0.000467307	0	0
Bacteria	Caldiserica	0	0	0	0.000165059	0	0	0	4.80736e-05	0	0
Bacteria	LD1-PA38	0	0	0	0	0	0	0	4.24595e-05	0	0
Bacteria	Candidate division TM6	0.000140095	0.000320189	0.000139821	0.00385287	0.00148148	0.00124144	0.000304214	0.000651938	0.00170648	0.00251626
Bacteria	Candidate division WS3	9.76658e-05	0.000270257	9.98722e-05	0.00528177	5.75705e-05	0	4.111e-05	0.000126652	0	0
Bacteria	Candidate division AC1 (TA06)	0	0	0	0.00137432	0	0	0	0.000101025	0	0
Bacteria	Candidate division OP11	0	0	0	0	5.75705e-05	0	1.6444e-05	0	0	0
Bacteria	Candidate division WS6	0.000376725	0.000221061	1.99744e-05	0.000989628	0	0	0	5.59489e-05	0	0
Bacteria	BHI80-139	3.57999e-05	0	0	5.506e-05	0	0	0	0.00184741	0.0059727	0
Bacteria	Fibrobacteres	0.0002864	0.00138806	0.00129834	0.00148456	0.000955605	0.000856164	0.000674203	3.91615e-05	0	0.000112347
Bacteria	Candidate division OP3	0.000195332	0.000732519	0.00107862	0.00627055	0.000713102	0	0.000263104	0.00803227	0.0238908	0
Bacteria	Candidate division NC10	0	0	0	0	0	0	8.22199e-06	2.49128e-05	0	0
Bacteria	Candidate Division Caldithrix	0	4.57938e-05	3.99489e-05	0.000825658	0	4.28082e-05	0	0.000222643	0	0.000449388
Bacteria	Thermotogae	0	8.78177e-05	0	0.00785846	5.75705e-05	0	0	0.0145808	0.00170648	0
Bacteria	Candidate division OP9	0	8.40477e-05	0	0.00335322	0	0	0	0.000727451	0	6.04084e-05
Bacteria	Candidate division SR1	0.00167332	0.00518978	7.98977e-05	0.00373948	0.00239281	0	0.00440699	0.000479212	0	0.00267799
Bacteria	Candidate division BRC1	0.000131914	0.000224095	1.99744e-05	0.00330118	0.000629283	0.000984589	0.00213772	0.00110216	0.00426621	0.00158585
Bacteria	Elusimicrobia	0	0	1.99744e-05	0.00269443	0.000151424	4.28082e-05	8.22199e-06	0	0	0
Bacteria	Synergistetes	0	0.000129842	5.99233e-05	0.00115432	0	0.000171233	8.22199e-06	0.000224137	0.000853242	0
Bacteria	Gemmatimonadetes	0.00713035	0.00961532	0.0144615	0.000330239	0.00995599	0.00719178	0.00301747	0.000199425	0	0.00376394
Bacteria	Armatimonadetes	3.42477e-05	0	0	0.000330118	5.75705e-05	0	0.000230216	0.000256397	0.00170648	0
Bacteria	Candidate division TM7	0.0108634	0.000994401	0	0.000769509	0.00349378	0	0.00758068	5.84185e-05	0.000853242	0.000408179
Bacteria	Chlorobi	0.000312886	0.00379113	0.00353547	0.000164938	0.00100314	0.00244007	0.000838643	4.80736e-05	0.000853242	0.0023864
Bacteria	Spirochaetes	0.00972706	0.00170872	0.00349553	0.0221714	0.000887999	0.000770548	0.000131552	0.0077979	0.0213311	0.0039717
Bacteria	Halanaerobiales phylum incertae sedis	0.000513716	0.000179037	0	0.0134124	0	0	8.22199e-06	0.0226026	0.00170648	0
Bacteria	Lentisphaerae	0.00296933	0.018708	0.00589246	0.0156247	0.00529553	0.00603596	0.000665982	0.0267167	0.0349829	5.73033e-05
Bacteria	Candidate Division OP8	0	0	0	0.000439754	4.12439e-05	0	0	5.58343e-05	0.000853242	0
Bacteria	RF3	0.208282	0.0620805	0.00964765	0.0304182	0.0142369	0.00231164	0.00329702	0.09482	0.0341297	0.00792957
Bacteria	Chlamydiae	0.00330091	0.00367905	0.00683126	0.000495056	0.00161511	0.00184075	0.0010853	0.000323924	0.00255973	0.00292245
Bacteria	BD1-5	0.000582212	0.000347133	0	0.000439754	0.000777078	0.000171233	0.00148818	0.00105824	0	0
Bacteria	Nitrospirae	0	0	0	0	0.00209588	0.00385274	0.00139774	6.56302e-05	0.000853242	0.00016965
Bacteria	Deinococcus-Thermus	0.0260939	0.0314492	0.00123841	0.0115552	0.00906255	0.00744863	0.0214841	0.0109923	0	0.00291257
Bacteria	Tenericutes	0.0184125	0.00887388	0.00165788	0.0636724	0.000265234	0.000214041	2.4666e-05	0.0011435	0	0.000405919
Bacteria	Verrucomicrobia	0.0158151	0.103145	0.0432247	0.0326396	0.0389811	0.0554795	0.0488469	0.000244955	0.00170648	0.00827054
Bacteria	Candidate division OD1	0.000570084	0.00701961	0.00575264	0.000385057	0.000590338	0.000513699	0.000180884	0.000450606	0.000853242	0.0011884
Bacteria	Fusobacteria	0.00183476	0	1.99744e-05	0.00076963	0.000866939	0	0.00781912	0.00591442	0.0119454	0.000120817
Bacteria	Firmicutes	0.0259654	0.0324651	0.00489374	0.0721036	0.00677105	0.00355308	0.00883042	0.0358159	0.15273	0.00208069
Bacteria	Actinobacteria	0.13218	0.0431386	0.00501358	0.00434599	0.0712954	0.0103168	0.0310791	0.000855415	0.00682594	0.0692016
Bacteria	Bacteroidetes	0.112464	0.0764714	0.0311801	0.134995	0.419058	0.13613	0.151531	0.211081	0.15529	0.458757
Bacteria	Cyanobacteria	0.000268905	0.000617758	0.0267258	0.000935294	0.00174479	0.00291096	0.000649538	0.00120132	0.28157	0.00138346
Bacteria	Chloroflexi	0.00360843	0.00176435	0.00105864	0.0052762	0.0112329	0.00445205	0.00626516	0.000801032	0.000853242	0.00839725
Bacteria	Planctomycetes	0.0259142	0.118623	0.0994926	0.0454925	0.0595485	0.116182	0.107733	0.0243823	0.0332765	0.0584196
Bacteria	Acidobacteria	0.000200409	0.00137179	0.00117849	0.000384936	0.012461	0.00171233	0.0308489	6.85916e-05	0	0.000224694
Bacteria	Proteobacteria	0.375119	0.342765	0.472056	0.12021	0.282774	0.369692	0.500695	0.180872	0.146758	0.296253
Eukaryota : Plastid	Cyanobacteria (Plastid)	0	0	0	0	0	0.000171233	0	0	0	0
Eukaryota : Plastid	Cryptophyta (Plastid)	0.00181293	0.000827877	0.0018776	0	0.00785608	0.0552654	0.000468654	0.0001011	0.00511945	0.00714964
Eukaryota : Plastid	Alveolata (Plastid)	0	0	0	0	0	4.28082e-05	0	0	0	0
Eukaryota : Plastid	Euglenozoa (Plastid)	0	0	3.99489e-05	0	0	0	0.000139774	0	0	0
Eukaryota : Plastid	stramenopiles (Plastid)	0.0001432	0	0.000199744	0	0.000555386	0.000770548	0.0468407	0	0.000853242	0.000584039
Eukaryota : Plastid	Rhodophyta (Plastid)	0	0	0	0	0	4.28082e-05	2.4666e-05	1.77513e-05	0	0.00036245
Eukaryota : Plastid	Haptophyceae (Plastid)	0.000390663	0.100691	0.0199345	0.000769267	4.12439e-05	0	0	5.85332e-05	0.000853242	0.000656022
Eukaryota : Plastid : Viridiplantae (Plastid)	Chlorophyta (Plastid)	0	0	0.00231703	0	8.24878e-05	0.0174658	1.6444e-05	0	0	0
Eukaryota : Plastid : Viridiplantae (Plastid)	Streptophyta (Plastid)	0	0	0	0	0	0.0010274	0	0	0	0
Eukaryota : Mitochondrion	Jakobida (Mitochondrion)	0.00416599	0.000259683	3.99489e-05	0	0.000160015	0	8.22199e-06	0.000583958	0	0.000839507
Eukaryota : Mitochondrion : Viridiplantae (Mitochondrion)	Chlorophyta (Mitochondrion)	0	4.20239e-05	1.99744e-05	0	0	0	0	0	0	0
Eukaryota : Mitochondrion : Viridiplantae (Mitochondrion)	Streptophyta (Mitochondrion)	7.15999e-05	0	0	0	0	4.28082e-05	0	1.24564e-05	0	0
Eukaryota : Mitochondrion	stramenopiles (Mitochondrion)	0	0	1.99744e-05	0	0	0	0	0	0	6.04084e-05
Eukaryota : Nucleus	Jakobida	0	0	0.00035954	0	0	0.000428082	0	0	0	0
Eukaryota : Nucleus	Centroheliozoa	0	0	0.00816954	0	0	0	0	0	0	0
Eukaryota : Nucleus	Glaucocystophyceae	0	0	0.00725072	0	0	0.000128425	0	0	0	0
Eukaryota : Nucleus	Apusozoa	0	0	0.000838926	0	0	0	0	0	0	0
Eukaryota : Nucleus	Choanoflagellida	0	0	0.0025767	0	0	0.00175514	0	0	0	0
Eukaryota : Nucleus	Amoebozoa	0	0	0.00203739	0	0	0	0	0	0	0
Eukaryota : Nucleus	Ichthyosporea	0	0	0	0	0	8.56164e-05	0	0	0	0
Eukaryota : Nucleus	Heterolobosea	0	0	0.00137824	0	0	0	0	0	0	0
Eukaryota : Nucleus	Cryptophyta	0	0	0.00349553	0	0	0.0582192	0	0	0	0
Eukaryota : Nucleus	Katablepharidophyta	0	0	3.99489e-05	0	0	0	0	0	0	0
Eukaryota : Nucleus : Euglenozoa	Euglenida	0	0	5.99233e-05	0	0	0	0	0	0	0
Eukaryota : Nucleus : Euglenozoa	Kinetoplastida	0	0	0.000239693	0	0	8.56164e-05	0	0	0	0
Eukaryota : Nucleus	Haptophyceae	0	0	0.0509348	0	0	4.28082e-05	0	0	0	0
Eukaryota : Nucleus : Rhizaria	unclassified Rhizaria	0	0	1.99744e-05	0	0	0	0	0	0	0
Eukaryota : Nucleus : Rhizaria	Cercozoa	0	0	0.00213726	0	0	0.0020976	0	0	0	0
Eukaryota : Nucleus : Rhizaria	Acantharea	0	0	3.99489e-05	0	0	4.28082e-05	0	0	0	0
Eukaryota : Nucleus	Rhodophyta	0	0	0.000319591	0	0	4.28082e-05	0	0	0	0
Eukaryota : Nucleus : Viridiplantae	Chlorophyta	0	0	0.00313599	0	0	0.0267551	0	0	0	0
Eukaryota : Nucleus : Viridiplantae	Streptophyta	0	0	0.00569271	0	0	0.000214041	0	0	0	0
Eukaryota : Nucleus : stramenopiles	Bicosoecida	0	0	0.0128236	0	0	0.00171233	0	0	0	0
Eukaryota : Nucleus : stramenopiles	Hyphochytriomycetes	0	0	0	0	0	4.28082e-05	0	0	0	0
Eukaryota : Nucleus : stramenopiles	Synurophyceae	0	0	0.000139821	0	0	0.000214041	0	0	0	0
Eukaryota : Nucleus : stramenopiles	Chrysophyceae	0	0	0.00113854	0	0	0.00338185	0	0	0	0
Eukaryota : Nucleus : stramenopiles	Bacillariophyta	0	0	0.000759028	0	0	0.0015411	0	0	0	0
Eukaryota : Nucleus : stramenopiles	Placididea	0	0	0.00145813	0	0	0.00505137	0	0	0	0
Eukaryota : Nucleus : stramenopiles	Labyrinthulida	0	0	0.00139821	0	0	0.000171233	0	0	0	0
Eukaryota : Nucleus : stramenopiles : PX clade	Xanthophyceae	0	0	0	0	0	8.56164e-05	0	0	0	0
Eukaryota : Nucleus : stramenopiles	Oomycetes	0	0	0	0	0	0.000256849	0	0	0	0
Eukaryota : Nucleus : stramenopiles	Unknown stramenopiles order	0	0	0.000319591	0	0	0.000299658	0	0	0	0
Eukaryota : Nucleus : stramenopiles	Unknown stramenopiles genus	0	0	1.99744e-05	0	0	4.28082e-05	0	0	0	0
Eukaryota : Nucleus : stramenopiles	Unknown stramenopiles family	0	0	0	0	0	8.56164e-05	0	0	0	0
Eukaryota : Nucleus : Fungi	Neocallimastigomycota	0	0	9.98722e-05	0	0	0	0	0	0	0
Eukaryota : Nucleus : Fungi	Blastocladiomycota	0	0	0.00159795	0	0	4.28082e-05	0	0	0	0
Eukaryota : Nucleus : Fungi	Chytridiomycota	0	0	0.00129834	0	0	0.00196918	0	0	0	0
Eukaryota : Nucleus : Fungi	Glomeromycota	0	0	0.000798977	0	0	0	0	0	0	0
Eukaryota : Nucleus : Fungi	Fungi incertae sedis	0	0	0.00459412	0	0	4.28082e-05	0	0	0	0
Eukaryota : Nucleus : Fungi : Dikarya	Basidiomycota	0	0	0.000559284	0	0	4.28082e-05	0	0	0	0
Eukaryota : Nucleus : Fungi : Dikarya	Ascomycota	0	0	0.00507351	0	0	0.000214041	0	0	0	0
Eukaryota : Nucleus : Alveolata	Perkinsea	0	0	1.99744e-05	0	0	0	0	0	0	0
Eukaryota : Nucleus : Alveolata	Ciliophora	0	0	0.0574864	0	0	0.00740582	0	0	0	0
Eukaryota : Nucleus : Alveolata	Dinophyceae	0	0	0.000159795	0	0	0.00171233	0	0	0	0
Eukaryota : Nucleus : Alveolata	Apicomplexa	0	0	0.00479386	0	0	0.000214041	0	0	0	0
Eukaryota : Nucleus : Metazoa	Ctenophora	0	0	1.99744e-05	0	0	0	0	0	0	0
Eukaryota : Nucleus : Metazoa	Rotifera	0	0	0	0	0	0.00393836	0	0	0	0
Eukaryota : Nucleus : Metazoa	Porifera	0	0	0.00071908	0	0	0.000513699	0	0	0	0
Eukaryota : Nucleus : Metazoa	Placozoa	0	0	1.99744e-05	0	0	4.28082e-05	0	0	0	0
Eukaryota : Nucleus : Metazoa	Cnidaria	0	0	0.000159795	0	0	4.28082e-05	0	0	0	0
Eukaryota : Nucleus : Metazoa	Arthropoda	0	0	9.98722e-05	0	0	0.00286815	0	0	0	0
Eukaryota : Nucleus : Metazoa	Chordata	0	0	0	0	0	4.28082e-05	0	0	0	0
Eukaryota : Nucleus	Unknown Nucleus class	0	0	0.0010187	0	0	0.000128425	0	0	0	0
Eukaryota : Nucleus	Unknown Nucleus order	0	0	0.000898849	0	0	0.000385274	0	0	0	0
Eukaryota : Nucleus	Unknown Nucleus family	0	0	0.000219719	0	0	0.000513699	0	0	0	0
	Total	0.994958	0.997386	0.950743	0.998955	0.998335	0.974443	0.999844	0.951004	0.988908	0.999229
	Unclassified at phylum level	0.00504152	0.00261411	0.049257	0.00104457	0.00166519	0.0255565	0.000156218	0.0489961	0.0110922	0.000770629
Relative abundance at class level
Parent taxa	Taxa	Abjiata	Arenguadi shallow	Arenguadi SG RNA	Arenguadi deep	Beseka	Beseka SG RNA	Beseka Prefilter	Chitu	Chitu Prefilter	Shalla
Crenarchaeota	Thermoprotei	0	0	0	0	0	0	0	0.000417278	0	0
Miscellaneous Crenarchaeotic Group	Group 1.3	0	0	0	0	0	0	0	0	0	0
Thaumarchaeota	Group C3 - Group 1.2	0	0.000129473	0	0.00792429	0	0	1.6444e-05	2.97094e-05	0	0
Thaumarchaeota	Soil Crenarchaeotic Group (SCG) Group I.1b	3.42477e-05	0	0	0	0	0	0	3.02077e-05	0	0
Thaumarchaeota	South African Gold Mine Gp 1(SAGMCG-1)	0	0	0	5.506e-05	0	0	0	0	0	0
Thaumarchaeota	Marine Group I (Group I.1a)	0.000489913	0	0	0	0.0279466	0.0413099	0.00860021	4.07819e-05	0	0.0514647
Euryarchaeota	Methanococci	0	0	0	0	0	0	0	1.54607e-05	0	0
Euryarchaeota	Methanomicrobia	0.000534284	0.0160715	0.000938798	0.303857	9.88144e-05	0	2.4666e-05	0.139379	0.0204778	0
Euryarchaeota	Methanobacteria	0.000381382	4.54256e-05	0	0.000109878	0	0	0	0.000148543	0.000853242	0
Euryarchaeota	Halobacteria	0.00110482	4.54256e-05	0.000818952	0.000385057	0	0.000171233	8.22199e-06	0.000645329	0	0
Euryarchaeota	Thermoplasmata	0.000382513	0.00132637	7.98977e-05	0.0265048	0.000192668	0	2.4666e-05	0.135843	0.0238908	0
Euryarchaeota	Unknown Euryarchaeota class	3.57999e-05	0	0	0	0	4.28082e-05	0	0	0	0
Chrysiogenetes	Chrysiogenetes (class)	0	0	0	0	5.75705e-05	0	0	3.19999e-05	0	0
Thermodesulfobacteria	Thermodesulfobacteria (class)	0	0	0	0	0	0	0	0.000467307	0	0
Caldiserica	Caldisericia	0	0	0	0.000165059	0	0	0	4.80736e-05	0	0
Fibrobacteres	Fibrobacteria	0.0002864	0.00138806	0.00127836	0.00148456	0.000955605	0.000813356	0.000674203	3.91615e-05	0	0.000112347
Fibrobacteres	Unknown Fibrobacteres class	0	0	1.99744e-05	0	0	4.28082e-05	0	0	0	0
Candidate division OP3	OP3 subdivision I (NPL-UPA2)	9.76658e-05	0.000472836	5.99233e-05	0.00121023	0.000614288	0	0.000263104	5.46222e-05	0	0
Candidate Division Caldithrix	LCP-89	0	4.57938e-05	3.99489e-05	0.000825658	0	4.28082e-05	0	1.39622e-05	0	0.000449388
Candidate Division Caldithrix	Unknown Candidate Division Caldithrix genus	0	0	0	0	0	0	0	0.000208681	0	0
Thermotogae	Thermotogae (class)	0	8.78177e-05	0	0.00780352	5.75705e-05	0	0	0.0145808	0.00170648	0
Thermotogae	Unknown Thermotogae class	0	0	0	5.4939e-05	0	0	0	0	0	0
Elusimicrobia	Elusimicrobia (class)	0	0	0	0.00269443	0.000151424	4.28082e-05	8.22199e-06	0	0	0
Elusimicrobia	Unknown Elusimicrobia class	0	0	1.99744e-05	0	0	0	0	0	0	0
Synergistetes	Synergistia	0	0.000129842	5.99233e-05	0.00115432	0	0.000171233	8.22199e-06	0.000224137	0.000853242	0
Gemmatimonadetes	Gemmatimonadetes (class)	0.00713035	0.00961532	0.0144615	0.000330239	0.00995599	0.00719178	0.00301747	0.000199425	0	0.00376394
Armatimonadetes	Armatimonadetes Group 4	0	0	0	0	0	0	1.6444e-05	0	0	0
Armatimonadetes	Armatimonadetes Group 5	0	0	0	0.00016518	5.75705e-05	0	0.00020555	0	0	0
Armatimonadetes	Armatimonadetes Group 3	0	0	0	5.4939e-05	0	0	0	0	0	0
Chlorobi	Ignavibacteria	0.000277086	4.57938e-05	0	0.000109878	0.000266565	0.000856164	0.00012333	4.80736e-05	0.000853242	0
Chlorobi	Chlorobia	3.57999e-05	0.00374534	0.00353547	5.506e-05	0.000736575	0.0015839	0.000715313	0	0	0.0023864
Spirochaetes	Spirochaetes (class)	0.00972706	0.00170872	0.00349553	0.0221714	0.000887999	0.000770548	0.000131552	0.0077979	0.0213311	0.0039717
Halanaerobiales phylum incertae sedis	Halanaerobiales class incertae sedis	0.000513716	0.000179037	0	0.0134124	0	0	8.22199e-06	0.0226026	0.00170648	0
Lentisphaerae	Lentisphaeria	0.00296933	0.018708	0.00589246	0.0156247	0.00529553	0.00569349	0.000665982	0.0267167	0.0349829	5.73033e-05
Lentisphaerae	Unknown Lentisphaerae class	0	0	0	0	0	0.000342466	0	0	0	0
Chlamydiae	Chlamydiae (class)	0.00330091	0.00367905	0.00679131	0.000495056	0.00161511	0.00184075	0.0010853	0.000323924	0.00255973	0.00292245
Chlamydiae	Unknown Chlamydiae class	0	0	3.99489e-05	0	0	0	0	0	0	0
Nitrospirae	4-29	0	0	0	0	0	0	8.22199e-06	2.51421e-05	0.000853242	0
Nitrospirae : Nitrospira	Nitrospirales	0	0	0	0	0.00209588	0.00385274	0.00138952	0	0	0.00016965
Nitrospirae : Nitrospira	Unknown Nitrospira order	0	0	0	0	0	0	0	4.04882e-05	0	0
Deinococcus-Thermus	KD3-62	0	0	1.99744e-05	0.000109999	0	0	0	0	0	0
Deinococcus-Thermus	Deinococci	0.0260939	0.0314492	0.00121844	0.0114452	0.00906255	0.00744863	0.0214841	0.0109923	0	0.00291257
Tenericutes	Mollicutes	0.0184125	0.00887388	0.00165788	0.0636724	0.000265234	0.000214041	2.4666e-05	0.0011435	0	0.000405919
Verrucomicrobia	S-BQ2-57 soil group	0	0	0	0	0.000378931	0	9.04419e-05	0	0	0
Verrucomicrobia	OPB35 soil group	0.000336979	0.0777959	0.0397891	0.0250503	0.0219871	0.0462329	0.00952107	0.000121168	0.000853242	0.00580368
Verrucomicrobia	Spartobacteria	0.0109548	0.0246372	7.98977e-05	0.00285925	0.0156253	0.0010274	0.0344502	2.97094e-05	0	0.0022399
Verrucomicrobia	Verrucomicrobiae	0.00365661	0.000666953	0.000119847	0.00473008	0.000989702	0.000428082	0.00476876	2.64186e-05	0	0
Verrucomicrobia	Candidatus Methylacidiphilum	0.000239313	0	0	0	0	0	1.6444e-05	0	0	0
Verrucomicrobia	Opitutae	0.0002506	0	0.00311601	0	0	0.00761986	0	0	0	5.73033e-05
Verrucomicrobia	Unknown Verrucomicrobia class	0	0	5.99233e-05	0	0	4.28082e-05	0	0	0	0
Fusobacteria	Fusobacteria (class)	0.00183476	0	1.99744e-05	0.00076963	0.000866939	0	0.00781912	0.00591442	0.0119454	0.000120817
Firmicutes	Clostridia	0.00650875	0.0295255	0.00381512	0.0718837	0.00507346	0.00256849	0.00210483	0.031352	0.145051	0.000682551
Firmicutes	Erysipelotrichi	0	0	0.000699105	0.000164817	7.75271e-05	0.000684932	4.9332e-05	1.42487e-05	0	0
Firmicutes	Bacilli	0.0194566	0.00293963	0.000379514	5.506e-05	0.00143865	0.000171233	0.00138952	0.00411849	0.00767918	0.00139814
Firmicutes	Unknown Firmicutes class	0	0	0	0	0	0.000128425	0	0	0	0
Actinobacteria	KIST-JJY010	0	0	3.99489e-05	0	0	0	0	0	0	0
Actinobacteria	MB-A2-108	0.000205486	0	0	0	4.12439e-05	0	0.000139774	0	0	0
Actinobacteria	OPB41	0	4.54256e-05	0	0.00033036	0	0	0	2.94229e-05	0.000853242	0
Actinobacteria	Nitriliruptoria	0.0524274	0.00858836	0.00393496	0.00104493	0.00855556	0.00201199	0.00388078	0.000276062	0.00511945	0.0584044
Actinobacteria	Coriobacteriia	6.84955e-05	0	0	0	0	0	0	0	0	0
Actinobacteria	Actinobacteria (class)	0.0385262	0.00818669	0.000159795	0.00142999	0.0265935	0.00693493	0.0153587	7.83803e-05	0.000853242	0.00655061
Actinobacteria	Thermoleophilia	0.00030823	0.000354304	3.99489e-05	0.000384815	0.00454612	0	0.000665982	4.94647e-05	0	0.000224694
Actinobacteria	Acidimicrobiia	0.0384864	0.0258275	0.000838926	0.0011559	0.031559	0.00132705	0.0110339	0.000422086	0	0.00402193
Actinobacteria	Unknown Actinobacteria class	0	0	0	0	0	4.28082e-05	0	0	0	0
Bacteroidetes	AMV16	0	0	0	0	0	4.28082e-05	1.6444e-05	0	0	0
Bacteroidetes	Ika33	0	0	0.00017977	0	0	0	0	0	0	0
Bacteroidetes	SB-1	0	9.15877e-05	0.000139821	0.000715538	7.25663e-05	0.000128425	8.22199e-06	0	0	0
Bacteroidetes	Prolixibacter incertae sedis	0	0	0	0	0	0	0	5.33529e-05	0	0
Bacteroidetes	SB-5	0	0	0	0.0017048	0	8.56164e-05	0	0	0	0.000120817
Bacteroidetes	VC2.1 Bac22	0	0.000582905	0.000139821	0	0.0147016	0.00244007	0.00409455	0	0	0
Bacteroidetes	BD2-2	9.76658e-05	0.000582905	7.98977e-05	0.006325	3.62832e-05	0	0	0.00307926	0.00853242	5.73033e-05
Bacteroidetes	Rhodothermaceae incertae sedis	0.000171239	0	0	0	0	4.28082e-05	4.9332e-05	0	0	0.000112347
Bacteroidetes	vadinHA17	0	0	5.99233e-05	0.00676633	0	0	0	0	0	0
Bacteroidetes	Balneolales incertae sedis	0.0414366	0.0215839	0.0100471	0.00516911	0.0220714	0.00993151	0.00443988	0.0326617	0.0102389	0.186053
Bacteroidetes	Cytophagia	0.0079619	0.00196343	0.00017977	0.00429311	0.0596515	0.00817637	0.0162713	0.000117486	0	0.00116723
Bacteroidetes	Bacteroidia	0.00196502	0.00385128	0.000559284	0.0552314	0.00232918	0.000171233	0.00263926	0.160521	0.127986	0.000692435
Bacteroidetes	Sphingobacteria	0.0222094	0.0278162	0.0160594	0.0447757	0.143184	0.0499572	0.0247482	0.00361343	0.00341297	0.0247442
Bacteroidetes	Flavobacteria	0.0385244	0.0112299	0.00267657	0.00187047	0.132824	0.062286	0.0937636	0.0110187	0.00426621	0.245752
Bacteroidetes	Unknown Bacteroidetes class	0	0	0.000379514	0	0	0.00115582	0	0	0	0
Cyanobacteria	Cyanobacteria (class)	0.000268905	0.000617758	0.0267258	0.000935294	0.00174479	0.00291096	0.000649538	0.00120132	0.28157	0.00138346
Chloroflexi	Thermomicrobia	0.000616459	0	0	0	0	0	1.6444e-05	0	0	0
Chloroflexi	Ktedonobacteria	0.00116598	0	0	0	0.000331509	4.28082e-05	0.00134018	0	0	0.00137104
Chloroflexi	Chloroflexi Subdivision 11 - JG37-AG-4	0	0	0	0	0	0	0	0	0	0.000120817
Chloroflexi	Chloroflexi Subdivision 13	0	0	1.99744e-05	0	0	0	0	1.2571e-05	0	0
Chloroflexi	Chloroflexi Subdivision 8 - TK10	0.00127493	0	0	0	5.75705e-05	0	0.000156218	1.42487e-05	0	0.000172755
Chloroflexi	Caldilineae	0.000207039	0.00176435	0.000159795	0.00225359	0.00117367	0	0.00345324	0.000467198	0.000853242	0.00101112
Chloroflexi	Chloroflexi Subdivision 6	0.000205486	0	1.99744e-05	0.0027478	0.000172712	0	5.7554e-05	0.000221457	0	0.000224694
Chloroflexi	Chloroflexi Subdivision 2	0	0	1.99744e-05	0	0	0	6.5776e-05	0	0	0
Chloroflexi	Anaerolineae	3.42477e-05	0	0.000838926	0	0	0	8.22199e-06	1.39622e-05	0	0
Chloroflexi	Chloroflexi (Class)	3.42477e-05	0	0	0	0.00544044	0.000171233	0.000698869	0	0	0.000112347
Chloroflexi	Chloroflexi Subdivision 5 - SAR202 clade	3.42477e-05	0	0	0	0.00405702	0.00423801	0.000435766	7.1596e-05	0	0.00532407
Chloroflexi	Chloroflexi Subdivision 10	0	0	0	5.4939e-05	0	0	3.2888e-05	0	0	0
Planctomycetes	028H05-P-BN-P5	0	0	0.000199744	0	0	0.00526541	0	0	0	0
Planctomycetes	MD2896-B258	0	0	0	5.506e-05	0	0	0	0	0	0
Planctomycetes	Pla3 lineage	0	0	0	0	0.000172712	0	0	1.42487e-05	0	0
Planctomycetes	OM190	0.000275113	0.000961488	0.000519335	0.000385299	0.0186656	0.0166524	0.0110832	8.23747e-05	0	0.000230059
Planctomycetes	vadinHA49	0	0	0	0	0.000115141	0	0	0.000363575	0.000853242	0.000281997
Planctomycetes	Pla4 lineage	0	0	0	0.000164938	0.000151424	4.28082e-05	1.6444e-05	0.00533603	0.000853242	0
Planctomycetes	BD7-11	0	0	0	0	0.000345423	4.28082e-05	3.2888e-05	0.000252108	0	0.0011184
Planctomycetes	Phycisphaerae	0.00449903	0.0896703	0.0948186	0.025519	0.0297692	0.0911387	0.050705	0.00942834	0.0204778	0.0429574
Planctomycetes	Planctomycetacia	0.0211059	0.0279908	0.00369527	0.0193132	0.0103291	0.00248288	0.0458952	0.00828044	0.0110922	0.0137193
Planctomycetes	Unknown Planctomycetes class	0	0	0	0	0	0.000128425	0	0	0	0
Acidobacteria	RB25	0	0	0	0	0	4.28082e-05	1.6444e-05	0	0	0
Acidobacteria	Acidobacteria (class)	0.000166161	0.00137179	0.00115852	0.000219877	0.012461	0.00162671	0.0307831	5.61352e-05	0	0.000224694
Acidobacteria	Holophagae	3.42477e-05	0	1.99744e-05	0	0	4.28082e-05	4.9332e-05	1.24564e-05	0	0
Proteobacteria	CF2	0	0	0	0	0	4.28082e-05	0	0	0	0
Proteobacteria	SC3-20	0	0	0.000119847	0	0	0	0	0	0	0
Proteobacteria	TA18	0.000583343	0.00225079	0.000958773	0.000219998	0.00229314	0.000256849	0.00120041	1.42487e-05	0	0.00034777
Proteobacteria	Milano-WF1B-44	0	0	0	0	0	8.56164e-05	5.7554e-05	0	0	0
Proteobacteria	SPOTSOCT00	0.0130363	0	0.000499361	0	0.0247642	0.000342466	0.00395478	0	0	0.02156
Proteobacteria	Zetaproteobacteria	0.00086266	0	0.00017977	0.000330118	0	0.000171233	0	0.000622945	0.00170648	0
Proteobacteria	Epsilonproteobacteria	3.57999e-05	0	0	0	0	0.000385274	0	3.77131e-05	0	0.000172755
Proteobacteria	JTB23	0	8.74495e-05	0	0	0.000118771	0.000385274	0.000147996	0	0	0
Proteobacteria	Deltaproteobacteria	0.0106712	0.0229522	0.0198146	0.0255848	0.0307058	0.0151541	0.0107133	0.0668799	0.0639932	0.00279006
Proteobacteria	Betaproteobacteria	0.121782	0.0860213	0.0709092	0.0424423	0.10078	0.240111	0.0646742	0.00170839	0	0.053425
Proteobacteria	Alphaproteobacteria	0.121061	0.0374604	0.0180369	0.0016512	0.0286264	0.0263271	0.0346968	0.0199825	0.0119454	0.058231
Proteobacteria	Gammaproteobacteria	0.106527	0.193951	0.360558	0.0499818	0.0916095	0.079024	0.327038	0.0897409	0.0631399	0.159726
Proteobacteria	Unknown Proteobacteria class	0.000292997	0	7.98977e-05	0	0	0.00372432	0	0	0	0
Cyanobacteria (Plastid)	Prochlorales (Plastid)	0	0	0	0	0	0.000171233	0	0	0	0
Cryptophyta (Plastid)	Pyrenomonadales (Plastid)	0.00181293	0.000827877	0.0018776	0	0.00554359	0.0446918	0.000353546	0.0001011	0.00511945	0.00714964
Cryptophyta (Plastid)	Cryptomonadales (Plastid)	0	0	0	0	0.000300187	0.000556507	4.111e-05	0	0	0
Alveolata (Plastid)	Dinophyceae (Plastid)	0	0	0	0	0	4.28082e-05	0	0	0	0
Euglenozoa (Plastid)	Euglenida (Plastid)	0	0	3.99489e-05	0	0	0	0.000139774	0	0	0
stramenopiles (Plastid)	Bacillariophyta (Plastid)	0.0001432	0	0.000199744	0	0.000555386	0.000770548	0.0468407	0	0.000853242	0.000584039
Rhodophyta (Plastid)	Florideophyceae (Plastid)	0	0	0	0	0	0	8.22199e-06	0	0	0
Rhodophyta (Plastid)	Bangiophyceae (Plastid)	0	0	0	0	0	4.28082e-05	0	0	0	0
Rhodophyta (Plastid)	unclassified Rhodophyta (Plastid)	0	0	0	0	0	0	1.6444e-05	1.77513e-05	0	0.00036245
Haptophyceae (Plastid)	Pavlovales (Plastid)	0.000390663	0.100691	0.0199345	0.000769267	4.12439e-05	0	0	5.85332e-05	0.000853242	0.000656022
Chlorophyta (Plastid)	Chlorophyceae (Plastid)	0	0	1.99744e-05	0	0	0.0116866	0	0	0	0
Chlorophyta (Plastid)	Trebouxiophyceae (Plastid)	0	0	0.00229706	0	0	0.00402397	8.22199e-06	0	0	0
Chlorophyta (Plastid)	Prasinophyceae (Plastid)	0	0	0	0	0	0.0015839	0	0	0	0
Streptophyta (Plastid) : Embryophyta (Plastid) : Anthocerotophyta (Plastid)	Anthocerotopsida (Plastid)	0	0	0	0	0	8.56164e-05	0	0	0	0
Streptophyta (Plastid) : Embryophyta (Plastid) : Tracheophyta (Plastid)	Unknown Tracheophyta (Plastid) genus	0	0	0	0	0	0.000813356	0	0	0	0
Streptophyta (Plastid) : Embryophyta (Plastid)	Unknown Embryophyta (Plastid) family	0	0	0	0	0	4.28082e-05	0	0	0	0
Jakobida (Mitochondrion)	Histionidae (Mitochondrion)	0.00416599	0.000259683	3.99489e-05	0	0.000160015	0	8.22199e-06	0.000583958	0	0.000839507
Chlorophyta (Mitochondrion)	Trebouxiophyceae (Mitochondrion)	0	4.20239e-05	0	0	0	0	0	0	0	0
Chlorophyta (Mitochondrion)	Unknown Chlorophyta (Mitochondrion) class	0	0	1.99744e-05	0	0	0	0	0	0	0
Streptophyta (Mitochondrion)	Charophyceae (Mitochondrion)	0	0	0	0	0	4.28082e-05	0	0	0	0
Streptophyta (Mitochondrion) : Embryophyta (Mitochondrion) : Tracheophyta (Mitochondrion)	Unknown Tracheophyta (Mitochondrion) genus	7.15999e-05	0	0	0	0	0	0	1.24564e-05	0	0
stramenopiles (Mitochondrion)	Raphidophyceae (Mitochondrion)	0	0	1.99744e-05	0	0	0	0	0	0	6.04084e-05
Jakobida	Andalucia	0	0	1.99744e-05	0	0	4.28082e-05	0	0	0	0
Jakobida	Unknown Jakobida genus	0	0	0.000339565	0	0	0.000385274	0	0	0	0
Centroheliozoa	Acanthocystidae	0	0	0.00117849	0	0	0	0	0	0	0
Centroheliozoa	Heterophryidae	0	0	0.00105864	0	0	0	0	0	0	0
Centroheliozoa	Unknown Centroheliozoa family	0	0	0.00247683	0	0	0	0	0	0	0
Eukaryota : Nucleus	Glaucocystophyceae	0	0	0.00725072	0	0	0.000128425	0	0	0	0
Apusozoa	Apusomonadidae	0	0	7.98977e-05	0	0	0	0	0	0	0
Apusozoa	Planomonas	0	0	0.000239693	0	0	0	0	0	0	0
Apusozoa	Unknown Apusozoa family	0	0	0.000519335	0	0	0	0	0	0	0
Eukaryota : Nucleus	Choanoflagellida	0	0	0.0025767	0	0	0.00175514	0	0	0	0
Amoebozoa	Flabellinea	0	0	0.00123841	0	0	0	0	0	0	0
Amoebozoa	Tubulinea	0	0	0.000259668	0	0	0	0	0	0	0
Amoebozoa	Centramoebida	0	0	0.000479386	0	0	0	0	0	0	0
Amoebozoa	Unknown Amoebozoa class	0	0	5.99233e-05	0	0	0	0	0	0	0
Eukaryota : Nucleus	Ichthyosporea	0	0	0	0	0	8.56164e-05	0	0	0	0
Eukaryota : Nucleus	Heterolobosea	0	0	0.00137824	0	0	0	0	0	0	0
Eukaryota : Nucleus	Cryptophyta	0	0	0.00349553	0	0	0.0582192	0	0	0	0
Eukaryota : Nucleus	Katablepharidophyta	0	0	3.99489e-05	0	0	0	0	0	0	0
Euglenida	Euglenales	0	0	5.99233e-05	0	0	0	0	0	0	0
Eukaryota : Nucleus : Euglenozoa	Kinetoplastida	0	0	0.000239693	0	0	8.56164e-05	0	0	0	0
Eukaryota : Nucleus	Haptophyceae	0	0	0.0509348	0	0	4.28082e-05	0	0	0	0
unclassified Rhizaria	Unknown unclassified Rhizaria genus	0	0	1.99744e-05	0	0	0	0	0	0	0
Cercozoa	Vampyrellidae	0	0	9.98722e-05	0	0	0	0	0	0	0
Cercozoa	Desmothoracida	0	0	0	0	0	4.28082e-05	0	0	0	0
Cercozoa	Silicofilosea	0	0	0.000579259	0	0	4.28082e-05	0	0	0	0
Cercozoa	Cercomonadida	0	0	0.00017977	0	0	0.000770548	0	0	0	0
Cercozoa	Unknown Cercozoa family	0	0	0.000679131	0	0	0	0	0	0	0
Cercozoa	Unknown Cercozoa order	0	0	9.98722e-05	0	0	0.000128425	0	0	0	0
Cercozoa	Unknown Cercozoa class	0	0	5.99233e-05	0	0	0	0	0	0	0
Cercozoa	Unknown Cercozoa genus	0	0	0	0	0	0.000256849	0	0	0	0
Eukaryota : Nucleus : Rhizaria	Acantharea	0	0	3.99489e-05	0	0	4.28082e-05	0	0	0	0
Rhodophyta	Stylonematophyceae	0	0	0	0	0	4.28082e-05	0	0	0	0
Rhodophyta	Florideophyceae	0	0	5.99233e-05	0	0	0	0	0	0	0
Rhodophyta	Bangiophyceae	0	0	0.000199744	0	0	0	0	0	0	0
Chlorophyta	Trebouxiophyceae	0	0	0.00301614	0	0	0.00047089	0	0	0	0
Chlorophyta	Prasinophyceae	0	0	3.99489e-05	0	0	0	0	0	0	0
Chlorophyta	Chlorophyceae	0	0	7.98977e-05	0	0	0.0232877	0	0	0	0
Streptophyta	Zygnemophyceae	0	0	5.99233e-05	0	0	4.28082e-05	0	0	0	0
Streptophyta : Embryophyta : Anthocerotophyta	Anthocerotopsida	0	0	0.00017977	0	0	0	0	0	0	0
Streptophyta : Embryophyta : Bryophyta : Moss Superclass V	Polytrichopsida	0	0	0.00017977	0	0	0	0	0	0	0
Streptophyta : Embryophyta : Tracheophyta : Lycopodiophyta	Isoetopsida	0	0	0.00419463	0	0	0	0	0	0	0
Streptophyta : Embryophyta : Tracheophyta : Lycopodiophyta	Lycopodiopsida	0	0	0	0	0	4.28082e-05	0	0	0	0
Streptophyta : Embryophyta : Tracheophyta : Spermatophyta : Magnoliophyta	Ceratophyllales	0	0	1.99744e-05	0	0	0	0	0	0	0
Streptophyta : Embryophyta : Tracheophyta : Spermatophyta : Magnoliophyta : eudicotyledons : core eudicotyledons : asterids : campanulids	Apiales	0	0	5.99233e-05	0	0	0	0	0	0	0
Streptophyta : Embryophyta : Tracheophyta : Spermatophyta : Magnoliophyta : eudicotyledons : core eudicotyledons : rosids : fabids	Fabales	0	0	0.000559284	0	0	4.28082e-05	0	0	0	0
Streptophyta : Embryophyta : Tracheophyta : Spermatophyta : Magnoliophyta : eudicotyledons : core eudicotyledons : rosids : fabids	Unknown fabids order	0	0	0	0	0	4.28082e-05	0	0	0	0
Eukaryota : Nucleus : stramenopiles	Bicosoecida	0	0	0.0128236	0	0	0.00171233	0	0	0	0
Eukaryota : Nucleus : stramenopiles	Hyphochytriomycetes	0	0	0	0	0	4.28082e-05	0	0	0	0
Eukaryota : Nucleus : stramenopiles	Synurophyceae	0	0	0.000139821	0	0	0.000214041	0	0	0	0
Eukaryota : Nucleus : stramenopiles	Chrysophyceae	0	0	0.00113854	0	0	0.00338185	0	0	0	0
Bacillariophyta	Coscinodiscophyceae	0	0	3.99489e-05	0	0	0.0015411	0	0	0	0
Bacillariophyta	Bacillariophyceae	0	0	0.00071908	0	0	0	0	0	0	0
Eukaryota : Nucleus : stramenopiles	Placididea	0	0	0.00145813	0	0	0.00505137	0	0	0	0
Eukaryota : Nucleus : stramenopiles	Labyrinthulida	0	0	0.00139821	0	0	0.000171233	0	0	0	0
Xanthophyceae	Mischococcales	0	0	0	0	0	8.56164e-05	0	0	0	0
Eukaryota : Nucleus : stramenopiles	Oomycetes	0	0	0	0	0	0.000256849	0	0	0	0
Neocallimastigomycota	Neocallimastigomycetes	0	0	9.98722e-05	0	0	0	0	0	0	0
Blastocladiomycota	Blastocladiomycetes	0	0	0.00159795	0	0	4.28082e-05	0	0	0	0
Chytridiomycota	Monoblepharidomycetes	0	0	0.000139821	0	0	0.000385274	0	0	0	0
Chytridiomycota	Chytridiomycetes	0	0	0.00113854	0	0	0.00119863	0	0	0	0
Chytridiomycota	Unknown Chytridiomycota class	0	0	1.99744e-05	0	0	0	0	0	0	0
Glomeromycota	Glomeromycetes	0	0	0.000798977	0	0	0	0	0	0	0
Fungi incertae sedis	Basal fungal lineages	0	0	0.00457415	0	0	4.28082e-05	0	0	0	0
Fungi incertae sedis	Unknown Fungi incertae sedis class	0	0	1.99744e-05	0	0	0	0	0	0	0
Basidiomycota : Basidiomycota incertae sedis	Entorrhizomycetes	0	0	1.99744e-05	0	0	0	0	0	0	0
Basidiomycota : Ustilaginomycotina	Exobasidiomycetes	0	0	0.000479386	0	0	0	0	0	0	0
Basidiomycota	Agaricomycotina	0	0	1.99744e-05	0	0	0	0	0	0	0
Ascomycota : Saccharomycotina	Saccharomycetes	0	0	0.00467402	0	0	0.000128425	0	0	0	0
Ascomycota : Saccharomycotina	Unknown Saccharomycotina class	0	0	0.000139821	0	0	0	0	0	0	0
Ascomycota : Pezizomycotina	Lecanoromycetes	0	0	3.99489e-05	0	0	0	0	0	0	0
Ascomycota : Pezizomycotina	Dothideomycetes	0	0	0.000139821	0	0	0	0	0	0	0
Ascomycota : Pezizomycotina	Eurotiomycetes	0	0	1.99744e-05	0	0	0	0	0	0	0
Perkinsea	Perkinsida	0	0	1.99744e-05	0	0	0	0	0	0	0
Ciliophora : Postciliodesmatophora	Heterotrichea	0	0	0	0	0	0.00325342	0	0	0	0
Ciliophora : Intramacronucleata	Nassophorea	0	0	1.99744e-05	0	0	0.000214041	0	0	0	0
Ciliophora : Intramacronucleata	Phyllopharyngea	0	0	0.0354946	0	0	0	0	0	0	0
Ciliophora : Intramacronucleata	Colpodea	0	0	5.99233e-05	0	0	0	0	0	0	0
Ciliophora : Intramacronucleata	Spirotrichea	0	0	0.00840924	0	0	0.000984589	0	0	0	0
Ciliophora : Intramacronucleata	Litostomatea	0	0	0.00457415	0	0	0.00107021	0	0	0	0
Ciliophora : Intramacronucleata	Prostomatea	0	0	3.99489e-05	0	0	0.00111301	0	0	0	0
Ciliophora : Intramacronucleata	Oligohymenophorea	0	0	0.00856903	0	0	0.000556507	0	0	0	0
Ciliophora : Intramacronucleata	Unknown Intramacronucleata class	0	0	5.99233e-05	0	0	0	0	0	0	0
Eukaryota : Nucleus : Alveolata	Dinophyceae	0	0	0.000159795	0	0	0.00171233	0	0	0	0
Apicomplexa	Colpodellidae	0	0	0.0045342	0	0	4.28082e-05	0	0	0	0
Apicomplexa	Aconoidasida	0	0	1.99744e-05	0	0	0	0	0	0	0
Apicomplexa	Coccidia	0	0	1.99744e-05	0	0	0	0	0	0	0
Apicomplexa	Unknown Apicomplexa family	0	0	0.00017977	0	0	0.000171233	0	0	0	0
Ctenophora	Typhlocoela	0	0	1.99744e-05	0	0	0	0	0	0	0
Rotifera	Monogononta	0	0	0	0	0	0.00393836	0	0	0	0
Porifera	Calcarea	0	0	0.000519335	0	0	0.000513699	0	0	0	0
Porifera	Hexactinellida	0	0	5.99233e-05	0	0	0	0	0	0	0
Porifera	Demospongiae	0	0	0.000119847	0	0	0	0	0	0	0
Placozoa	Unknown Placozoa genus	0	0	1.99744e-05	0	0	4.28082e-05	0	0	0	0
Cnidaria	Hydrozoa	0	0	3.99489e-05	0	0	0	0	0	0	0
Cnidaria	Anthozoa	0	0	0	0	0	4.28082e-05	0	0	0	0
Cnidaria	Myxozoa	0	0	1.99744e-05	0	0	0	0	0	0	0
Arthropoda : Crustacea	Branchiopoda	0	0	0	0	0	0.00286815	0	0	0	0
Arthropoda : Hexapoda	Insecta	0	0	7.98977e-05	0	0	0	0	0	0	0
Arthropoda : Hexapoda	Unknown Hexapoda class	0	0	1.99744e-05	0	0	0	0	0	0	0
Chordata : Craniata (Chordata) : Vertebrata : Euteleostomi	Actinopterygii	0	0	0	0	0	4.28082e-05	0	0	0	0
	Total	0.768392	0.910937	0.92152	0.891159	0.923402	0.940753	0.911219	0.820932	0.900171	0.980977
	Unclassified at class level	0.231608	0.0890635	0.0784795	0.108841	0.0765975	0.0592466	0.0887811	0.179068	0.0998294	0.0190229
Relative abundance at order level
Parent taxa	Taxa	Abjiata	Arenguadi shallow	Arenguadi SG RNA	Arenguadi deep	Beseka	Beseka SG RNA	Beseka Prefilter	Chitu	Chitu Prefilter	Shalla
Thermoprotei	Unknown Thermoprotei order	0	0	0	0	0	0	0	0.000417278	0	0
Soil Crenarchaeotic Group (SCG) Group I.1b	Candidatus Nitrososphaera	0	0	0	0	0	0	0	1.77513e-05	0	0
Methanococci	Methanococcales	0	0	0	0	0	0	0	1.54607e-05	0	0
Methanomicrobia	Methanomicrobiales	0.000328797	0.0154583	0.000878875	0.286212	9.88144e-05	0	0	0.116589	0.0145051	0
Methanomicrobia	Methanosarcinales	0.000205486	0.000613251	5.99233e-05	0.0176451	0	0	2.4666e-05	0.0227648	0.0059727	0
Methanomicrobia	Unknown Methanomicrobia order	0	0	0	0	0	0	0	2.49128e-05	0	0
Methanobacteria	Methanobacteriales	0.000381382	4.54256e-05	0	0.000109878	0	0	0	0.000148543	0.000853242	0
Halobacteria	Halobacteriales	0.000863955	4.54256e-05	0.000759028	0.000329997	0	0.000128425	8.22199e-06	0.000472829	0	0
Halobacteria	Unknown Halobacteria order	0.000240866	0	5.99233e-05	5.506e-05	0	4.28082e-05	0	0.000172499	0	0
Thermoplasmata	WCHA1-57	7.00477e-05	0.00114696	0	0.00841317	0	0	0	0.041692	0.0110922	0
Thermoplasmata	South African Goldmine Gp(SAGMEG)	0	0	0	0	0	0	8.22199e-06	0.00312454	0	0
Thermoplasmata	Thermoplasmatales	0.000312465	0.000179405	7.98977e-05	0.0180366	0.000192668	0	1.6444e-05	0.0910268	0.0127986	0
Thermoplasmata	Unknown Thermoplasmata order	0	0	0	5.506e-05	0	0	0	0	0	0
Chrysiogenetes (class)	Chrysiogenales	0	0	0	0	5.75705e-05	0	0	3.19999e-05	0	0
Thermodesulfobacteria (class)	Unknown Thermodesulfobacteria (class) order	0	0	0	0	0	0	0	0.000467307	0	0
Caldisericia	Caldisericales	0	0	0	0.000165059	0	0	0	4.80736e-05	0	0
Fibrobacteria	P.palm C70	0.0001074	0	0	5.506e-05	0	0	8.22199e-06	3.91615e-05	0	0
Fibrobacteria	R76-B150	3.57999e-05	0	0	0	0	0	2.4666e-05	0	0	0.000112347
Fibrobacteria	Fibrobacterales	0.0001432	0.00138806	0.000319591	0.0014295	0.000266565	0.000171233	0.000304214	0	0	0
Fibrobacteria	Unknown Fibrobacteria order	0	0	0.000958773	0	0.000689039	0.000642123	0.000337102	0	0	0
Thermotogae (class)	Thermotogales	0	0	0	0.000989386	5.75705e-05	0	0	0.0134121	0.00170648	0
Thermotogae (class)	Unknown Thermotogae (class) order	0	8.78177e-05	0	0.00681413	0	0	0	0.00116878	0	0
Elusimicrobia (class)	Lineage IIb	0	0	0	0	5.75705e-05	0	8.22199e-06	0	0	0
Elusimicrobia (class)	Lineage IIc	0	0	0	0	0	4.28082e-05	0	0	0	0
Elusimicrobia (class)	12-31	0	0	0	0.00170384	0	0	0	0	0	0
Elusimicrobia (class)	Lineage IV	0	0	0	0	3.62832e-05	0	0	0	0	0
Elusimicrobia (class)	Rs-M47	0	0	0	0.000495298	0	0	0	0	0	0
Elusimicrobia (class)	Lineage I (Endomicrobia)	0	0	0	0.000495298	0	0	0	0	0	0
Elusimicrobia (class)	Unknown Elusimicrobia (class) order	0	0	0	0	5.75705e-05	0	0	0	0	0
Synergistia	Synergistales	0	0.000129842	0	0.00115432	0	0.000128425	8.22199e-06	0.000224137	0.000853242	0
Synergistia	Unknown Synergistia order	0	0	5.99233e-05	0	0	4.28082e-05	0	0	0	0
Gemmatimonadetes (class)	AT425-EubC11 terrestrial group	0.0053769	0	0	0	0.000115141	4.28082e-05	3.2888e-05	2.65332e-05	0	0
Gemmatimonadetes (class)	S0134 terrestrial group	3.42477e-05	0	0	0	4.12439e-05	0	0	1.39622e-05	0	0
Gemmatimonadetes (class)	PAUC43f marine benthic group	0	0	0	0	0	0	8.22199e-06	0	0	0
Gemmatimonadetes (class)	Gemmatimonadales	6.84955e-05	0	0	0	0.00662825	0.00303938	0.00172662	0	0	0
Gemmatimonadetes (class)	BD2-11 terrestrial group	0.00161646	0.00961532	0.0133429	0.000330239	0.00299864	0.00410959	0.00124974	0.000121216	0	0.00376394
Gemmatimonadetes (class)	Unknown Gemmatimonadetes (class) order	0	0	0.00111857	0	0.000172712	0	0	3.77131e-05	0	0
Ignavibacteria	Ignavibacteriales	0.000277086	4.57938e-05	0	0.000109878	0.000266565	0.000856164	0.00012333	4.80736e-05	0.000853242	0
Chlorobia	Chlorobiales	3.57999e-05	0.00374534	0.00353547	5.506e-05	0.000736575	0.0015839	0.000715313	0	0	0.0023864
Spirochaetes (class)	SHA-41	0	0	0	0.000220119	0	0	0	0	0	0
Spirochaetes (class)	GZKB75	0	0	0	5.4939e-05	0	0	0	4.42845e-05	0	0
Spirochaetes (class)	LNR A2-18	0	0	0	5.506e-05	0	0	0	0	0	0
Spirochaetes (class)	Spirochaetales	0.00972706	0.00166329	0.00329578	0.0209057	0.000830429	0.000770548	0.000131552	0.00770067	0.0213311	0.0039717
Spirochaetes (class)	Unknown Spirochaetes (class) order	0	0	0.000159795	0.000219877	5.75705e-05	0	0	1.2571e-05	0	0
Halanaerobiales class incertae sedis	Halanaerobiales	0.000513716	0.000179037	0	0.0133574	0	0	8.22199e-06	0.0223349	0.00170648	0
Halanaerobiales class incertae sedis	Unknown Halanaerobiales class incertae sedis order	0	0	0	5.4939e-05	0	0	0	0.000267696	0	0
Lentisphaeria	SS1-B-03-39	0	0	0	0	0	0	0	3.3212e-05	0	0
Lentisphaeria	LD1-PA34	3.42477e-05	0	3.99489e-05	0.000165059	0	0	8.22199e-06	0.000114758	0	0
Lentisphaeria	LD1-PA20	0	0	0	0	0	0	0	0.000183909	0	0
Lentisphaeria	BS5	3.42477e-05	0	0	0.000274937	0	0	0	0	0	0
Lentisphaeria	Ver1	0	0	1.99744e-05	0	0	0	0	1.54607e-05	0	0
Lentisphaeria	LD1-PB3	3.42477e-05	4.20239e-05	0	5.506e-05	0	0	0	0	0	0
Lentisphaeria	DEV055	3.57999e-05	0.0170304	0.00451422	0.000164938	3.62832e-05	0	0.00012333	0.00147401	0.00682594	0
Lentisphaeria	c5LKS8	0	0	0	0	0	0	0	0	0	0
Lentisphaeria	ML1228J-2	0.00236345	0.000614724	0.000239693	0.000275058	0	0	9.86639e-05	0.0206858	0.0162116	0
Lentisphaeria	Lentisphaerales	0	0	0	0	0	4.28082e-05	0	0	0	0
Lentisphaeria	PBS-III-20	0	0.000133612	3.99489e-05	0.00165095	0.00518668	0	0.000386434	9.63035e-05	0.00170648	0
Lentisphaeria	RFP12 gut group	9.76658e-05	4.57938e-05	0	0.00374045	0	0	0	1.24564e-05	0	0
Lentisphaeria	WCHB1-41	6.84955e-05	0.000750633	0.000199744	0.00616285	7.25663e-05	0	3.2888e-05	0.00239977	0.00426621	0
Lentisphaeria	Victivallales	0.000231132	9.08513e-05	0.000199744	0.0026401	0	0.00389555	1.6444e-05	0.00146819	0.00426621	0
Lentisphaeria	Unknown Lentisphaeria order	0	0	0.00053931	0.00011012	0	0.00166952	0	1.2571e-05	0	0
Chlamydiae (class)	Chlamydiales	0.00167985	0.00363363	0.0052333	0.000275179	0.00155754	0.00171233	0.00105242	0.00018687	0	0.0027528
Chlamydiae (class)	Unknown Chlamydiae (class) order	0.00162106	4.54256e-05	0.00155801	0.000219877	5.75705e-05	0.000128425	3.2888e-05	0.000137054	0.00255973	0.00016965
Nitrospirae : Nitrospira	Nitrospirales	0	0	0	0	0.00209588	0.00385274	0.00138952	0	0	0.00016965
Deinococci	Deinococcales	0.0260939	0.0314492	0.00119847	0.0114452	0.00906255	0.00723459	0.0214841	0.0109923	0	0.00291257
Deinococci	Unknown Deinococci order	0	0	1.99744e-05	0	0	0.000214041	0	0	0	0
Mollicutes	DMI	0	0	0	0.000494693	0	0	0	0	0	0
Mollicutes	Haloplasmatales	0	0	0	0	0	0	0	4.09537e-05	0	0
Mollicutes	Mycoplasmatales	0	0	0	0	0	4.28082e-05	0	1.39622e-05	0	0
Mollicutes	Acholeplasmatales	0.0184125	0.00887388	0.00159795	0.0631227	0.000265234	4.28082e-05	2.4666e-05	0.00108859	0	0.000405919
Mollicutes	Unknown Mollicutes order	0	0	1.99744e-05	5.4939e-05	0	8.56164e-05	0	0	0	0
Spartobacteria	Chthoniobacterales	0.0109548	0.0246372	7.98977e-05	0.00285925	0.0156253	0.0010274	0.0344502	2.97094e-05	0	0.0022399
Verrucomicrobiae	Verrucomicrobiales	0.00365661	0.000666953	0.000119847	0.00473008	0.000989702	0.000428082	0.00476876	2.64186e-05	0	0
Opitutae	Puniceicoccales	0.0002506	0	0.000199744	0	0	0	0	0	0	0
Opitutae	Opitutales	0	0	0.00291627	0	0	0.00749144	0	0	0	5.73033e-05
Opitutae	vadinHA64	0	0	0	0	0	8.56164e-05	0	0	0	0
Opitutae	Unknown Opitutae order	0	0	0	0	0	4.28082e-05	0	0	0	0
Fusobacteria (class)	Fusobacteriales	0.00037983	0	1.99744e-05	0.000714691	0.000866939	0	0.00781912	0.00591442	0.0119454	0
Fusobacteria (class)	Unknown Fusobacteria (class) order	0.00145493	0	0	5.4939e-05	0	0	0	0	0	0.000120817
Clostridia	D8A-2	0.000166161	0	0	0.000715417	0	0	0	0.000360661	0	0
Clostridia	Thermoanaerobacterales	0.0001074	0.00054502	0	0.00263998	0	0	0	0.000743389	0	0
Clostridia	Clostridiales	0.00616669	0.0289805	0.00377517	0.0679787	0.00507346	0.00166952	0.0016444	0.0291906	0.142491	0.000682551
Clostridia	Unknown Clostridia order	6.84955e-05	0	3.99489e-05	0.000219877	0	0.000898973	0.000460432	0.000833524	0.00170648	0
Erysipelotrichi	Erysipelotrichales	0	0	0.000519335	0.000164817	7.75271e-05	0.000642123	4.9332e-05	1.42487e-05	0	0
Erysipelotrichi	Unknown Erysipelotrichi order	0	0	0.00017977	0	0	4.28082e-05	0	0	0	0
Bacilli	C178B	0	0	3.99489e-05	0	0	0	0	0	0	0
Bacilli	Bacillales	0.0175387	0.00293963	0.000339565	0	0.00118467	0.000171233	0.000970195	0.00389711	0.00767918	0.00134083
Bacilli	Lactobacillales	0.0015069	0	0	5.506e-05	7.25663e-05	0	0.0004111	0.000221386	0	0
Bacilli	Unknown Bacilli order	0	0	0	0	0.000181416	0	8.22199e-06	0	0	0
Nitriliruptoria	Euzebyales	0	0	0	0	0	0	4.111e-05	0	0	0
Nitriliruptoria	Nitriliruptorales	0.0524274	0.00858836	0.00393496	0.00104493	0.00855556	0.00201199	0.00383967	0.000276062	0.00511945	0.0584044
Coriobacteriia	Coriobacteriales	6.84955e-05	0	0	0	0	0	0	0	0	0
Actinobacteria (class)	Actinomycetales	0	0	0	0	0	0	8.22199e-06	0	0	0
Actinobacteria (class)	Kineosporiales	0	0	0	0	0	4.28082e-05	8.22199e-06	0	0	0
Actinobacteria (class)	Propionibacteriales	0	0	0	0	7.25663e-05	4.28082e-05	8.22199e-06	0	0	0
Actinobacteria (class)	Corynebacteriales	0	0	0	0	7.75271e-05	0	2.4666e-05	0	0	0
Actinobacteria (class)	Streptomycetales	0	0	0	0	0	0	8.22199e-06	0	0	0
Actinobacteria (class)	Streptosporangiales	0	0	0	0	0	0	1.6444e-05	0	0	0
Actinobacteria (class)	Micrococcales	0.0309466	0.00150899	9.98722e-05	0.000990112	0.0108003	0.00175514	0.00800822	6.58093e-05	0.000853242	0.00577461
Actinobacteria (class)	Frankiales	0	0.000761943	5.99233e-05	5.4939e-05	0.0062455	0.00488014	0.0036259	0	0	0.000715585
Actinobacteria (class)	PeM15	0.00751112	0.00587374	0	0.000384936	0.0030789	0	0.00136485	1.2571e-05	0	6.04084e-05
Actinobacteria (class)	Unknown Actinobacteria (class) order	0	0	0	0	0	4.28082e-05	0	0	0	0
Thermoleophilia	Solirubrobacterales	3.42477e-05	0.000354304	3.99489e-05	0.000384815	0.0030626	0	0.000312436	3.55025e-05	0	0
Thermoleophilia	AKIW543	3.42477e-05	0	0	0	0.00148353	0	0.000353546	0	0	0.000224694
Thermoleophilia	Unknown Thermoleophilia order	0	0	0	0	0	0	0	1.39622e-05	0	0
Acidimicrobiia	Acidimicrobiales	0.0384522	0.0258275	0.000838926	0.0011559	0.031559	0.00132705	0.0110257	0.000409629	0	0.00402193
Acidimicrobiia	Unknown Acidimicrobiia order	3.42477e-05	0	0	0	0	0	8.22199e-06	1.24564e-05	0	0
Prolixibacter incertae sedis	Prolixibacter	0	0	0	0	0	0	0	5.33529e-05	0	0
Prolixibacter incertae sedis	Unknown Prolixibacter incertae sedis genus	0	0	0	0	0	0	0	0	0	0
Rhodothermaceae incertae sedis	Rubricoccus	0	0	0	0	0	0	8.22199e-06	0	0	0
Rhodothermaceae incertae sedis	Unknown Rhodothermaceae incertae sedis genus	3.42477e-05	0	0	0	0	0	1.6444e-05	0	0	0
Balneolales incertae sedis	Balneola incertae sedis	0	0	0	0	0.000115141	0	0	0	0	0.000224694
Balneolales incertae sedis	Gracilimonas incertae sedis	0.000133466	0	7.98977e-05	0	0.000115141	0	0	0.00568276	0.00341297	0.000224694
Balneolales incertae sedis	Unknown Balneolales incertae sedis order	3.57999e-05	0	1.99744e-05	0	0	0	0	1.2571e-05	0	0
Cytophagia	Cytophagales	0.0079619	0.00191764	0.00017977	0.00429311	0.0595364	0.0077911	0.0162713	0.000117486	0	0.00116723
Cytophagia	Unknown Cytophagia order	0	4.57938e-05	0	0	0.000115141	0.000385274	0	0	0	0
Bacteroidia	Bacteroidales	0.00196502	0.00385128	0.000499361	0.0552314	0.00232918	0.000128425	0.00263926	0.160521	0.127986	0.000692435
Bacteroidia	Unknown Bacteroidia order	0	0	5.99233e-05	0	0	4.28082e-05	0	0	0	0
Sphingobacteria	Sphingobacteriales	0.0222094	0.0278162	0.0127637	0.0442807	0.143044	0.0435788	0.02474	0.00361343	0.00341297	0.0247442
Sphingobacteria	Unknown Sphingobacteria order	0	0	0.00329578	0.000494935	0.000140058	0.00637842	8.22199e-06	0	0	0
Flavobacteria	Flavobacteriales	0.0385244	0.0112299	0.00251678	0.00187047	0.132824	0.0613014	0.0937636	0.0110187	0.00426621	0.245752
Flavobacteria	Unknown Flavobacteria order	0	0	0.000159795	0	0	0.000984589	0	0	0	0
Cyanobacteria (class)	SM2F09	0	0	0	0	0	4.28082e-05	0	0	0	0
Cyanobacteria (class)	SHA-109	3.42477e-05	0	0	0	0	0	0.000131552	0	0	0
Cyanobacteria (class)	WD272	0	0	0	0	0	0	0	0.000904863	0	0
Cyanobacteria (class)	ML635J-21	0	0	0	0.000770477	0.00174479	0.000342466	0.000295992	8.66294e-05	0	0.00138346
Cyanobacteria (class)	Nostocales	0	0.000216923	0.013303	0	0	0	1.6444e-05	0	0	0
Cyanobacteria (class)	Pseudanabaenales	0	0	0.0127836	0	0	4.28082e-05	0	0	0	0
Cyanobacteria (class)	Chroococcales	0	0	1.99744e-05	0	0	0	8.22199e-06	0	0	0
Cyanobacteria (class)	Oscillatoriales	0	0	0.0127237	0	0	0	0	0.000174325	0.28157	0
Cyanobacteria (class)	Synechococcales	0.000234657	0	0.000579259	0	0	0.00171233	0.000115108	0	0	0
Cyanobacteria (class)	Unknown Cyanobacteria (class) order	0	0	0	0	0	0.000770548	5.7554e-05	3.55025e-05	0	0
Thermomicrobia	AKYG1722	0.000239734	0	0	0	0	0	0	0	0	0
Thermomicrobia	JG30-KF-CM45	3.42477e-05	0	0	0	0	0	1.6444e-05	0	0	0
Ktedonobacteria	JG30-KF-CM66	0.00116598	0	0	0	0.000331509	4.28082e-05	0.00134018	0	0	0.00137104
Caldilineae	Caldilineales	0.000207039	0.00176435	0.000119847	0.00225359	0.00117367	0	0.00345324	0.000467198	0.000853242	0.00101112
Caldilineae	Unknown Caldilineae order	0	0	3.99489e-05	0	0	0	0	0	0	0
Chloroflexi Subdivision 6	FS117-23B-02	0	0	0	0.000164817	0	0	0	0	0	0
Chloroflexi Subdivision 6	FS118-62B-02	0	0	0	0.00258298	5.75705e-05	0	0	0.000125726	0	0
Chloroflexi Subdivision 6	S085	0.000205486	0	0	0	0	0	4.111e-05	0	0	0.000224694
Chloroflexi Subdivision 6	FW22	0	0	0	0	0	0	0	0	0	0
Chloroflexi Subdivision 6	Dehalococcoidetes	0	0	1.99744e-05	0	0	0	0	0	0	0
Chloroflexi Subdivision 6	vadinBA26	0	0	0	0	0.000115141	0	0	0	0	0
Chloroflexi Subdivision 6	GIF3	0	0	0	0	0	0	0	3.89896e-05	0	0
Chloroflexi Subdivision 6	GIF9	0	0	0	0	0	0	0	3.02077e-05	0	0
Chloroflexi Subdivision 6	Sh765B-AG-111	0	0	0	0	0	0	0	0	0	0
Anaerolineae	Anaerolineales	0	0	0.000739054	0	0	0	0	1.39622e-05	0	0
Chloroflexi (Class)	AKIW781	0	0	0	0	0	0	0	0	0	0.000112347
Chloroflexi (Class)	Chloroflexales	3.42477e-05	0	0	0	0.00544044	0.000171233	0.000698869	0	0	0
Chloroflexi Subdivision 10	KD4-96	0	0	0	5.4939e-05	0	0	1.6444e-05	0	0	0
Chloroflexi Subdivision 10	Gitt-GS-136	0	0	0	0	0	0	1.6444e-05	0	0	0
Phycisphaerae	062DZ93 hypersaline microbial mat group	0	0	0	0	0	0	0	0	0	0
Phycisphaerae	S-70	0	4.54256e-05	0	0.00329695	0.000469155	0	2.4666e-05	0	0	0
Phycisphaerae	ML-A-10	3.57999e-05	0.000217659	7.98977e-05	0.00379563	0	0	0	0.00602115	0.0059727	0
Phycisphaerae	KCLunmb-38-53	0	4.57938e-05	0.000199744	0	0	4.28082e-05	0	0.000104488	0	0
Phycisphaerae	SHA-43	0	0	0	0.000714933	0	0	0	6.39024e-05	0.00170648	0
Phycisphaerae	CCM11a	0	0	0	0.00131926	0	0	8.22199e-06	0	0	0
Phycisphaerae	mle1-8	0	0	0	0	0	0	0	0	0	0
Phycisphaerae	Pla1 lineage	0	0.000225199	0	0.00566767	0	0	8.22199e-06	0.000122159	0.000853242	0
Phycisphaerae	Phycisphaerales	0.00446323	0.0883122	0.0944791	0.00648885	0.0293	0.0910103	0.0505735	0.000377171	0.000853242	0.0429574
Phycisphaerae	vadinBA30 marine sediment group	0	8.40477e-05	3.99489e-05	0.00313612	0	0	3.2888e-05	0.0013106	0.0059727	0
Phycisphaerae	WD2101 soil group	0	4.57938e-05	0	0.000989628	0	4.28082e-05	4.111e-05	0	0	0
Phycisphaerae	Unknown Phycisphaerae order	0	0.000694265	1.99744e-05	0.000109999	0	4.28082e-05	0	0.00109448	0.00170648	0
Planctomycetacia	Brocadiales	0	0	0	0	0.000115141	0	6.5776e-05	0	0	0
Planctomycetacia	Planctomycetales	0.0211059	0.0279908	0.00365532	0.0193132	0.0102139	0.00239726	0.0458212	0.00828044	0.0110922	0.0137193
Planctomycetacia	Unknown Planctomycetacia order	0	0	3.99489e-05	0	0	8.56164e-05	8.22199e-06	0	0	0
RB25	Acidobacteria group 22	0	0	0	0	0	4.28082e-05	1.6444e-05	0	0	0
Acidobacteria (class)	Acidobacteria group 9 - BPC015	0	0	0	0	0	0	4.111e-05	0	0	0
Acidobacteria (class)	Acidobacteria group 15 - JG37-AG-116	0	0	0	0	0	0	8.22199e-06	0	0	0
Acidobacteria (class)	AT-s3-28	0	0	0	0	0	0	2.4666e-05	0	0	0
Acidobacteria (class)	Acidobacteria group 21 (BPC102)	6.84955e-05	0	0	0.000164817	0	0	6.5776e-05	0	0	0
Acidobacteria (class)	Acidobacteria group 4	0	0.000880842	0.00017977	0	0.0079196	4.28082e-05	0.0160164	0	0	0
Acidobacteria (class)	Acidobacteria group 2 - DA052	0	0	0	0	5.75705e-05	0	1.6444e-05	0	0	0
Acidobacteria (class)	Acidobacteriales (Acidobacteria group 1)	0	0	0	0	5.75705e-05	0	0.000131552	1.39622e-05	0	0
Acidobacteria (class)	Acidobacteria group 18 (BPC102)	0	0	0	5.506e-05	0	0	2.4666e-05	0	0	0
Acidobacteria (class)	Acidobacteria group 6 (DA023)	0	4.54256e-05	0	0	0.00276737	0.00136986	0.0140349	4.2173e-05	0	0.000224694
Acidobacteria (class)	Acidobacteria group 3	9.76658e-05	0.000445524	0.000978747	0	0.0016589	0.000171233	0.000419322	0	0	0
Holophagae	Acidobacteria group 10	0	0	0	0	0	0	8.22199e-06	0	0	0
Holophagae	Acidobacteria group 7	3.42477e-05	0	1.99744e-05	0	0	4.28082e-05	4.111e-05	0	0	0
Holophagae	Acidobacteria group 23	0	0	0	0	0	0	0	1.24564e-05	0	0
SPOTSOCT00	5m83	0.0130363	0	0.000499361	0	0.0247642	0.000342466	0.00395478	0	0	0.02156
Zetaproteobacteria	Mariprofundales	0.00086266	0	0.00017977	0.000330118	0	0.000171233	0	0.000622945	0.00170648	0
Epsilonproteobacteria	Campylobacterales	3.57999e-05	0	0	0	0	8.56164e-05	0	3.77131e-05	0	0.000172755
Epsilonproteobacteria	Unknown Epsilonproteobacteria order	0	0	0	0	0	0.000299658	0	0	0	0
Deltaproteobacteria	DTB120	0	0	1.99744e-05	0.00060566	0	0	0	0.000135465	0	0
Deltaproteobacteria	Nitrospinaceae order incertae sedis	0	4.57938e-05	0	0	0	0	0	0.00085492	0.000853242	0
Deltaproteobacteria	Syntrophorhabdaceae Order Incertae Sedis	0	0	0	5.4939e-05	0	0	0	0	0	0
Deltaproteobacteria	Desulfarculales	0	0.000179037	0.000439438	0.000770477	0	0	3.2888e-05	0.000234751	0	0
Deltaproteobacteria	GR-WP33-30	0	0	0	0.00011012	0.00081203	0.00162671	0.000682425	0	0	0
Deltaproteobacteria	Syntrophobacterales	0.000133466	0.0122679	0.000339565	0.0134837	0.0048269	0	0.00020555	0.000162129	0	0
Deltaproteobacteria	Sva0485	0	4.20239e-05	0	0.000935294	0	0	8.22199e-06	7.11042e-05	0	0
Deltaproteobacteria	Bdellovibrionales	0.0054457	0.00573214	0.00447427	0.00121023	0.0052873	0.00603596	0.00192395	2.94229e-05	0	0.000937174
Deltaproteobacteria	Sh765B-TzT-29	6.84955e-05	0	0	0	5.75705e-05	0	0.00012333	1.24564e-05	0	0
Deltaproteobacteria	Desulfovibrionales	0.000172791	0.00095735	0.00619207	0.000824811	0.000307809	0	3.2888e-05	0.0296955	0.052901	0
Deltaproteobacteria	Desulfobacterales	0.000136991	0.000168095	0.000798977	0.0027507	0.000287853	0	4.111e-05	5.66263e-05	0	0
Deltaproteobacteria	Desulfuromonadales	0.00411296	0.00093344	0.00261665	0.00269346	0.00558316	0.000941781	0.00243371	0.0253496	0.00767918	0.0013812
Deltaproteobacteria	SAR324 clade(Marine group B)	0	0	0	5.4939e-05	5.75705e-05	0	0	0.00912557	0	0
Deltaproteobacteria	Myxococcales	0.000457638	0.00262634	0.00195749	0.000549995	0.0133555	0.00509418	0.00520452	0.000586033	0.00170648	0.000411284
Deltaproteobacteria	Unknown Deltaproteobacteria order	3.57999e-05	0	0.00297619	0.00110011	0.000130137	0.00141267	2.4666e-05	0.000450567	0.000853242	6.04084e-05
Betaproteobacteria	B1-7BS	0	0	0.000319591	0	0	0	8.22199e-06	0	0	0
Betaproteobacteria	SC-I-84	0	0	0	0	0	0	8.22199e-06	0	0	0
Betaproteobacteria	TRA3-20	0	0	0	0	0.00324255	0.000256849	0.000386434	0	0	0
Betaproteobacteria	Nitrosomonadales	0	4.57938e-05	0.000279642	0	0.000950871	0.000299658	0.000106886	0	0	0.000120817
Betaproteobacteria	Rhodocyclales	0.000464236	0.0498439	0.0424257	0.0322062	0.000410254	0.00047089	0.00061665	0.000138667	0	0.000408179
Betaproteobacteria	Neisseriales	0	0	0	0	0.000576674	4.28082e-05	0.000106886	0	0	0
Betaproteobacteria	Hydrogenophilales	3.57999e-05	0	0	0	0.0017894	0.00196918	0.000805755	0	0	0.000172755
Betaproteobacteria	Methylophilales	0	0	0.00017977	0	0.00411224	0.000856164	0.000279548	1.39622e-05	0	0
Betaproteobacteria	Burkholderiales	0.121282	0.0357198	0.0271652	0.010126	0.0895103	0.235103	0.0620432	0.00155576	0	0.0527233
Betaproteobacteria	Unknown Betaproteobacteria order	0	0	1.99744e-05	0	0	8.56164e-05	0	0	0	0
Alphaproteobacteria	Parvularculales	0	0	0	0	0	4.28082e-05	5.7554e-05	0	0	0
Alphaproteobacteria	MNG3	0	0	0	0	0.000140058	0.000214041	1.6444e-05	0	0	0
Alphaproteobacteria	Caulobacterales	0.000266931	0	1.99744e-05	0	7.75271e-05	0	4.111e-05	0	0	6.04084e-05
Alphaproteobacteria	DB1-14	0.000141648	0	0	0.00011012	0	8.56164e-05	0	0	0	0
Alphaproteobacteria	Sphingomonadales	3.42477e-05	0	9.98722e-05	0	0.000716845	0	0.0011593	1.42487e-05	0.000853242	0
Alphaproteobacteria	Rhizobiales	0.0010425	9.08513e-05	0.000239693	0.000219756	0.000108849	8.56164e-05	0.000846865	0.00019885	0	6.04084e-05
Alphaproteobacteria	Rickettsiales	0.00534649	0.0276243	0.00651167	0.00016518	0.0146705	0.00723459	0.0124152	8.82688e-05	0	0.0180655
Alphaproteobacteria	Rhodobacterales	0.110411	0.00084976	0.000419463	0.00088096	0.00588229	0.00351027	0.00694758	0.0194467	0.0110922	0.0369834
Alphaproteobacteria	Rhodospirillales	0.00149351	0.00591181	0.00635187	0.00011012	0.00378344	0.009375	0.000986639	0.000190456	0	0.00239684
Alphaproteobacteria	Unknown Alphaproteobacteria order	0.00228806	0.000693161	0.00169783	0.000109999	0.00170641	0.00445205	0.000427544	1.42487e-05	0	0.000604084
Gammaproteobacteria	EC3	0	0	3.99489e-05	0	0	0	0	0	0	0
Gammaproteobacteria	Methylonatrum	0	0	3.99489e-05	0	0	0	0	1.2571e-05	0	0
Gammaproteobacteria	34P16	0	0	0	0	0	4.28082e-05	2.4666e-05	0	0	0
Gammaproteobacteria	PYR10d3	0	0	0	0	0	0.000770548	0	0	0	0
Gammaproteobacteria	Thiobacillus	0	0	0	0	9.38537e-05	0	0	0	0	0
Gammaproteobacteria	Alkalimonas Order Incertae Sedis	0.000568111	0.000136277	0	0	0	4.28082e-05	2.4666e-05	0.000160118	0	0.0298947
Gammaproteobacteria	E01-9C-26 marine group	0	0	0	0	5.75705e-05	0	2.4666e-05	4.07819e-05	0	0.000112347
Gammaproteobacteria	Thioprofundum Order Incertae Sedis	0	0	0.000119847	0	0	0.000171233	0	0	0	0
Gammaproteobacteria	Arenciella Order Incertae Sedis	0	0	3.99489e-05	0	0	0	0	0	0	0
Gammaproteobacteria	Thiohalophilus Order Incertae Sedis	0	0	5.99233e-05	0	0	0	0	0	0	0
Gammaproteobacteria	NKB5	0.000407448	0	0.00113854	0	0.000420289	0	5.7554e-05	0	0	5.73033e-05
Gammaproteobacteria	1013-28-CG33	3.57999e-05	0	0	0	0	4.28082e-05	0	0	0	0
Gammaproteobacteria	Sedimenticola Order Incertae Sedis	0	0	0	0	0	4.28082e-05	0	0	0	0
Gammaproteobacteria	KI89A clade	0	0.000411408	0.00159795	0	0.00047556	0.00714897	0.000213772	1.42487e-05	0	0
Gammaproteobacteria	Methylococcales	0	0.0533477	0.0655761	0.00709984	9.88144e-05	0	8.22199e-06	0.000600154	0.000853242	0.00374811
Gammaproteobacteria	Acidithiobacillales	0	4.57938e-05	0	0.00016518	4.12439e-05	0.00410959	8.22199e-06	0	0	0
Gammaproteobacteria	Legionellales	0.000239734	0	0.00135826	0.000219877	0.000527807	4.28082e-05	0.000279548	0	0	0.000295832
Gammaproteobacteria	Aeromonadales	3.42477e-05	0	0	0	0.00627413	0.000128425	0.00166906	0	0	6.04084e-05
Gammaproteobacteria	Vibrionales	0.0170127	4.57938e-05	1.99744e-05	0	0.0189458	0.00475171	0.259642	1.39622e-05	0	0.0282801
Gammaproteobacteria	Chromatiales	0.021016	0.0560416	0.240213	0.0351772	0.00273305	0.00226884	0.0029517	0.0659667	0.0255973	0.00314263
Gammaproteobacteria	Marinicella Order Incertae Sedis	0.0430686	0	5.99233e-05	0.00011012	0.000130137	0	0.000139774	0.00612592	0.0298635	0.00195282
Gammaproteobacteria	Pseudomonadales	0.000234657	0.0570864	0.0262864	0.000109878	0.0021456	0.00543664	0.00105242	4.07819e-05	0.00170648	0.000468587
Gammaproteobacteria	Enterobacteriales	3.42477e-05	4.20239e-05	0	5.4939e-05	0.00022266	0	0.00104419	0	0	0
Gammaproteobacteria	Alteromonadales	0.00211488	0.000662079	7.98977e-05	0.000109999	0.00400794	0.00860445	0.00494964	1.39622e-05	0	0.0133629
Gammaproteobacteria	Oceanospirillales	0.0146305	0.0126896	0.00595238	0.00143071	0.0268729	0.0145548	0.0108201	0.00232876	0.00426621	0.0646013
Gammaproteobacteria	Thiotrichales	0.00203125	0	0.000978747	0	0.00569866	0.00475171	0.00102775	0.013456	0	0.000587144
Gammaproteobacteria	Xanthomonadales	0.00185348	0.00653188	0.00451422	0.00385251	0.0034483	0.0139555	0.00763823	0.000241402	0	0.00205217
Gammaproteobacteria	Pasteurellales	0	0	0	0	0	0	8.22199e-06	0	0	0
Gammaproteobacteria	Unknown Gammaproteobacteria order	0	0	0.00449425	5.506e-05	0	0.00184075	0	0.000213593	0	0
Gammaproteobacteria	Unknown Gammaproteobacteria genus	0	0	0	0	0	4.28082e-05	0	1.39622e-05	0	0
Prochlorales (Plastid)	unclassified Prochlorales (Plastid)	0	0	0	0	0	0.000128425	0	0	0	0
Prochlorales (Plastid)	Unknown Prochlorales (Plastid) order	0	0	0	0	0	4.28082e-05	0	0	0	0
Pyrenomonadales (Plastid)	Geminigeraceae (Plastid)	0.00181293	0.000827877	0.0018776	0	0.00554359	0.0331764	0.000304214	0.0001011	0.00511945	0.00714964
Pyrenomonadales (Plastid)	Chroomonadaceae (Plastid)	0	0	0	0	0	0.011387	4.9332e-05	0	0	0
Cryptomonadales (Plastid)	Cryptomonadaceae (Plastid)	0	0	0	0	0.000300187	0.000299658	4.111e-05	0	0	0
Cryptomonadales (Plastid)	Hemiselmidaceae (Plastid)	0	0	0	0	0	0.000256849	0	0	0	0
Dinophyceae (Plastid)	Dinophysiales (Plastid)	0	0	0	0	0	4.28082e-05	0	0	0	0
Euglenida (Plastid)	Euglenales (Plastid)	0	0	3.99489e-05	0	0	0	0.000139774	0	0	0
Fragilariophyceae (Plastid) : Fragilariophycidae (Plastid)	Fragilariales (Plastid)	0	0	1.99744e-05	0	0	0	0	0	0	0
Bacillariophyta (Plastid)	Bacillariophyceae (Plastid)	0.0001432	0	7.98977e-05	0	3.62832e-05	0	0	0	0	0
Bacillariophyta (Plastid)	Coscinodiscophyceae (Plastid)	0	0	0	0	0.00048282	0.000770548	0.0419733	0	0	0.000298937
Florideophyceae (Plastid)	Batrachospermales (Plastid)	0	0	0	0	0	0	8.22199e-06	0	0	0
Bangiophyceae (Plastid)	Unknown Bangiophyceae (Plastid) order	0	0	0	0	0	4.28082e-05	0	0	0	0
Pavlovales (Plastid)	Pavlovaceae (Plastid)	0.000390663	0.100691	0.0199345	0.000769267	4.12439e-05	0	0	5.85332e-05	0.000853242	0.000656022
Chlorophyceae (Plastid)	Chlamydomonadales (Plastid)	0	0	1.99744e-05	0	0	0.00869007	0	0	0	0
Chlorophyceae (Plastid)	Unknown Chlorophyceae (Plastid) order	0	0	0	0	0	0.00299658	0	0	0	0
Trebouxiophyceae (Plastid)	Chlorella (Plastid) (Trebouxiophyceae (Plastid))	0	0	0	0	0	8.56164e-05	0	0	0	0
Trebouxiophyceae (Plastid)	Chlorellales (Plastid)	0	0	0.00225711	0	0	0.000984589	8.22199e-06	0	0	0
Trebouxiophyceae (Plastid)	Unknown Trebouxiophyceae (Plastid) order	0	0	3.99489e-05	0	0	0.00119863	0	0	0	0
Trebouxiophyceae (Plastid)	Unknown Trebouxiophyceae (Plastid) family	0	0	0	0	0	0.000556507	0	0	0	0
Prasinophyceae (Plastid)	Pseudoscourfieldiales (Plastid)	0	0	0	0	0	4.28082e-05	0	0	0	0
Prasinophyceae (Plastid)	Unknown Prasinophyceae (Plastid) order	0	0	0	0	0	0.00149829	0	0	0	0
Histionidae (Mitochondrion)	Reclinomonas (Mitochondrion)	0.00255813	8.40477e-05	3.99489e-05	0	0	0	0	0.000583958	0	0.000658282
Histionidae (Mitochondrion)	Unknown Histionidae (Mitochondrion) order	0.00160786	0.000175635	0	0	0.000160015	0	8.22199e-06	0	0	0.000181225
Trebouxiophyceae (Mitochondrion)	Chlorellales (Mitochondrion)	0	4.20239e-05	0	0	0	0	0	0	0	0
Charophyceae (Mitochondrion)	Charales (Mitochondrion)	0	0	0	0	0	4.28082e-05	0	0	0	0
Raphidophyceae (Mitochondrion)	Chattonellales (Mitochondrion)	0	0	1.99744e-05	0	0	0	0	0	0	6.04084e-05
Jakobida	Andalucia	0	0	1.99744e-05	0	0	4.28082e-05	0	0	0	0
Centroheliozoa	Acanthocystidae	0	0	0.00117849	0	0	0	0	0	0	0
Centroheliozoa	Heterophryidae	0	0	0.00105864	0	0	0	0	0	0	0
Glaucocystophyceae	Cyanophoraceae	0	0	0.00389501	0	0	0	0	0	0	0
Glaucocystophyceae	Unknown Glaucocystophyceae genus	0	0	0.00311601	0	0	0.000128425	0	0	0	0
Glaucocystophyceae	Unknown Glaucocystophyceae family	0	0	0.000239693	0	0	0	0	0	0	0
Apusozoa	Apusomonadidae	0	0	7.98977e-05	0	0	0	0	0	0	0
Eukaryota : Nucleus	Choanoflagellida	0	0	0.0025767	0	0	0.00175514	0	0	0	0
Flabellinea	Dactylopodida	0	0	0.00115852	0	0	0	0	0	0	0
Flabellinea	Unknown Flabellinea order	0	0	7.98977e-05	0	0	0	0	0	0	0
Tubulinea : Euamoebida	Leptomyxida	0	0	3.99489e-05	0	0	0	0	0	0	0
Tubulinea : Euamoebida : Tubulinida	Unknown Tubulinida family	0	0	0.000219719	0	0	0	0	0	0	0
Centramoebida	Acanthamoebidae	0	0	0.000479386	0	0	0	0	0	0	0
Ichthyosporea	Ichthyophonida	0	0	0	0	0	4.28082e-05	0	0	0	0
Ichthyosporea	Unknown Ichthyosporea order	0	0	0	0	0	4.28082e-05	0	0	0	0
Heterolobosea	Acrasida	0	0	0.00071908	0	0	0	0	0	0	0
Heterolobosea	Unknown Heterolobosea order	0	0	0.000439438	0	0	0	0	0	0	0
Cryptophyta	Cryptomonadales	0	0	0	0	0	0.000599315	0	0	0	0
Cryptophyta	Pyrenomonadales	0	0	0.00331576	0	0	0.0551798	0	0	0	0
Cryptophyta	Unknown Cryptophyta order	0	0	0.000119847	0	0	4.28082e-05	0	0	0	0
Katablepharidophyta	Katablepharidaceae	0	0	3.99489e-05	0	0	0	0	0	0	0
Euglenida	Euglenales	0	0	5.99233e-05	0	0	0	0	0	0	0
Eukaryota : Nucleus : Euglenozoa	Kinetoplastida	0	0	0.000239693	0	0	8.56164e-05	0	0	0	0
Haptophyceae	Pavlovales	0	0	0.0505353	0	0	4.28082e-05	0	0	0	0
Haptophyceae	Unknown Haptophyceae order	0	0	0.00035954	0	0	0	0	0	0	0
Cercozoa	Vampyrellidae	0	0	9.98722e-05	0	0	0	0	0	0	0
Desmothoracida	Unknown Desmothoracida family	0	0	0	0	0	4.28082e-05	0	0	0	0
Silicofilosea	Euglyphida	0	0	0.000159795	0	0	4.28082e-05	0	0	0	0
Silicofilosea	Thaumatomonadida	0	0	0.000119847	0	0	0	0	0	0	0
Silicofilosea	Unknown Silicofilosea order	0	0	0.000299616	0	0	0	0	0	0	0
Cercozoa	Cercomonadida	0	0	0.00017977	0	0	0.000770548	0	0	0	0
Acantharea	Symphyacanthida	0	0	3.99489e-05	0	0	4.28082e-05	0	0	0	0
Stylonematophyceae	Stylonematales	0	0	0	0	0	4.28082e-05	0	0	0	0
Florideophyceae	Gracilariales	0	0	5.99233e-05	0	0	0	0	0	0	0
Bangiophyceae	Unknown Bangiophyceae order	0	0	0.000199744	0	0	0	0	0	0	0
Trebouxiophyceae	Chlorella (Trebouxiophyceae)	0	0	3.99489e-05	0	0	0	0	0	0	0
Trebouxiophyceae	Microthamniales	0	0	0	0	0	0.000171233	0	0	0	0
Trebouxiophyceae	Chlorellales	0	0	0.00053931	0	0	4.28082e-05	0	0	0	0
Prasinophyceae	Pyramimonadales	0	0	1.99744e-05	0	0	0	0	0	0	0
Prasinophyceae	Unknown Prasinophyceae order	0	0	1.99744e-05	0	0	0	0	0	0	0
Chlorophyceae	Chlorococcales	0	0	0	0	0	4.28082e-05	0	0	0	0
Chlorophyceae	Sphaeropleales	0	0	1.99744e-05	0	0	0.000256849	0	0	0	0
Chlorophyceae	Chlamydomonadales	0	0	3.99489e-05	0	0	0.0217894	0	0	0	0
Chlorophyceae	Unknown Chlorophyceae order	0	0	0	0	0	4.28082e-05	0	0	0	0
Zygnemophyceae	Desmidiales	0	0	3.99489e-05	0	0	4.28082e-05	0	0	0	0
Anthocerotopsida : Notothylidae	Notothyladales	0	0	9.98722e-05	0	0	0	0	0	0	0
Anthocerotopsida : Notothylidae	Unknown Notothylidae order	0	0	7.98977e-05	0	0	0	0	0	0	0
Polytrichopsida	Polytrichales	0	0	1.99744e-05	0	0	0	0	0	0	0
Polytrichopsida	Unknown Polytrichopsida order	0	0	0.000159795	0	0	0	0	0	0	0
Isoetopsida	Selaginellales	0	0	0.00419463	0	0	0	0	0	0	0
Lycopodiopsida	Lycopodiales	0	0	0	0	0	4.28082e-05	0	0	0	0
Streptophyta : Embryophyta : Tracheophyta : Spermatophyta : Magnoliophyta	Ceratophyllales	0	0	1.99744e-05	0	0	0	0	0	0	0
Streptophyta : Embryophyta : Tracheophyta : Spermatophyta : Magnoliophyta : eudicotyledons : core eudicotyledons : asterids : campanulids	Apiales	0	0	5.99233e-05	0	0	0	0	0	0	0
Streptophyta : Embryophyta : Tracheophyta : Spermatophyta : Magnoliophyta : eudicotyledons : core eudicotyledons : rosids : fabids	Fabales	0	0	0.000559284	0	0	4.28082e-05	0	0	0	0
Eukaryota : Nucleus : stramenopiles	Bicosoecida	0	0	0.0128236	0	0	0.00171233	0	0	0	0
Hyphochytriomycetes	Unknown Hyphochytriomycetes family	0	0	0	0	0	4.28082e-05	0	0	0	0
Synurophyceae	Synurales	0	0	0	0	0	8.56164e-05	0	0	0	0
Synurophyceae	Ochromonadales	0	0	0.000119847	0	0	0.000128425	0	0	0	0
Chrysophyceae	Hibberdiales	0	0	1.99744e-05	0	0	0	0	0	0	0
Chrysophyceae	Chromulinales	0	0	0.000838926	0	0	0.00329623	0	0	0	0
Chrysophyceae	Unknown Chrysophyceae order	0	0	0	0	0	4.28082e-05	0	0	0	0
Coscinodiscophyceae : Coscinodiscophycidae	Melosirales	0	0	3.99489e-05	0	0	0	0	0	0	0
Coscinodiscophyceae : Thalassiosirophycidae	Thalassiosirales	0	0	0	0	0	0.00136986	0	0	0	0
Bacillariophyceae : Bacillariophycidae	Naviculales	0	0	0.000499361	0	0	0	0	0	0	0
Bacillariophyceae : Bacillariophycidae	Bacillariales	0	0	0.000199744	0	0	0	0	0	0	0
Placididea	Wobblia	0	0	0	0	0	4.28082e-05	0	0	0	0
Placididea	Placidia	0	0	0	0	0	4.28082e-05	0	0	0	0
Placididea	Unknown Placididea genus	0	0	0.00145813	0	0	0.00492295	0	0	0	0
Eukaryota : Nucleus : stramenopiles	Labyrinthulida	0	0	0.00139821	0	0	0.000171233	0	0	0	0
Xanthophyceae	Mischococcales	0	0	0	0	0	8.56164e-05	0	0	0	0
Oomycetes	Unknown Oomycetes order	0	0	0	0	0	0.000128425	0	0	0	0
Neocallimastigomycetes	Unknown Neocallimastigomycetes order	0	0	9.98722e-05	0	0	0	0	0	0	0
Blastocladiomycetes	Blastocladiales	0	0	0.00159795	0	0	4.28082e-05	0	0	0	0
Monoblepharidomycetes	Monoblepharidales	0	0	0.000139821	0	0	0.000385274	0	0	0	0
Chytridiomycetes	Cladochytriales	0	0	1.99744e-05	0	0	0	0	0	0	0
Chytridiomycetes	Rhizophydiales	0	0	1.99744e-05	0	0	0	0	0	0	0
Chytridiomycetes	Chytridiales	0	0	0.000139821	0	0	8.56164e-05	0	0	0	0
Chytridiomycetes	Spizellomycetales	0	0	0.00053931	0	0	0.000984589	0	0	0	0
Chytridiomycetes	Unknown Chytridiomycetes order	0	0	0.00035954	0	0	8.56164e-05	0	0	0	0
Glomeromycetes	Diversisporales	0	0	0.000739054	0	0	0	0	0	0	0
Glomeromycetes	Unknown Glomeromycetes order	0	0	3.99489e-05	0	0	0	0	0	0	0
Basal fungal lineages : Entomophthoromycotina	Unknown Entomophthoromycotina order	0	0	1.99744e-05	0	0	0	0	0	0	0
Basal fungal lineages : Kickxellomycotina	Kickxellales	0	0	9.98722e-05	0	0	0	0	0	0	0
Basal fungal lineages : Mucoromycotina	Endogonales	0	0	5.99233e-05	0	0	0	0	0	0	0
Basal fungal lineages : Mucoromycotina	Mortierellales	0	0	0.00431448	0	0	4.28082e-05	0	0	0	0
Basal fungal lineages : Mucoromycotina	Unknown Mucoromycotina order	0	0	7.98977e-05	0	0	0	0	0	0	0
Entorrhizomycetes	Entorrhizales	0	0	1.99744e-05	0	0	0	0	0	0	0
Exobasidiomycetes	Georgefischeriales	0	0	0.000459412	0	0	0	0	0	0	0
Exobasidiomycetes	Unknown Exobasidiomycetes order	0	0	1.99744e-05	0	0	0	0	0	0	0
Saccharomycetes	Saccharomycetales	0	0	0	0	0	4.28082e-05	0	0	0	0
Saccharomycetes	Unknown Saccharomycetes order	0	0	0.00467402	0	0	8.56164e-05	0	0	0	0
Lecanoromycetes	Ostropomycetidae	0	0	3.99489e-05	0	0	0	0	0	0	0
Dothideomycetes : Dothideomycetidae	Capnodiales	0	0	1.99744e-05	0	0	0	0	0	0	0
Dothideomycetes : Dothideomycetidae	Unknown Dothideomycetidae order	0	0	7.98977e-05	0	0	0	0	0	0	0
Dothideomycetes : Pleosporomycetidae	Pleosporales	0	0	3.99489e-05	0	0	0	0	0	0	0
Eurotiomycetes : Eurotiomycetidae	Onygenales	0	0	1.99744e-05	0	0	0	0	0	0	0
Perkinsea	Perkinsida	0	0	1.99744e-05	0	0	0	0	0	0	0
Heterotrichea	Heterotrichida	0	0	0	0	0	0.00316781	0	0	0	0
Heterotrichea	Unknown Heterotrichea order	0	0	0	0	0	8.56164e-05	0	0	0	0
Nassophorea	Nassulida	0	0	0	0	0	0.000171233	0	0	0	0
Nassophorea	Synhymeniida	0	0	1.99744e-05	0	0	0	0	0	0	0
Nassophorea	Unknown Nassophorea order	0	0	0	0	0	4.28082e-05	0	0	0	0
Phyllopharyngea : Cyrtophoria	Dysteriida	0	0	0.0279842	0	0	0	0	0	0	0
Phyllopharyngea : Cyrtophoria	Unknown Cyrtophoria order	0	0	0.00637184	0	0	0	0	0	0	0
Phyllopharyngea : Chonotrichia	Exogemmida	0	0	9.98722e-05	0	0	0	0	0	0	0
Phyllopharyngea : Chonotrichia	Unknown Chonotrichia order	0	0	0.000199744	0	0	0	0	0	0	0
Phyllopharyngea	Unknown Phyllopharyngea order	0	0	1.99744e-05	0	0	0	0	0	0	0
Colpodea	Unknown Colpodea order	0	0	5.99233e-05	0	0	0	0	0	0	0
Spirotrichea : Hypotrichia	Euplotida	0	0	5.99233e-05	0	0	0	0	0	0	0
Spirotrichea : Hypotrichia	Unknown Hypotrichia order	0	0	5.99233e-05	0	0	0	0	0	0	0
Spirotrichea : Stichotrichia	Urostylida	0	0	7.98977e-05	0	0	4.28082e-05	0	0	0	0
Spirotrichea : Stichotrichia	Sporadotrichida	0	0	0.00591243	0	0	0.000684932	0	0	0	0
Spirotrichea : Stichotrichia	Unknown Stichotrichia order	0	0	1.99744e-05	0	0	0	0	0	0	0
Litostomatea : Haptoria	Pleurostomatida	0	0	3.99489e-05	0	0	0	0	0	0	0
Litostomatea : Haptoria	Haptorida	0	0	0.0045342	0	0	0.00107021	0	0	0	0
Prostomatea	environmental samples (Prostomatea)	0	0	0	0	0	0.000385274	0	0	0	0
Prostomatea	Prorodontida	0	0	3.99489e-05	0	0	0.000513699	0	0	0	0
Prostomatea	Unknown Prostomatea order	0	0	0	0	0	0.000171233	0	0	0	0
Oligohymenophorea : Scuticociliatia	Pleuronematida	0	0	0.0078899	0	0	0.000128425	0	0	0	0
Oligohymenophorea : Scuticociliatia	Philasterida	0	0	1.99744e-05	0	0	0	0	0	0	0
Oligohymenophorea : Scuticociliatia	Unknown Scuticociliatia order	0	0	0	0	0	0.000171233	0	0	0	0
Oligohymenophorea	Peritrichia	0	0	0.000619207	0	0	0.000256849	0	0	0	0
Oligohymenophorea	Unknown Oligohymenophorea order	0	0	1.99744e-05	0	0	0	0	0	0	0
Dinophyceae	Lophodiniales	0	0	0	0	0	0.00166952	0	0	0	0
Dinophyceae	Gymnodiniales	0	0	5.99233e-05	0	0	0	0	0	0	0
Dinophyceae	Peridiniales	0	0	1.99744e-05	0	0	0	0	0	0	0
Dinophyceae	Unknown Dinophyceae order	0	0	1.99744e-05	0	0	4.28082e-05	0	0	0	0
Apicomplexa	Colpodellidae	0	0	0.0045342	0	0	4.28082e-05	0	0	0	0
Aconoidasida	Piroplasmida	0	0	1.99744e-05	0	0	0	0	0	0	0
Coccidia	Unknown Coccidia order	0	0	1.99744e-05	0	0	0	0	0	0	0
Monogononta	Flosculariacea	0	0	0	0	0	0.000813356	0	0	0	0
Monogononta : Ploimida	Synchaetidae	0	0	0	0	0	0.00047089	0	0	0	0
Monogononta : Ploimida	Brachionidae	0	0	0	0	0	0.000770548	0	0	0	0
Calcarea : Calcinea	Clathrinida	0	0	5.99233e-05	0	0	0	0	0	0	0
Calcarea : Calcaronea	Lithonida	0	0	0	0	0	4.28082e-05	0	0	0	0
Calcarea : Calcaronea	Leucosolenida	0	0	0	0	0	8.56164e-05	0	0	0	0
Calcarea : Calcaronea	Unknown Calcaronea order	0	0	1.99744e-05	0	0	0	0	0	0	0
Hexactinellida	Hexasterophora	0	0	5.99233e-05	0	0	0	0	0	0	0
Demospongiae : Homoscleromorpha	Unknown Homoscleromorpha order	0	0	5.99233e-05	0	0	0	0	0	0	0
Demospongiae : Ceractinomorpha	Unknown Ceractinomorpha order	0	0	5.99233e-05	0	0	0	0	0	0	0
Hydrozoa	Hydroida	0	0	1.99744e-05	0	0	0	0	0	0	0
Anthozoa : Hexacorallia	Unknown Hexacorallia order	0	0	0	0	0	4.28082e-05	0	0	0	0
Myxozoa	Myxosporea	0	0	1.99744e-05	0	0	0	0	0	0	0
Branchiopoda	Notostraca	0	0	0	0	0	0.000214041	0	0	0	0
Branchiopoda	Diplostraca	0	0	0	0	0	0.00244007	0	0	0	0
Branchiopoda	Unknown Branchiopoda order	0	0	0	0	0	0.000128425	0	0	0	0
Insecta : Pterygota : Neoptera : Endopterygota	Diptera	0	0	5.99233e-05	0	0	0	0	0	0	0
Insecta : Pterygota : Neoptera : Endopterygota	Unknown Endopterygota order	0	0	1.99744e-05	0	0	0	0	0	0	0
Actinopterygii : Neopterygii : Teleostei : Euteleostei : Neoteleostei : Acanthomorpha : Acanthopterygii : Percomorpha	Perciformes	0	0	0	0	0	4.28082e-05	0	0	0	0
	Total	0.711309	0.794463	0.813798	0.820401	0.778782	0.758818	0.814364	0.777478	0.866041	0.7167
	Unclassified at order level	0.288691	0.205537	0.186202	0.179599	0.221218	0.241182	0.185636	0.222522	0.133959	0.2833
Relative abundance at family level
Parent taxa	Taxa	Abjiata	Arenguadi shallow	Arenguadi SG RNA	Arenguadi deep	Beseka	Beseka SG RNA	Beseka Prefilter	Chitu	Chitu Prefilter	Shalla
Methanococcales	Methanococcaceae	0	0	0	0	0	0	0	1.54607e-05	0	0
Methanomicrobiales	Methanospirillaceae	0	0.000262717	1.99744e-05	0.00912568	0	0	0	0	0	0
Methanomicrobiales	Methanomicrobiaceae	0	0	0	0	0	0	0	1.54607e-05	0	0
Methanomicrobiales	Methanocalculus	0.000328797	0.0150627	0.00071908	0.256092	9.88144e-05	0	0	0.116494	0.0145051	0
Methanomicrobiales	Methanoregula incertae sedis	0	0	0	0.00329683	0	0	0	0	0	0
Methanomicrobiales	Unknown Methanomicrobiales genus	0	0	9.98722e-05	5.4939e-05	0	0	0	3.73692e-05	0	0
Methanomicrobiales	Unknown Methanomicrobiales family	0	0	1.99744e-05	0	0	0	0	0	0	0
Methanosarcinales	Methanosaetaceae	0.000205486	0.000613251	5.99233e-05	0.0176451	0	0	0	0.00117412	0.00255973	0
Methanosarcinales	Methanosarcinaceae	0	0	0	0	0	0	2.4666e-05	0.0215907	0.00341297	0
Methanosarcinales	Unknown Methanosarcinales family	0	0	0	0	0	0	0	0	0	0
Methanobacteriales	Methanobacteriaceae	0.000381382	4.54256e-05	0	0.000109878	0	0	0	0.000148543	0.000853242	0
Halobacteriales	Miscellaneous Euryarcheotic Group (MEG) DHVE-4	0.000210143	0	0	0	0	0	0	0	0	0
Halobacteriales	Halobacteriaceae	0.000582212	0	0	0	0	0	8.22199e-06	5.02841e-05	0	0
Halobacteriales	Deep Sea Hydrothermal Vent Gp 6(DHVEG-6)	0	0	0.000619207	0.00016518	0	4.28082e-05	0	0.000129647	0	0
Halobacteriales	Unknown Halobacteriales family	7.15999e-05	4.54256e-05	0.000139821	0.000164817	0	8.56164e-05	0	0.000292898	0	0
Thermoplasmatales	TMEG-5	9.76658e-05	0	0	0	0	0	0	0.00042693	0	0
Thermoplasmatales	TMEG-1	0	0	0	0	0	0	0	8.49673e-05	0	0
Thermoplasmatales	TMEG-8	0	0	0	0	0	0	0	3.55025e-05	0	0
Thermoplasmatales	VC2.1 Arc6	0	0	0	0.000770235	7.75271e-05	0	0	0.0428793	0.00170648	0
[truncated: 1,159 more rows]
